# Supplementary material for: Biofilm Formation by Rice Rhizosphere Nitrogen-Fixing Microorganisms and Its Effect on Rice Growth Promotion
Source: Biology (Basel). 2025 Sep 11;14(9):1249. doi: 10.3390/biology14091249 (PMC12467018; doi:10.3390/biology14091249)
Supplement: Supplementary file 1 [file biology-14-01249-s001.zip]

Archive with 3 entries (3 files):
- Biology_JaeHyeon Oh_Supplemenary Figures and Tables_Styled.pdf
- Biology_JaeHyeon Oh_Supplemenary_Table S1.xlsx
- Biology_JaeHyeon Oh_Supplemenary_Table S2.xlsx
