# Supplementary material for: Biofilm Formation by Rice Rhizosphere Nitrogen-Fixing Microorganisms and Its Effect on Rice Growth Promotion
Source: Biology (Basel). 2025 Sep 11;14(9):1249. doi: 10.3390/biology14091249 (PMC12467018; doi:10.3390/biology14091249)
Supplement: Supplementary file 1 [file biology-14-01249-s001.zip › Biology_JaeHyeon Oh_Supplemenary_Table S1.xlsx]

## Sheet: Table S1
Table S1. A dataset of 1,597 natural compounds obtained from the Korea Chemical Bank
ID	Chemical_name	SMILES	Structure	CAS
NPS-D1-000065-A03		CO[C@]1(C[C@@H](O)[C@@H](O)[C@@H](C1)OC(=O)\C=C\c2ccc(O)c(O)c2)C(=O)O
NPS-D1-000065-A05	methyl 3,5-di-O- caffeoyl quinate	COC(=O)[C@@]1(O)C[C@@H](OC(=O)\C=C\c2ccc(O)c(O)c2)[C@H](O)[C@@H](C1)OC(=O)\C=C\c 3ccc(O)c(O)c3		159934-13-1
NPS-D1-000065-H08	Masoprocol	C[C@H](Cc1ccc(O)c(O)c1)[C@@H](C)Cc2ccc(O)c(O)c2		27686-84-6
NPS-D1-000065-A11		CC12CC[C@H]3[C@@H](CCC4(O)CC(O)CCC34C(=O)O)C1(O)CCC2C5=CC(=O)OC5
NPS-D1-000065-A12		CCCCc1cc(C(=O)Cc2csc(C)n2)c(O)cc1O
NPS-D1-000065-E12		COC(=O)c1c(C)oc2ccc(OCC(=O)c3ccc(F)cc3)cc12
NPS-D1-000065-H12	Quercetin	OC1=C(Oc2cc(O)cc(O)c2C1=O)c3ccc(O)c(O)c3		117-39-5
NPS-D1-000066-H03		COc1ccc(OC2=COc3cc(OC(=O)C4CCCCC4)ccc3C2=O)cc1
NPS-D1-000066-A04		CC(CCC(=O)O)C1CCC2C3CCC4C[C@H](O)CCC4(C)C3CC(=O)C12C
NPS-D1-000066-G04		CCOC(=O)n1c(C)c2CCCCC#CCOc3ccc1c2c3
NPS-D1-000066-H04		CCOC(=O)C1=C(C(=O)c2cc(CC)c(OC)cc2O1)c3ccc4OCOc4c3
NPS-D1-000066-A05		CC(C)CC(NC(=O)C1CCCN1C(=O)CNC(=O)[C@H](C)NC(=O)C(Cc2ccc(OC(=O)OC(C)(C)C)cc2)NC(=O)O C(C)(C)C)C(=O)NCC(=O)N
NPS-D1-000066-H05		CC(C)(O)[C@H]1CC[C@](C)(O1)[C@H]2CN([C@@H](CO)Cc3ccccc3)C(=O)O2
NPS-D1-000066-A06		COc1cccc2C=C(C(=O)Oc12)c3nc4ccccc4s3
NPS-D1-000066-H06	Cardamomin	COc1cc(O)cc(O)c1C(=O)\C=C\c2ccccc2		19309-14-9
NPS-D1-000066-F07	Norlaudanosoline	Oc1ccc(CC2NCCc3cc(O)c(O)cc23)cc1O		4747-99-3
NPS-D1-000066-H07		COc1ccc2C(=CC(=O)Oc2c1)c3oc4ccccc4c3
NPS-D1-000066-H08		COc1ccc(N2CCCC2=O)c(NC(=O)CCCc3c[nH]c4ccccc34)c1
NPS-D1-000066-A09		O=C(CC[C@H](NC(=O)OCc1ccccc1)C(=O)OCc2ccccc2)NNc3ccccc3OCc4ccccc4
NPS-D1-000066-B09	PSEUDOEPHEDRINE	CN[C@@H](C)[C@@H](O)c1ccccc1		90-82-4
NPS-D1-000066-D09		COc1ccc(NC(=O)COc2ccc3C(=CC(=O)Oc3c2C)C)cc1
NPS-D1-000066-H09	Harmalan	CC1=NCCc2c1[nH]c3ccccc23		525-41-7
NPS-D1-000066-A10		C[C@@H]1CC[C@@]2(CC[C@]3(C)C(=CC[C@H]4[C@@]3(C)CC[C@@]5(C)[C@H](CO)[C@@H](O)[C@ H](O)C[C@]45C)[C@@H]2[C@H]1C)C(=O)O[C@@H]6OC(CO[C@@H]7OC(CO)[C@@H](O[C@@H]8O C(C)[C@H](O)[C@H](O)C8O)[C@@H](O)C7O)[C@@H](O)[C@@H](O)C6O
NPS-D1-000066-D10	Hamaudol	CC1=CC(=O)c2c(O)c3C[C@H](O)C(C)(C)Oc3cc2O1		735-46-6
NPS-D1-000066-G10	Nifedipine	COC(=O)C1=C(C)NC(=C(C1c2ccccc2[N+](=O)[O-])C(=O)OC)C		21829-25-4
NPS-D1-000066-H10	Cephalotaxine	COC1=C[C@]23CCCN2CCc4cc5OCOc5cc4[C@@H]3[C@@H]1O		24316-19-6
NPS-D1-000066-A11		COc1cc(ccc1O)C2Oc3ccc(cc3OC2CO)C4Oc5cc(O)cc(O)c5C(=O)[C@@H]4O		72581-71-6
NPS-D1-000066-B11	Noscapine Hydrochloride	Cl.COc1ccc2[C@@H](OC(=O)c2c1OC)[C@@H]3N(C)CCc4cc5OCOc5c(OC)c34		912-60-7
NPS-D1-000066-G11	Ethisterone	CC12CCC(=O)C=C1CCC3C2CCC4(C)C3CCC4(O)C#C		434-03-7
NPS-D1-000066-H11	Puerarin	OC[C@H]1O[C@H]([C@H](O)[C@@H](O)[C@@H]1O)c2c(O)ccc3C(=O)C(=COc23)c4ccc(O)cc4		3681-99-0
NPS-D1-000066-A12	Theobromine	CN1C(=O)NC(=O)c2c1ncn2C		83-67-0
NPS-D1-000066-B12		CCC(=O)Oc1cc2c(C(=O)OC(C)C)c(C)oc2cc1Br
NPS-D1-000066-C12	Hydroxyecdysone	CC(C)(O)CC[C@@H](O)[C@](C)(O)C1CC[C@@]2(O)C3=CC(=O)C4CC(O)C(O)CC4(C)C3CCC12C		5289-74-7
NPS-D1-000066-F12		COCCCn1c(cn2c3C(=O)N(C)C(=O)N(C)c3nc12)c4ccc(OC)cc4
NPS-D1-000066-G12		[I-].C[N+]12CCC3=C[C@H](O)[C@@H](O)C(C13)c4cc5OCOc5cc4C2
NPS-D1-000066-H12		COc1c(OC[C@H](O)C(C)(C)O)ccc2c(OC)c3ccoc3nc12
NPS-D1-000067-H03		COc1ccc(cc1)c2csc(n2)C3=Cc4ccc(O)cc4OC3=O
NPS-D1-000067-B04	Ochnaflavone	Oc1cc(O)c2C(=O)C=C(Oc2c1)c3ccc(Oc4cc(ccc4O)C5=CC(=O)c6c(O)cc(O)cc6O5)cc3		50276-96-5
NPS-D1-000067-H04	Reserpine	CO[C@H]1[C@@H](C[C@@H]2CN3CCc4c([nH]c5cc(OC)ccc45)[C@H]3C[C@@H]2[C@@H]1C(=O)OC) OC(=O)c6cc(OC)c(OC)c(OC)c6		50-55-5
NPS-D1-000067-D06	OXYTETRACYCLINE HYDROCHLORIDE	Cl.CN(C)[C@H]1[C@@H]2[C@@H](O)[C@H]3C(=C(O)[C@]2(O)C(=O)C(=C1O)C(=O)N)C(=O)c4c(O)cc cc4[C@@]3(C)O		2058-46-0
NPS-D1-000067-A07		CC(=O)O[C@@H]1CCC2=C[C@@H](OC2=O)c3c(C)coc3\C=C/1\C
NPS-D1-000067-H07	Dodecyl Gallate	CCCCCCCCCCCCOC(=O)c1cc(O)c(O)c(O)c1		1166-52-5
NPS-D1-000067-A08	Laurelliptine	COc1cc2c(C[C@@H]3NCCc4cc(OC)c(O)c2c34)cc1O		23599-69-1
NPS-D1-000067-A09		CC(C)C[C@@H]1NC(=O)[C@H](NC(=O)c2ncccc2O)OC(=O)[C@H](N(C)C(=O)[C@@H](C)NC(=O)[C@ @H](C(C)C(C)C)N(C)C(=O)C(C)(C)N(C)C(=O)[C@@H]3CC(O)CN3C1=O)c4ccccc4
NPS-D1-000067-B09	1,2-dihydroxy-3- methyl-9,10- dihydroanthracene- 9,10-dione	Cc1cc2C(=O)c3ccccc3C(=O)c2c(O)c1O		602-63-1
NPS-D1-000067-A10	Myricetin	OC1=C(Oc2cc(O)cc(O)c2C1=O)c3cc(O)c(O)c(O)c3		529-44-2
NPS-D1-000067-H10		[Cl-].O=C1N2CCCCCC2=[NH+]c3ccccc13
NPS-D1-000067-A11		[I-].COc1cc2CC(C)(C)[N+](=Cc2cc1OC)C
NPS-D1-000067-G11		CC(C)CNC(=O)C1=Nc2ccccc2C(=O)N1
NPS-D1-000067-A12		COc1ccc(cc1OC)C2=COc3cc(OC(=O)c4cccs4)ccc3C2=O
NPS-D1-000067-B12		COC(=O)CCC1(C)C(COc2ccc3C=CC(=O)Oc3c2)C(=CCC1C(=C)C)C
NPS-D1-000067-C12		COc1ccc(cc1)C2=CC(=O)c3c(O2)cc(O)c(OC)c3OC
NPS-D1-000067-D12	Harmine Hydrochloride	Cl.COc1ccc2c(c1)[nH]c3c(C)nccc23		343-27-1
NPS-D1-000067-H12		[I-].COc1cc2CC[N+](C)(C)C3Cc4cccc(OC)c4c(c1O)c23
NPS-D1-000072-D05	Paclitaxel	CC(=O)O[C@H]1C(=O)[C@]2(C)[C@@H](O)C[C@H]3OC[C@@]3(OC(=O)C)[C@H]2[C@H](OC(=O)c4c cccc4)[C@]5(O)C[C@H](OC(=O)[C@H](O)[C@@H](NC(=O)c6ccccc6)c7ccccc7)C(=C1C5(C)C)C		33069-62-4
NPS-D1-000073-A12	1H,2H,3H,4H,6H,7H,1 2H,12bH-indolo[2,3- a]quinolizine	C1CCN2CCc3c([nH]c4ccccc34)C2C1		10252-12-7
NPS-D1-000074-A12		[I-].COc1c2OCOc2cc3CC[N+](C)(C)C(CC(=O)\C=C\C4C(=CCCC4(C)C)C)c13
NPS-D1-000075-H06		COC1=CC2=NC3=C(C)NCCC3=C2C=C1
NPS-D1-000077-F03		CCOC(=O)n1c(C)c2CCCCCC#CCOc3ccc1c2c3
NPS-D1-000077-D09		CCOc1cccc2cc(oc12)C3=CC(=O)Oc4cc(OC)ccc34
NPS-D1-000077-H09		O[C@H]1[C@H](O)[C@@H](COC(=O)c2cc(O)c(O)c(O)c2)O[C@@H](Oc3ccc(O)cc3)[C@@H]1O
NPS-D1-000077-B10		CCOC(=O)c1c(oc2ccc(OCc3ccc(Br)cc3)cc12)c4ccc(OC)cc4
NPS-D1-000077-A12		C\C=C(\C)/C(=O)OC1C(OC(=O)\C(=C/C)\C)C(C)(C)Oc2cc3OC(=O)C=Cc3cc12
NPS-D1-000077-F12	HYPOCRELLIN B	COC1=C2CC(=C(C(=O)C)C3=C(OC)C(=O)c4c(O)cc(OC)c5c4c3c2c6c(C1=O)c(O)cc(OC)c56)C		123940-54-5
NPS-D1-000078-H12		CC(=O)OC1C(N2CCOCC2)c3c(O)c(\C=C\C(=O)N4CCOCC4)ccc3OC1(C)C
NPS-D1-000082-A12	Galangin	OC1=C(Oc2cc(O)cc(O)c2C1=O)c3ccccc3		548-83-4
NPS-D1-000083-B08	Doxorubicin hydrochloride	COc1cccc2C(=O)c3c(O)c4C[C@](O)(C[C@H](OC5C[C@H](N)[C@H](O)[C@H](C)O5)c4c(O)c3C(=O)c12) C(=O)CO		23214-92-8
NPS-D1-000064-A03		COc1cc2OCC3Oc4c5C[C@H](Oc5ccc4C(=O)C3c2cc1OC)C(=C)COC6OC(COC7OCC(O)C(O)C7O )C(O)C(O)C6O
NPS-D1-000064-B03		COC(=O)C1CC23C=CCN4CCC5(C24)c6ccccc6NC15C3C.OS(=O)(=O)O
NPS-D1-000064-C03		O=C(CCc1nc2ccccc2s1)NCCc3c[nH]c4ccccc34
NPS-D1-000064-D03		O=C1Nc2ccccc2C(=O)N3CCCC13
NPS-D1-000064-E03		O=C(NCCCc1ccccc1)c2ccc3C(=O)N4CCCCCC4=Nc3c2
NPS-D1-000064-F03		CCc1cc2C(=O)C(=C(C)Oc2c(CN3CCOCC3)c1O)c4nc5ccccc5n4C
NPS-D1-000064-G03		COc1cc2C[C@@H](C)[C@@H](C)Cc3cc4OCOc4c(OC)c3c2c(OC)c1OC
NPS-D1-000064-H03		O=C(NCCc1c[nH]c2ccccc12)c3occc3
NPS-D1-000064-A04		CCOC(=O)C1=C(C(=O)c2ccc(OCC#N)cc2O1)c3ccc(OC)cc3
NPS-D1-000064-B04		COc1cc(OC)c2C(=O)c3c(OC)cc(C)cc3C(=O)c2c1
NPS-D1-000064-C04		COc1ccc2nccc(C(O)C3CN4CCC3C(C4)C=C)c2c1
NPS-D1-000064-D04		NC(=O)C1CCCN1C(=O)C(Cc2c[nH]cn2)NC(=O)C3CCC(=O)N3
NPS-D1-000064-E04		CN1C(=O)N(C)c2nc[nH]c2C1=O
NPS-D1-000064-F04		CC(=O)OCC(=O)C1(O)CCC2[C@@H]3CCC4=CC(=O)CC[C@]4(C)C3C(=O)C[C@]12C
NPS-D1-000064-G04		O=C1Oc2ccccc2C=C1
NPS-D1-000064-H04		CNCC(O)c1ccc(O)cc1
NPS-D1-000064-A05		[Cl-].O=C1N(Cc2ccccc2)c3ccccc3C14CC[NH2+]C45CCCCC5
NPS-D1-000064-B05		C[C@]12CCC(=O)C=C1CCC3C4CC[C@](O)(C(=O)CO)[C@@]4(C)CC(=O)C23
NPS-D1-000064-C05		CCC1=C(C)CN(C(=O)NCCc2ccc(cc2)S(=O)(=O)NC(=O)N[C@@H]3CC[C@@H](C)CC3)C1=O
NPS-D1-000064-D05		Cl.CN(C)C(=N)NC(=N)N
NPS-D1-000064-E05		COC(=O)C1=CC[C@@]23CC[C@@H]([C@](C)(OC2=O)\C=C\C=C(/C)\C(=O)O)[C@@]3(CC1 )OC(=O)C
NPS-D1-000064-F05		C[C@@H]1CCc2ncccc2C(=O)OC[C@]3(C)O[C@@]45[C@H](OC(=O)C)[C@@H]3[C@@H](OC( =O)C)[C@H](OC(=O)C)[C@]4(COC(=O)C)[C@H](OC(=O)C)[C@H](OC(=O)c6cocc6)[C@H](OC1 =O)[C@]5(C)O
NPS-D1-000064-G05		CC(=O)OC1C(N2CCCCC2)c3c(O)c(\C=C\C(=O)N4CCCCC4)ccc3OC1(C)C
NPS-D1-000064-H05		C[C@]12CC[C@H]3[C@@H](CCc4cc(OC5CCCC5)ccc34)[C@@H]1CC[C@@]2(O)C#C
NPS-D1-000064-A06		CC(=O)OCC(=O)[C@@]1(O)CC[C@H]2[C@@H]3CCC4=CC(=O)CC[C@]4(C)[C@@]3(F)[C@@H ](O)C[C@]12C
NPS-D1-000064-B06		COC(=O)[C@@]12OC[C@@]34[C@@H](C[C@H]5C(=C(O)C(=O)C[C@]5(C)[C@H]3[C@@H](O )[C@@H]1O)C)OC(=O)[C@H](OC(=O)C=C(C)C)[C@@H]24
NPS-D1-000064-C06		CCOc1cccc([O-])c2c(C)[n+](c(C)c12)c3ccc(C)cc3
NPS-D1-000064-D06		Cn1c(CN2C[C@H]3C[C@@H](C2)C4=CC=CC(=O)N4C3)nc5cc(ccc15)[N+](=O)[O-]
NPS-D1-000064-E06		C[C@]12CCC(=O)C=C1C=C[C@@H]3[C@@H]2CC[C@@]4(C)[C@H]3CC[C@@]45CCC(=O)O5
NPS-D1-000064-F06		CC1(C)CC(=O)C2=C(C1)N3CCc4ccccc4C3CC25SCCS5
NPS-D1-000064-G06		COc1ccc(CC2N(C)CCc3cc(OC)c(OC)cc23)cc1OC
NPS-D1-000064-H06		C[C@@H]1C[C@H]2[C@@H]3CCC4=CC(=O)C=C[C@]4(C)[C@@]3(F)[C@@H](O)C[C@]2(C)[C @@]1(O)C(=O)CO
NPS-D1-000064-A07		CC(=O)O[C@@]1(CC[C@H]2[C@@H]3C=C(Cl)C4=CC(=O)CC[C@]4(C)[C@H]3CC[C@]12C)C(= O)C
NPS-D1-000064-B07		Oc1ccc(cc1O)C2[NH2+]C(Cc3c2[nH]c4ccccc34)C(=O)[O-]
NPS-D1-000064-C07		CC(=C)[C@@H]1CC[C@@]2(C)CCC(=O)C(=C2C1)C
NPS-D1-000064-D07		CC1(C)CC[C@@]2(CC[C@]3(C)C(=CC[C@@H]4[C@@]5(C)C[C@@H](O)[C@H](O)C(C)(C)[C@ @H]5CC[C@@]34C)[C@@H]2[C@@H]1O)C(=O)O
NPS-D1-000064-E07		COC(=O)[C@]1(C)CCC[C@@]2(C)C1CCC34C=C(C(C)C)C(CC23)[C@@H]5[C@H]4C(=O)CCC5= O
NPS-D1-000064-F07		COc1cc(O)c(C[C@@H](CC=C(C)C)C(=C)C)c2O[C@@H](CC(=O)c12)c3ccc(O)cc3O
NPS-D1-000064-G07		COc1cc(O)c(C(=O)\C=C\c2cccc(OC)c2OC)c(OC)c1
NPS-D1-000064-H07		C[C@@H]1C[C@H]2[C@@H]3CCC4=CC(=O)C=C[C@]4(C)[C@@]3(F)[C@@H](O)C[C@]2(C)[C @@]1(O)C(=O)COC(=O)C
NPS-D1-000064-A08		C\C=C(\C)/C(=O)O[C@H]1[C@@H](OC(=O)C)c2c(OC1(C)C)ccc3C=CC(=O)Oc23
NPS-D1-000064-B08		CC[C@H](C)C(=O)O[C@H]1C[C@@H](C)C=C2C=C[C@H](C)[C@H](CC[C@@H]3C[C@@H](O) CC(=O)O3)[C@@H]12
NPS-D1-000064-C08		COC1=CC=C2C(=CC1=O)[C@H](CCc3cc(OC)c(OC)c(OC)c23)N(C)CC#CCOC(=O)c4ccc(OC)cc4
NPS-D1-000064-D08		CC(=O)C1=C(O)[C@]2(C)C(=CC1=O)Oc3c(C(=O)C)c(O)c(C)c(O)c23
NPS-D1-000064-E08		C[C@H]([C@@H]1NC[C@@H](C)C[C@H]1O)c2ccc3[C@@H]4CC=C5C[C@@H](O)CC[C@]5(C) [C@H]4Cc3c2C
NPS-D1-000064-F08		CC(=O)O[C@]12CCC(=CC[C@]13CC[C@H]2[C@](C)(OC3=O)\C=C\C=C(/C)\C(=O)O)C
NPS-D1-000064-G08		CCOC(=O)N1CCN(CC2=CC(=O)Oc3ccc4ccccc4c23)CC1
NPS-D1-000064-H08		O[C@H]1C=C2CCN3Cc4cc5OCOc5cc4[C@H]([C@@H]1O)[C@@H]23
NPS-D1-000064-A09		C[C@H](C[C@H](OC(=O)C)[C@H]1OC1(C)C)C2=C3C[C@H](O)C4[C@@]5(C)CCC(=O)C(C)(C)[C @@H]5CC[C@]4(C)[C@@]3(C)CC2
NPS-D1-000064-B09		O=C(CN1C=Nc2ccccc2C1=O)Nc3cccc4[nH]ccc34
NPS-D1-000064-C09		C[C@H]1O[C@H](C[C@H](O)[C@@H]1O)O[C@H]2[C@@H](O)C[C@H](O[C@H]3[C@@H](O) C[C@H](O[C@H]4CC[C@@]5(C)[C@H](CCC6C5C[C@@H](O)[C@]7(C)[C@H](CC[C@]67O)C8= CC(=O)OC8)C4)O[C@@H]3C)O[C@@H]2C
NPS-D1-000064-D09		C[C@]12CCC3C(CCC4=CC(=O)CC[C@H]34)C1CC[C@@]2(O)C#C
NPS-D1-000064-E09		Cl.CCCCOc1ccc(OCCCN2CCOCC2)cc1
NPS-D1-000064-F09		COC1=CC(=O)C[C@@H](C)[C@]12Oc3c(Cl)c(OC)cc(OC)c3C2=O
NPS-D1-000064-G09		CC1(C)[C@@H](O)CC[C@@]2(C)C1CC[C@]3(C)C2C(=O)C=C4[C@@H]5C[C@](C)(CC[C@]5(C) CC[C@@]34C)C(=O)O
NPS-D1-000064-H09		COc1ccc2CN(C)CC[C@@]34C=C[C@H](O)C[C@@H]3Oc1c24
NPS-D1-000064-A10		[Cl- ].COc1cc2CC[N+](C)(C)[C@@H]3Cc4ccc(O)c(Oc5cc6[C@H](Cc7ccc(Oc(c1O)c23)cc7)N(C)CCc6c c5OC)c4
NPS-D1-000064-B10		Cl.CCc1c2CN3C(=O)C4=C(C=C3c2nc5ccc(OC(=O)N6CCC(CC6)N7CCCCC7)cc15)[C@@](O)(CC) C(=O)OC4
NPS-D1-000064-C10		CC(=O)O[C@H]1C[C@@](C)(O)C2CC=C(C)C2[C@H]3OC(=O)C(=C)[C@H]13
NPS-D1-000064-D10		COc1cc(OC)c(\C=C\C)cc1OC
NPS-D1-000064-E10		C[C@]12CC[C@H]3[C@@H](CCc4cc(O)ccc34)[C@@H]1CC[C@@H]2O
NPS-D1-000064-F10		COc1ccc2C(=O)CC(Oc2c1OC)c3ccccc3
NPS-D1-000064-G10		O=C(N1CCc2[nH]c3ccccc3c2C1)C45CC6CC(CC(C6)C4)C5
NPS-D1-000064-H10		COc1ccccc1CNC(=O)c2ccc(nc2)N3C[C@H]4C[C@H](C3)[C@H]5CCCC(=O)N5C4
NPS-D1-000064-A11		[Cl-].Cc1cccc(N2CC[NH+](CC3[C@H]4CC5[C@](C)(CCC[C@]56CO6)C[C@H]4OC3=O)CC2)c1C
NPS-D1-000064-B11		CCOC(=O)C1=C(C(=O)c2c(O)cc(O)cc2O1)c3ccc(OC)cc3
NPS-D1-000064-C11		COc1cc(OC)cc(c1)C(=O)Nc2cc3oc4ccccc4c3cc2OC
NPS-D1-000064-D11		CCc1cc2C(=CC(=O)Oc2cc1O)C
NPS-D1-000064-E11		COc1c(O)ccc2c(OC)c3ccoc3nc12
NPS-D1-000064-F11		COc1cc2O\C(=C/c3ccc(O)c(O)c3)\C(=O)c2c(OC)c1OC
NPS-D1-000064-G11		NC(=O)c1ccc2[nH]c3CCCCc3c2c1
NPS-D1-000064-H11		CC(=O)OCC(=O)[C@@]12OC(C)(C)O[C@@H]1C[C@H]3[C@@H]4C[C@H](F)C5=CC(=O)C=C[ C@]5(C)[C@@]4(F)[C@@H](O)C[C@]23C
NPS-D1-000064-A12		O.O.O.O.O.[Cl-].[Cl- ].C[NH2+][C@@H]1[C@H](O)[C@H]([NH2+]C)[C@H]2O[C@]3(O)[C@@H](O[C@H](C)CC3=O) O[C@@H]2[C@H]1O
NPS-D1-000064-B12		CNc1nc2N(C)C(=O)N(C)C(=O)c2n1CCCc3ccccc3
NPS-D1-000064-C12		C[C@]12CC(=O)C3C(CCC4=CC(=O)C=C[C@]34C)C1CC[C@]2(O)C(=O)CO
NPS-D1-000064-D12		COc1cc2N=CNC(=O)c2cc1OC
NPS-D1-000064-E12		[I-].COc1c2OCOc2cc3CC[N+](C)(C)C(CC(=O)\C=C\c4occc4)c13
NPS-D1-000064-F12		C[C@]12CCC(=O)C=C1CC[C@H]3[C@@H]4CC[C@](O)(C(=O)CO)[C@@]4(C)C[C@H](O)[C@H ]23
NPS-D1-000064-G12		CC12CC[C@H]3[C@@H](CCC4(O)C[C@H](O)CCC34\C=N\C5CCCCC5)C1(O)CCC2C6=CC(=O) OC6
NPS-D1-000064-H12		CC[C@H]1[C@@H]2C[C@H]3[C@@H]4N(C)c5ccccc5[C@]46C[C@@H](C2[C@H]6O)N3[C@@ H]1O
NPS-D1-000065-B03		CC1=CC(=O)Oc2cc(OCC(=O)NC3CCCC3)ccc12
NPS-D1-000065-C03		Oc1ccc2C[C@@H]3NCC[C@]4(CCCC[C@H]34)c2c1
NPS-D1-000065-D03		CN1C(CC(O)c2ccccc2)CCCC1CC(=O)c3ccccc3
NPS-D1-000065-E03		CC1OC1(C)C(=O)OC2C(OC(=O)C3(C)OC3C)C(C)(C)Oc4cc5OC(=O)C=Cc5cc24
NPS-D1-000065-F03		CN1C(=O)N(C)c2ncn(CC(=C)C)c2C1=O
NPS-D1-000065-G03		NC(=O)c1ccc(O)cc1
NPS-D1-000065-H03		COc1cccc(c1)C(=O)NNC(=O)COc2ccc3oc(C)c(C(=O)OC(C)C)c3c2
NPS-D1-000065-A04		CCC1(C)CC(CCO1)C(O)C[NH2+]Cc2ccc(OC)c(OC)c2.OC(=O)C(=O)[O-]
NPS-D1-000065-B04		C[C@H]1CCC[C@@]2(C)O[C@H]2C[C@H](OC(=O)C[C@H](O)C(C)(C)C(=O)[C@H](C)[C@H]1O )\C(=C\c3csc(C)n3)\C
NPS-D1-000065-C04		COc1ccc(\C=C\c2cc(O)cc(OC3OC(CO)C(O)C(O)C3O)c2)cc1
NPS-D1-000065-D04		[Cl-].CCOc1ccc(cc1)C(=O)OC[C@@H]2CCC[NH+]3CCCC[C@H]23
NPS-D1-000065-E04		COc1cc(OC)c2C(=O)O[C@@H](C)CCCC(=O)CCC\C=C\c2c1
NPS-D1-000065-F04		O=C(COc1ccc2C(=CC(=O)Oc2c1)c3ccccc3)OCc4ccccc4
NPS-D1-000065-G04		COc1cc(ccc1O)C2=CC(=O)c3c(O)c(OC)c(OC)cc3O2
NPS-D1-000065-H04		[Br-].C[N+]1(C)CC2Cc3ccccc3C=C2C1
NPS-D1-000065-B05		COC(=O)c1oc(C)c(CC(=O)c2ccc(O)cc2O)c1
NPS-D1-000065-C05		COc1ccc(cc1)C2(CNC(=O)c3cn(C)c4ccccc34)CCOCC2
NPS-D1-000065-D05		O.O.[Cl-].CC1=[NH+]CCc2c1[nH]c3cc(O)ccc23
NPS-D1-000065-E05		COc1ccc(cc1OC)C2=C(C)c3ccc(O)cc3OC2=O
NPS-D1-000065-F05		COC1=CC(=O)Oc2c1c(C)cc(O)c2c3c(O)cc(C)c4C(=CC(=O)Oc34)OC
NPS-D1-000065-G05		O=C1CNC(=O)[C@@H](Cc2ccccc2)N1
NPS-D1-000065-H05		COC(=O)c1ccc2[nH]c3cc(O)ccc3c2c1
NPS-D1-000065-A06		CC1(C)[C@@H](O)CC[C@@]2(C)[C@@H](COc3ccc4C=CC(=O)Oc4c3)C(=C)C[C@@H](O)[C@ H]12
NPS-D1-000065-B06		COc1ccc(C(=O)O)c(OC)c1OC
NPS-D1-000065-C06		CCOC(=O)COc1ccc2C(=O)C(=C(Oc2c1)C(=O)OCC)c3ccc4OCCOc4c3
NPS-D1-000065-D06		O=C1NC(=Nc2ccccc12)c3occc3
NPS-D1-000065-E06		COc1ccc(cc1)[C@@H](O)CNC(=O)\C=C\c2ccccc2
NPS-D1-000065-F06		COc1cc(O)cc(\C=C\c2ccc(O)c(OC)c2OC)c1
NPS-D1-000065-G06		COCCn1c(nc2N(C)C(=O)NC(=O)c12)N(C)C
NPS-D1-000065-H06		COc1ccc(\C=C/c2cc(OC)c(OC)c(OC)c2)cc1O
NPS-D1-000065-A07		Nc1ncnc2c1ncn2[C@@H]3O[C@H](CO)C[C@H]3O
NPS-D1-000065-B07		NC(=O)CC[C@H](NC(=O)Cc1ccccc1)C(=O)O
NPS-D1-000065-C07		CC1CC(=O)c2c(C1)ccc3C(=O)c4c(O)cccc4C(=O)c23
NPS-D1-000065-D07		COc1cc2[C@H]3CC[C@]4(C)[C@@H](O)CC[C@H]4[C@@H]3CCc2cc1O
NPS-D1-000065-E07		c1ccc(nc1)c2n[nH]cc2c3ccnc4ccccc34
NPS-D1-000065-F07		Oc1ccc(cc1)C2=CC(=O)c3ccccc3O2
NPS-D1-000065-G07		OC[C@H]1O[C@H](C[C@@H]1O)n2cnc3[C@H](O)CNC=Nc23
NPS-D1-000065-H07		CC[C@@H](CO)NC(=O)[C@H]1CN(C)[C@@H]2Cc3c[nH]c4cccc(C2=C1)c34.OC(=O)\C=C/C(= O)O
NPS-D1-000065-A08		CC(=O)C1CCC2C3CCC4=CC(=O)CCC4(C)C3C(O)CC12C
NPS-D1-000065-B08		[Cl-].CC(C)([NH3+])Cc1ccccc1
NPS-D1-000065-C08		CC[C@]1(O)C[C@H]2CN(CCc3c([nH]c4ccccc34)[C@@](C2)(C(=O)OC)c5cc6c(cc5OC)N(C=O)[C @H]7[C@](O)([C@H](OC(=O)C)[C@]8(CC)C=CCN9CC[C@]67[C@H]89)C(=O)OC)C1.OS(=O)(= O)O
NPS-D1-000065-D08		Cl.COc1ccc(Cc2nccc3cc(OC)c(OC)cc23)cc1OC
NPS-D1-000065-E08		C[C@H]1C[C@H]2[C@@H]3CC[C@H](C(=O)C)[C@@]3(C)C[C@H](O)[C@@H]2[C@@]4(C)CC C(=O)C=C14
NPS-D1-000065-F08		CC(C)[C@@]1(NC(=O)[C@@H]2C[C@H]3[C@@H](Cc4c[nH]c5cccc3c45)N(C)C2)O[C@@]6(O)[ C@@H]7CCCN7C(=O)[C@H](Cc8ccccc8)N6C1=O
NPS-D1-000065-G08		CC(C)C[C@H](NC(=O)[C@@H](Cc1ccc2ccccc2c1)NC(=O)[C@H](Cc3ccc(O)cc3)NC(=O)[C@H]( CO)NC(=O)[C@H](Cc4c[nH]c5ccccc45)NC(=O)[C@H](Cc6c[nH]cn6)NC(=O)[C@@H]7CCC(=O) N7)C(=O)N[C@@H](CCCNC(=N)N)C(=O)N8CCC[C@H]8C(=O)NCC(=O)N
NPS-D1-000065-A09		COc1c2OC(=O)C=Cc2cc3ccoc13
NPS-D1-000065-B09		C[C@H]1CC(=O)C[C@@H]2CC[C@H]3[C@@H]4CC[C@H](O)[C@@]4(C)CC[C@@H]3[C@@]1 2C
NPS-D1-000065-C09		CC1(C)CCC[C@@]2(C)C1CC[C@]3(C)OC(=O)C[C@H]23
NPS-D1-000065-D09		OCC1OC2OC3C(O)C(O)C(OC3CO)OC4C(O)C(O)C(OC4CO)OC5C(O)C(O)C(OC5CO)OC6C(O)C(O )C(OC6CO)OC7C(O)C(O)C(OC7CO)OC1C(O)C2O
NPS-D1-000065-E09		CN1C(=O)N(C)c2ncn(CC(=O)O)c2C1=O
NPS-D1-000065-F09		CC[C@@]12CCCN3CCc4c([C@H]13)n(C(=O)C2)c5ccccc45
NPS-D1-000065-G09		[Na+].CC(C)c1cc2CC[C@H]3[C@@](C)(CCC[C@]3(C)c2cc1S(=O)(=O)[O-])C(=O)O
NPS-D1-000065-H09		C[C@@H]1[C@H](O)CC[C@@]2(C)[C@H]1CC[C@@]3(C)C2[C@H](O)C[C@H]4\C(=C(\CCC= C(C)C)/C(=O)O)\[C@H](C[C@]34C)OC(=O)C
NPS-D1-000065-A10		Cl.OC[C@@H]1NC[C@@H](O)[C@H](O)[C@H]1O
NPS-D1-000065-B10		NC(Cc1c[nH]c2ccc(O)cc12)C(=O)O
NPS-D1-000065-C10		COc1cc2CCN3Cc4c(CC3c2cc1OC)ccc(OC)c4OC.OS(=O)(=O)O
NPS-D1-000065-D10		CC(C)c1c(O)cc(\C=C\c2ccccc2)cc1O
NPS-D1-000065-E10		CN[C@@H]1CCc2[nH]c3ccc(cc3c2C1)C(=O)N.OC(=O)CCC(=O)O
NPS-D1-000065-F10		CCCCN1C[C@H](O)[C@@H](O)[C@H](O)[C@H]1CO
NPS-D1-000065-G10		CCN(CC)C(=O)N[C@@H]1CN(C)[C@@H]2Cc3c[nH]c4cccc(C2=C1)c34.OC(=O)\C=C/C(=O)O
NPS-D1-000065-H10		CCCN1C(=O)NC(=O)c2[nH]cnc12
NPS-D1-000065-B11		CN(CCCC(=O)O)S(=O)(=O)c1ccccc1
NPS-D1-000065-C11		OCc1cc(O)c2C(=O)c3c(O)cccc3C(=O)c2c1
NPS-D1-000065-D11		OC(=O)c1ccc2C(=O)c3ccccc3C(=O)c2c1
NPS-D1-000065-E11		COc1cc2C(=O)C=C(Oc2cc1O)c3ccccc3
NPS-D1-000065-F11		CC(=CCc1c(O)cc(O)c2C(=O)CC(Oc12)c3ccc(O)cc3)C
NPS-D1-000065-G11		OCC1OC(Oc2ccc(cc2O)C3=CC(=O)c4c(O)cc(O)cc4O3)C(O)C(O)C1O
NPS-D1-000065-H11		OCC1O[C@@H](Oc2ccc(cc2)C3=CC(=O)c4c(O)cc(O)cc4O3)C(O)[C@@H](O)[C@@H]1O
NPS-D1-000065-B12		COc1ccc(cc1)C2=CC(=O)c3ccccc3O2
NPS-D1-000065-C12		OC(=O)\C=C\c1ccc(O)cc1
NPS-D1-000065-D12		O=C1CCc2ccccc2O1
NPS-D1-000065-F12		CCOC(=O)\C=C\c1ccc(O)cc1
NPS-D1-000065-G12		CC(=O)c1cccc(OCC(=O)Nc2ccc(C)cc2)c1
NPS-D1-000066-A03		Cn1cc(C(=O)N2CCc3[nH]c4ccccc4c3C2)c5ccccc15
NPS-D1-000066-B03		COC(=O)C(Cc1c[nH]c2ccccc12)NC(=O)CCC(=O)OCC(=O)[C@@]3(O)CCC4C5CCC6=CC(=O)CC [C@]6(C)C5C(=O)C[C@]34C
NPS-D1-000066-C03		CC(C)C1CC(CCNC(=O)CCC(=O)OCC(=O)[C@@]2(O)CCC3C4CCC5=CC(=O)CC[C@]5(C)C4[C@ @H](O)C[C@]23C)(CCO1)c6ccccc6
NPS-D1-000066-D03		CC(C)Oc1ccc2C(=O)C(=C(C)Oc2c1)c3ccc4OCCOc4c3
NPS-D1-000066-E03		CC(C)Oc1ccc2C(=CC(=O)Oc2c1)c3ccccc3
NPS-D1-000066-F03		CC1=C(C)c2cc3c4CCCCc4oc3cc2OC1=O
NPS-D1-000066-G03		COc1ccc(CCNC(=O)c2cc(nc3ccccc23)c4ccccn4)cc1
NPS-D1-000066-B04		COC1CC(OC2CCC3(CO)[C@H]4CCC5(C)C(CCC5(O)[C@@H]4CCC3(O)C2)C6=CC(=O)OC6)OC(C )C1O
NPS-D1-000066-C04		OC(=O)c1ccc(Oc2ccc(cc2)C(=O)O)cc1
NPS-D1-000066-D04		CC(=O)Oc1ccc2oc(C)c(C(=O)N3CCOCC3)c2c1
NPS-D1-000066-E04		O=C(CCc1ccccc1)c2ccccc2
NPS-D1-000066-F04		CC12CC[C@H]3[C@@H](CCC4(O)CC(CCC34COC(=O)CCC(=O)O)OC(=O)CCC(=O)O)C1(O)CCC 2C5=CC(=O)OC5
NPS-D1-000066-B05		Fc1ccccc1N2CCN(CC3=CC(=O)Oc4cc5CCCc5cc34)CC2
NPS-D1-000066-C05		COc1cc(CC=C)ccc1OC(=O)C
NPS-D1-000066-D05		CC(C)CCNC(=O)c1cc(nc2ccccc12)c3ccncc3
NPS-D1-000066-E05		CC1(C)Oc2ccc(\C=C\C(=O)N3CCCCC3)c(O)c2C(C1O)N4CCCCC4
NPS-D1-000066-F05		CC(=O)Nc1c2ccccc2n3c(C)nc4ccccc4c13
NPS-D1-000066-G05		O=C1Nc2ccccc2C(=C1)c3ccccc3
NPS-D1-000066-B06		C\C=C(\C)/C(=O)O[C@@H]1[C@H](OC(=O)\C(=C\C)\C)c2c(OC1(C)C)ccc3C=CC(=O)Oc23
NPS-D1-000066-C06		CC12CC[C@H]3[C@@H](CCC4(O)C[C@H](O)CCC34\C=N\Nc5ccccc5)C1(O)CCC2C6=CC(=O) OC6
NPS-D1-000066-D06		[Cl-].COc1ccc(CCC(C)[NH3+])c(OC)c1
NPS-D1-000066-E06		COc1ccccc1C2=C(C)Oc3cc(OC(=O)c4ccccc4C)ccc3C2=O
NPS-D1-000066-F06		CC1CCC2C(C[NH+]3CCN(CC3)c4ccccc4F)C(=O)OC25C1CCC6(C)OC56.OC(=O)C(=O)[O-]
NPS-D1-000066-G06		COC(=O)c1ccc(OC2=C(C)Oc3cc(OC(=O)N4CCOCC4)ccc3C2=O)cc1
NPS-D1-000066-A07		O[C@@H]([C@@H]1C[C@@H]2CC[N@]1C[C@@H]2C=C)c3ccnc4ccccc34
NPS-D1-000066-B07		CC1=CC(=O)Oc2cc(OCC(=O)NCc3occc3)ccc12
NPS-D1-000066-C07		COc1ccc(cc1OC)C(=O)c2oc3ccccc3c2N
NPS-D1-000066-D07		Oc1nc(NC(=N)N2C[C@H]3C[C@@H](C2)C4=CC=CC(=O)N4C3)nc5CCCCc15
NPS-D1-000066-E07		NC(=O)CCN1C(=O)Oc2ccccc12
NPS-D1-000066-G07		COC(=O)C1Cc2cc(ccc2N3CC4CC(CN5C(=O)C=CC=C45)C13)[N+](=O)[O-]
NPS-D1-000066-A08		COc1ccc(CCN(C)C(=O)C=Cc2ccccc2)cc1OC
NPS-D1-000066-B08		Oc1ccc2C(=O)C=C(Oc2c1)c3cc(O)c(O)c(O)c3
NPS-D1-000066-C08		CCN(CC)C(=O)Oc1ccc2C(=O)C(=COc2c1)Oc3ccccc3OC
NPS-D1-000066-D08		[Cl-].OCC1=CC[N+]2(Cc3ccccc3)CCC(O)[C@@H]12
NPS-D1-000066-E08		CC(C)c1ccc(cc1)C(=O)N2C[C@H]3C[C@H](C2)[C@H]4CCCC(=O)N4C3
NPS-D1-000066-F08		COc1ccccc1OC2=COc3cc(OCC=C(C)C)ccc3C2=O
NPS-D1-000066-G08		CC(=CCc1cc(ccc1O)C(=O)O)C
NPS-D1-000066-C09		COc1cc(cc(OC)c1OC)C(C2=C(O)C(=O)C=C(CO)O2)C3=C(O)C(=O)C=C(CO)O3
NPS-D1-000066-E09		CNc1ccccc1C(=O)NCCc2ccc(OC)cc2
NPS-D1-000066-F09		[Cl-].CC1CCC(C([NH2+]1)c2ccccc2)C(=C)C
NPS-D1-000066-G09		Cc1[nH]nc(c2ccc(O)cc2O)c1c3ccc(Br)cc3
NPS-D1-000066-B10		CC(=CCC(O)\C(=C\COC1OC(CO)C(O)C(O)C1O)\C)C
NPS-D1-000066-C10		[Cl-].COc1cc2c(CC3[NH+](C)CCc4cc(O)c(OC)c2c34)cc1O
NPS-D1-000066-E10		CCC(C)C1NC(=O)C(=C1O)C(=O)C
NPS-D1-000066-F10		CC(C)CCn1c(NCCO)nc2N(C)C(=O)NC(=O)c12
NPS-D1-000066-C11		CN1C(=O)N(C)c2ncn(CCO)c2C1=O
NPS-D1-000066-D11		CC(C)(CO)C(O)C(=O)NCCCO
NPS-D1-000066-E11		C[C@H]1CC2C3CC[C@](O)(C(=O)CO)[C@@]3(C)C[C@H](O)C2[C@@]4(C)C=CC(=O)C=C14
NPS-D1-000066-F11		C[C@@H]1CC[C@H]2[C@@H](C)C(=O)O[C@@H]3O[C@@]4(C)CC[C@@H]1[C@@]23OO4
NPS-D1-000066-D12		CC12CC[C@H]3[C@@H](CCC4(O)CC(O)CCC34C#N)C1(O)CCC2C5=CC(=O)OC5
NPS-D1-000066-E12		CNc1nc2N(C)C(=O)N(C)C(=O)c2n1CC(=C)C
NPS-D1-000067-A03		CC1CC[C@@]2(OC1)O[C@H]3CC4C5CC=C6C[C@H](CC[C@]6(C)C5CC[C@]4(C)[C@H]3C2C)O[ C@@H]7OC(CO)[C@@H](O)[C@H](OC8OC(C)[C@H](O)C(O)[C@@H]8O)C7O
NPS-D1-000067-B03		C[C@@H]1CC[C@]2(C)CC[C@]3(C)C(=CC[C@@H]4[C@@]5(C)CC[C@@H](O)[C@@](C)([C@ @H]5CC[C@@]34C)C(=O)O)[C@@H]2[C@H]1C
NPS-D1-000067-C03		COC(=O)[C@@]1(C)CC[C@]2(C)CC[C@]3(C)C(=CC(=O)C4[C@@]5(C)CCC(O)C(C)(C)C5CC[C@ @]34C)[C@H]2C1
NPS-D1-000067-D03		Cl.CN(C)[C@H]1[C@@H]2C[C@H]3C(=C(O)[C@]2(O)C(=O)C(=C1O)C(=O)N)C(=O)c4c(O)cccc4 [C@@]3(C)O
NPS-D1-000067-E03		Oc1c([O-])ccc2C(=CC(=O)Oc12)C[NH+]3CCN(Cc4ccccc4)CC3
NPS-D1-000067-F03		CCOC(=O)COc1ccc2C(=O)C(=C(C)Oc2c1)Oc3ccc(cc3)C(=O)OC
NPS-D1-000067-G03		CC1(C)CC2CC(C)(C[NH+]2Cc3c([O-])ccc4C(=O)C(=COc34)c5ccc6OCCOc6c5)C1
NPS-D1-000067-A04		CCOC(=O)C1C(=O)NC2c3ccccc3OC4CCCCC124
NPS-D1-000067-C04		Cl.CC[C@@]1(O)C(=O)OCC2=C1C=C3N(Cc4cc5c(CN(C)C)c(O)ccc5nc34)C2=O
NPS-D1-000067-D04		Cl.CN(C)[C@H]1[C@@H]2C[C@@H]3[C@H](O)c4c(Cl)ccc(O)c4C(=O)C3=C(O)[C@]2(O)C(=O)C (=C1O)C(=O)N
NPS-D1-000067-E04		CCC(=O)Oc1ccc2C(=O)C(=COc2c1)c3ccc(Cl)cc3
NPS-D1-000067-F04		CCCCCOc1ccc(cc1)c2ccc(cc2)c3ccc(cc3)C(=O)N[C@H]4C[C@@H](O)[C@@H](O)NC(=O)[C@ @H]5[C@@H](O)[C@@H](C)CN5C(=O)[C@@H](NC(=O)[C@@H](NC(=O)[C@@H]6C[C@@H ](O)CN6C(=O)[C@@H](NC4=O)[C@@H](C)O)[C@H](O)[C@@H](O)c7ccc(O)cc7)[C@@H](C)O
NPS-D1-000067-G04		O[C@H]1C[C@H]([C@@H]2NC(=O)CC2[C@H]1O)c3ccc4OCOc4c3
NPS-D1-000067-A05		Cl.C[C@@H]1[C@H]2[C@H](O)[C@H]3[C@H](N(C)C)C(=C(C(=O)N)C(=O)[C@@]3(O)C(=C2C( =O)c4c(O)cccc14)O)O
NPS-D1-000067-B05		COc1ccc(cc1)C2=C(OC3OC(C)C(O)C(O)C3O)C(=O)c4c(O)cc(O)c(CC=C(C)C)c4O2
NPS-D1-000067-C05		CC1O[C@@H](O[C@H]2CC[C@@]3(C)C(CC[C@]4(C)C3C=CC5=C6CC(C)(C)CC[C@@]6(CO)[C @@H](O)C[C@@]45C)[C@]2(C)CO)[C@H](O)[C@@H](O[C@@H]7OC(CO)[C@@H](O)[C@H]( O)[C@H]7O)[C@H]1O
NPS-D1-000067-D05		CC1(C)CC[C@@]2(CC[C@]3(C)C(=CC[C@@H]4[C@@]5(C)C[C@@H](O)[C@H](O)C(C)(C)[C@ @H]5CC[C@@]34C)[C@@H]2C1)C(=O)O
NPS-D1-000067-E05		CCC(C)CCCC(=O)N[C@@H](CCN)C(=O)N[C@@H]([C@@H](C)O)C(=O)N[C@@H](CCN)C(=O) N[C@H]1CCNC(=O)[C@@H](NC(=O)[C@H](CCN)NC(=O)[C@H](CCN)NC(=O)[C@H](CC(C)C) NC(=O)[C@@H](CC(C)C)NC(=O)[C@H](CCN)NC1=O)[C@@H](C)O.CCC(C)CCCC(=O)N[C@@ H](CCN)C(=O)N[C@@H]([C@@H](C)O)C(=O)N[C@@H](CCN)C(=O)N[C@H]2CCNC(=O)[C@ @H](NC(=O)[C@H](CCN)NC(=O)[C@H](CCN)NC(=O)[C@H](CC(C)C)NC(=O)[C@@H](CC(C)C) NC(=O)[C@H](CCN)NC2=O)[C@@H](C)…
NPS-D1-000067-F05		CCc1cc(c(O)cc1OCC(=O)NN)c2n[nH]c(C)c2c3ccc4OCCOc4c3
NPS-D1-000067-G05		C[C@H]1CCc2ncccc2C(=O)OC[C@]3(C)O[C@]45[C@H](OC(=O)C)[C@H]3[C@@H](OC(=O)C)[ C@@H](OC(=O)C)[C@@]4(COC(=O)C)[C@@H](OC(=O)C)[C@@H](OC(=O)c6ccccc6)[C@H]( OC1=O)[C@@]5(C)O
NPS-D1-000067-H05		[Cl-].OC12ONC(C1[NH+]3CCC2CC3)c4ccccn4
NPS-D1-000067-A06		CC1CC[C@@]2(OC1)OC3CC4C5CC=C6CC(CCC6(C)C5CCC4(C)C3[C@@H]2C)OC7OC(CO)C(O)C (OC8OC(C)C(O)C(O)C8O)C7OC9OC(CO)C(O)C(O)C9O
NPS-D1-000067-B06		COC(=O)COc1ccc2C(=O)C(=COc2c1)Oc3ccc(cc3)C(=O)OC
NPS-D1-000067-C06		CC(=C)C1CCC2(CO)CC[C@]3(C)C(CCC4[C@@]5(C)CCC(O)C(C)(C)C5CC[C@@]34C)C12
NPS-D1-000067-E06		COc1cc2ccnc3C=CNc(c1OC)c23
NPS-D1-000067-F06		CC1CC[C@@]2(OC1)OC3CC4C5CC(O)C6CC(O)CCC6(C)C5CCC4(C)C3[C@@H]2C
NPS-D1-000067-G06		COCC1=C(N2C(SC1)C(NC(=O)\C(=N/OC)\c3csc(N)n3)C2=O)C(=O)O
NPS-D1-000067-H06		C[C@@H](O)[C@@H](CO)NC(=O)[C@@H]1CSSC[C@H](NC(=O)[C@H](N)Cc2ccccc2)C(=O)N[ C@@H](Cc3ccccc3)C(=O)N[C@H](Cc4c[nH]c5ccccc45)C(=O)N[C@@H](CCCCN)C(=O)N[C@@ H]([C@@H](C)O)C(=O)N1
NPS-D1-000067-B07		CC1(C)CC[C@@]2(CC[C@]3(C)C(=CC[C@@H]4[C@@]5(C)CC[C@H](O)C(C)(C)[C@@H]5CC[C @@]34C)[C@@H]2C1)C(=O)O
NPS-D1-000067-C07		COc1cc(O)c2C(=O)C=C(Oc2c1)c3ccc(O)c(O)c3
NPS-D1-000067-D07		CC(=O)C12CCCCC1CC3C4CC=C5CC(O)CCC5(C)C4CCC23C
NPS-D1-000067-E07		COC(=O)C1OC(OC2CC[C@@]3(C)C(CC[C@]4(C)C3C(=O)C=C5C6C[C@](C)(CC[C@]6(C)CC[C@ @]45C)C(=O)OC)C2(C)C)C(OC7OC(C(OC(=O)C)C(OC(=O)C)C7OC(=O)C)C(=O)OC)C(OC(=O)C) C1OC(=O)C
NPS-D1-000067-F07		Cl.CN(C)[C@H]1[C@@H]2C[C@@H]3Cc4c(ccc(O)c4C(=O)C3=C(O)[C@]2(O)C(=O)C(=C1O)C(= O)N)N(C)C
NPS-D1-000067-G07		CCc1cc2C(=O)C(=COc2cc1OC(=O)C)c3nc4ccccc4n3C
NPS-D1-000067-B08		CC[C@H]1OC(=O)[C@H](C)[C@@H](O[C@H]2CC(C)(OC)[C@@H](O)C(C)O2)[C@H](C)[C@@H ](O[C@@H]3OC(C)CC(C3O)N(C)C)[C@](C)(O)C[C@@H](C)C(=O)[C@H](C)[C@@H](O)[C@]1(C )O
NPS-D1-000067-C08		CCCCCCCCCCCCC\C=C\[C@@H](O)[C@@H](N)CO
NPS-D1-000067-D08		C[C@@H]1CC[C@]2(O)[C@H](CC[C@H](O)C2(C)C)[C@]1(C)COc3ccc4C=CC(=O)Oc4c3
NPS-D1-000067-E08		C[C@H]1C[C@@]2(OC(=O)C)[C@H]([C@H]1OC(=O)c3ccccc3)[C@@H](OC(=O)C)C(=C)[C@@ H](C[C@H]4[C@@H](\C=C(\C)/C2=O)C4(C)C)OC(=O)c5ccccc5
NPS-D1-000067-F08		[Cl-].C1CCC(CC1)c2ccc3c(c2)c4CCCC5=[NH+]CCn3c45
NPS-D1-000067-G08		CO[C@@H]1C(OC(=O)N)C(O)[C@@H](Oc2ccc3C(=C(NC(=O)c4ccc(O)c(CC=C(C)C)c4)C(=O)Oc 3c2C)O)OC1(C)C
NPS-D1-000067-H08		C[C@@H]1CC[C@@]2(CC[C@]3(C)C(=CC[C@@H]4[C@@]5(C)C[C@@H](O)[C@H](O)[C@@]( C)(CO)C5CC[C@@]34C)[C@@H]2[C@H]1C)C(=O)O
NPS-D1-000067-C09		[Br- ].CCC1C2CC3C4N(C)c5ccccc5C46CC(C2C6O)[N+]3(CC(=O)OC7CCC8(C)C(CCC9C8CCC%10(C)C( CCC9%10O)C%11=CC(=O)OC%11)C7)[C@@H]1O
NPS-D1-000067-D09		COc1c(C)c(O)cc2[o+]c(ccc12)c3ccccc3.[O-]Cl(=O)(=O)=O
NPS-D1-000067-E09		C[C@@H]1CC[C@@]2(CC[C@]3(C)C(=CC[C@@H]4[C@@]5(C)CCC(O)C(C)(C)[C@@H]5CC[C@ @]34C)[C@@H]2[C@]1(C)O)C(=O)O
NPS-D1-000067-F09		CC(=C)[C@@H]1CCC2(CC[C@]3(C)C(CCC4[C@@]5(C)C\C(=C\c6occc6)\C(=O)C(C)(C)C5CC[ C@@]34C)C12)C(=O)O
NPS-D1-000067-G09		Oc1ccc2c(oc3c(c4cccnc4O)c5C(=O)NN(C6CCCCCCC6)c5nc23)c1O
NPS-D1-000067-H09		Cc1coc2c(C)c3OC(=O)C4=C(CCCC4)c3cc12
NPS-D1-000067-B10		O.O=C1OC2(CC(C3CCCCC34Nc5ccccc5N24)c6ccccc6)c7ccccc17
NPS-D1-000067-C10		CCOC(=O)C1=C(C(=O)c2cc(CC)c(O)cc2O1)c3nc4ccccc4s3
NPS-D1-000067-D10		CC(C)[C@@H](C)[C@@H](O)[C@H](O)[C@@H](C)[C@H]1CC[C@H]2[C@@H]3COC(=O)[C@H ]4C[C@H](O)[C@H](O)C[C@]4(C)[C@H]3CC[C@]12C
NPS-D1-000067-E10		CC1CCCC(=O)CCCCCc2cc(O)cc(O)c2C(=O)O1
NPS-D1-000067-F10		COc1ccc(cc1)c2oc3cc4OC(C)(C)C=Cc4cc3c2
NPS-D1-000067-G10		OCC1OC(OCC2OC(OC\C=C\c3ccccc3)C(O)C(O)C2O)C(O)C1O
NPS-D1-000067-B11		COc1cc2C=CC(=O)Oc2c(OC(=O)C)c1OCC=C(C)C
NPS-D1-000067-C11		CC(=O)C1=CCC2C3CC[C@H]4C[C@H](O)CCC4(C)C3CCC12C
NPS-D1-000067-D11		C[C@@H]1NC(=O)[C@H](Cc2c[nH]c3ccccc23)NC1=O
NPS-D1-000067-E11		OCc1ccnc2ccccc12
NPS-D1-000067-F11		COc1cc(c(cc1O)C(=O)O)[N+](=O)[O-]
NPS-D1-000067-H11		COC(=O)CCc1c[nH]c2ccccc12
NPS-D1-000067-E12		COc1ccc2C=CC(=O)Oc2c1CC=C(C)C
NPS-D1-000067-F12		[Cl-].COc1cc2[C@H](C)[NH2+]CC3(CCCC3)c2cc1OC
NPS-D1-000067-G12		COC(=O)c1ccccc1OC2OC(CO)C(O)C(O)C2O
NPS-D1-000068-A03		COc1cc(CCC(=O)O)cc(OC)c1OC
NPS-D1-000068-B03		CC1OC(O[C@H]2[C@H](O)C(O)[C@H](OCC3O[C@@H](OC(=O)[C@]45CCC(=C)C[C@H]4C6= CCC7[C@@]8(C)CC[C@H](O[C@@H]9OC[C@H](O)[C@H](O)C9OC%10OC(C)[C@H](O)C(O)[C @@H]%10O)C(C)(C)C8CC[C@@]7(C)[C@]6(C)CC5)C(O)[C@@H](O)[C@@H]3O)OC2CO)[C@@ H](O)C(O)[C@H]1O
NPS-D1-000068-C03		COc1cc2C=CC(=O)Oc2c(O[C@@H]3O[C@H](CO)[C@@H](O)[C@H](O)[C@H]3O)c1O
NPS-D1-000068-D03		Oc1ccc(C[C@@H]2NC(=O)[C@H](Cc3ccccc3)NC2=O)cc1
NPS-D1-000068-E03		OC[C@H]1NC[C@H](O)[C@H](O)[C@@H]1O
NPS-D1-000068-F03		CCCc1cc2C(=O)C(=C(C)Oc2cc1O)c3ccccn3
NPS-D1-000068-G03		COc1ccc(cc1)C(=O)COc2cc(C)cc3OC(=O)C(=C(C)c23)Cc4ccccc4
NPS-D1-000068-H03		COc1cc2CCN(Cc2cc1OC)C(=O)c3c[nH]c4ccccc34
NPS-D1-000068-A04		CC[C@@]12CCCN3CCc4c([C@H]13)n(c5ccccc45)[C@@](O)(C2)C(=O)OC
NPS-D1-000068-B04		Cc1c(OCC(=O)N)ccc2C3=C(CCC3)C(=O)Oc12
NPS-D1-000068-C04		COc1ccc(NC(=O)CN2C=Nc3cc(OC)c(OC)cc3C2=O)cc1OC
NPS-D1-000068-D04		CC(C)CCn1c(N)nc2N(C)C(=O)N(C)C(=O)c12
NPS-D1-000068-E04		C[C@]12C[C@H](O)[C@H]3[C@@H](CCC4=CC(=O)CC[C@]34C)[C@@H]1CC[C@@H]2C(=O) CO
NPS-D1-000068-F04		COc1ccc(CCNC(=O)C=C(C)C)cc1
NPS-D1-000068-G04		CC(=CCc1cc2c(OC(=O)c3c2oc4cc(O)ccc34)cc1O)C
NPS-D1-000068-H04		C[C@]12CC[C@H]3[C@@H](CCC4=CC(=O)CC[C@H]34)[C@@H]1CC[C@@H]2O
NPS-D1-000068-A05		COc1cc2CCN3Cc4c(C[C@H]3c2cc1O)ccc(O)c4OC
NPS-D1-000068-B05		C[C@@H]1O[C@@H](OC[C@H]2O[C@@H](Oc3cc(O)c4C(=O)C[C@H](Oc4c3)c5ccc(O)cc5)[C @H](O)[C@@H](O)[C@@H]2O)[C@H](O)[C@H](O)[C@H]1O
NPS-D1-000068-C05		COc1cc2CCC(NC(=O)C)C3=C(C=CC(=[NH+]CCCN4CCN(C)CC4)C(=C3)[O-])c2c(OC)c1OC
NPS-D1-000068-D05		COc1cc2C[C@@H](CO)[C@H](CO[C@@H]3O[C@@H](C)[C@H](O)[C@@H](O)[C@H]3O)[C@ @H](c4ccc(O)c(OC)c4)c2cc1O
NPS-D1-000068-E05		Cc1c(OCc2ccc(C=C)cc2)ccc3C(=CC(=O)Oc13)c4ccccc4
NPS-D1-000068-F05		COc1cc2CCN(C)[C@H](Cc3ccc(O)c(Oc4cc5[C@@H](Cc6ccc(O)cc6)N(C)CCc5cc4OC)c3)c2cc1O C
NPS-D1-000068-G05		OC(=O)[C@@H](Cc1ccc(O)c(O)c1)OC(=O)\C=C\c2ccc(O)c3O[C@@H]([C@@H](C(=O)O[C@ H](Cc4ccc(O)c(O)c4)C(=O)O)c23)c5ccc(O)c(O)c5
NPS-D1-000068-H05		O[C@@H]1Cc2c(O)cc(O)cc2O[C@@H]1c3cc(O)c(O)c4C(=O)C(=CC(=Cc34)[C@H]5Oc6cc(O)cc( O)c6C[C@H]5OC(=O)c7cc(O)c(O)c(O)c7)O
NPS-D1-000068-A06		[Cl-].[Cl-].CCC1(C)CC2(CCC[NH+](CC#CC[NH+](C)C)C2)CCO1
NPS-D1-000068-B06		COC(=O)C1C(Oc2c(O)ccc(\C=C\C(=O)OC(Cc3ccc(O)c(O)c3)C(=O)O)c12)c4ccc(O)c(O)c4
NPS-D1-000068-C06		[Cl-].COC1=CC2[C@@H]3Cc4ccc(OC)c(O)c4C2(CC[NH+]3C)CC1=O
NPS-D1-000068-D06		C[C@]12CC[C@H]3[C@@H](CCc4cc(O)ccc34)[C@@H]1CC[C@@]2(O)C#C
NPS-D1-000068-E06		CC(=O)[C@H]1CC[C@H]2[C@@H]3CCC4=CC(=O)CC[C@]4(C)[C@H]3C(=O)C[C@]12C
NPS-D1-000068-F06		CC(C)C[C@@H]1NC(=O)[C@H](Cc2c[nH]cn2)NC1=O
NPS-D1-000068-G06		CN1C(=O)N(CC(=O)NCCc2c[nH]c3ccccc23)C(=O)C14CCCCC4
NPS-D1-000068-H06		Cc1cc(C)c2C(=CC(=O)Oc2c1)CP(=O)(O)CCc3ccccc3
NPS-D1-000068-A07		O=C1CNC(=O)[C@H](Cc2c[nH]c3ccccc23)N1
NPS-D1-000068-B07		CC(=O)Oc1ccc2OC(=O)C(=C(C)c2c1)c3ccc(Br)cc3
NPS-D1-000068-C07		C[C@]12CCC3[C@@H](CC=C4C[C@@H](O)CC[C@]34C)C1CCC2=O
NPS-D1-000068-D07		[Cl-].COc1ccc2[nH]c3C([NH2+]CCc3c2c1)c4cnn(C)c4
NPS-D1-000068-E07		COC(=O)C1=CO[C@@H](C)[C@H]2CN3CCc4c([nH]c5ccccc45)[C@@H]3C[C@H]12
NPS-D1-000068-F07		COc1cc(O)c(C(=O)\C=C\c2ccccc2)c(OC)c1
NPS-D1-000068-G07		Cc1ccc(cc1)C(=O)[C@@H]2[C@@H]3CCC[N@]3[C@]4(C(=O)Nc5c(C)cc(Cl)cc45)[C@@]26C(= O)Nc7ccccc67
NPS-D1-000068-H07		COc1ccc2CC3c4c(CC[N+]3(C)C)cc(OC)c(O)c4c2c1O
NPS-D1-000068-A08		CC\C=C(/C)\C(=O)O
NPS-D1-000068-B08		COCCOC(=O)c1ccccc1C(=O)OCCOC
NPS-D1-000068-C08		O=C(CCNC(=O)OCc1ccccc1)Oc2ccc3c(OC(=O)c4ccccc34)c2
NPS-D1-000068-D08		OCC1O[C@@H](O[C@H]2CC3C([C@H]4OC(=O)C(=C)C4[C@@H](CC3=C)OC(=O)Cc5ccc(O)cc 5)C2=C)C(O)[C@H](O)[C@@H]1O
NPS-D1-000068-E08		[I-].C[N+]1(CCO)C[C@@H]2C[C@@H](C1)C3=CC=CC(=O)N3C2
NPS-D1-000068-F08		CNC(C)[C@H](O)c1ccccc1
NPS-D1-000068-G08		COc1ccc2c(OC(=O)c3ccccc23)c1
NPS-D1-000068-H08		[I-].C[N+]12CCCCC1C(CNc3ccccc3[N+](=O)[O-])CCC2
NPS-D1-000068-A09		CC(C)CCn1c(NCCO)nc2N(C)C(=O)N(C)C(=O)c12
NPS-D1-000068-B09		O[C@@H]1C2COC(=O)c3cc(O)c(O)c(O)c3c4c(O)c(O)c(O)cc4C(=O)O[C@@H]1C(O)[C@H](OC( =O)c5cc(O)c(O)c(O)c5)O2
NPS-D1-000068-C09		CC\C=C\C=C\C1=C(C)C(=O)[C@@]2(O1)[C@@H](O)[C@](O)(Cc3ccccc3)NC2=O
NPS-D1-000068-D09		CC(C)Cn1c(C)cn2c3C(=O)N(CC(=C)C)C(=O)N(C)c3nc12
NPS-D1-000068-E09		COC(=O)CNC(=O)c1ccccc1
NPS-D1-000068-F09		COc1ccccc1C2=COc3cc(OCC(=O)OC(C)C)ccc3C2=O
NPS-D1-000068-G09		CO\C=C(/[C@H]1C[C@H]2N(CC[C@@]23C(=O)Nc4ccccc34)C[C@@H]1C=C)\C(=O)OC
NPS-D1-000068-H09		OC[C@@H]1O[C@@H]([C@@H](O)[C@H](O)[C@H]1O)c2c(O)cc3OC(=CC(=O)c3c2O)c4ccc(O )cc4
NPS-D1-000068-A10		CC(=C1C\C=C(/C)\CC\C=C(\C)/CC1=O)C
NPS-D1-000068-B10		Cc1cc(O)cc(O[C@@H]2O[C@H](CO)[C@@H](O)[C@H](O)[C@H]2O)c1
NPS-D1-000068-C10		CN1C(=O)NC(=O)c2c1nc(N3CCC(CC3)C(=O)N)n2CC(=C)C
NPS-D1-000068-D10		CC(C)n1c(NCCCO)nc2N(C)C(=O)NC(=O)c12
NPS-D1-000068-E10		CN(C)CCc1ccc(O)cc1
NPS-D1-000068-F10		CC[C@H]1CN2CCC3([C@@H]2C[C@@H]1\C(=C/OC)\C(=O)OC)C(=O)Nc4ccccc34
NPS-D1-000068-G10		C[C@H]1C[C@@]2(O)C([C@H]1O)[C@H](O)C(=C)CCC3C(\C=C(/C)\C2=O)C3(C)C
NPS-D1-000068-H10		COc1ccccc1C2=COc3cc(OCc4ccc(C=C)cc4)ccc3C2=O
NPS-D1-000068-A11		CN1CCc2cc3OCOc3cc2C(=O)Cc4ccc5OCOc5c4C1
NPS-D1-000068-B11		COc1ccc(cc1)C(=O)NCC(=O)O
NPS-D1-000068-C11		[Cl- ].CC1=C2C[C@H]3[C@@H](C[C@@]2(C)CCC1)OC(=O)C3C[NH+]4CCN(CC4)c5cccc(c5)C(F)(F)F
NPS-D1-000068-D11		CC1(C)O[C@H]2CC(=O)OC[C@]23[C@H]4CC[C@@]5(C)[C@@H](OC(=O)[C@H]6O[C@@]56[ C@]4(C)C(=O)C[C@@H]13)c7cocc7
NPS-D1-000068-E11		CN1C(=O)N(C)c2nc3n(CCO)c(cn3c2C1=O)c4ccccc4
NPS-D1-000068-F11		COc1cc2CCN(Cc2cc1OC)C(=O)CN3N=Cc4ccccc4C3=O
NPS-D1-000068-G11		[I-].CC1(C)C2CC=C(\C=C\C[N+](C)(C)C)C1C2
NPS-D1-000068-H11		CC12CC[C@H]3[C@@H](CCC4(O)C[C@H](O)CCC34\C=N\NC(=O)N)C1(O)CCC2C5=CC(=O) OC5
NPS-D1-000068-A12		CC1CCC(=C(C)C)C(C)(CCC(=O)OCC2OC(OC3(CO)OC(CO)C(O)C3O)C(O)C(O)C2O)C1COc4ccc5C =CC(=O)Oc5c4
NPS-D1-000068-B12		O=C1N[C@H](Cc2ccccc2)C(=O)N3CCC[C@@H]13
NPS-D1-000068-C12		CC(C)[C@@H]1NC(=O)[C@H](Cc2ccccc2)NC1=O
NPS-D1-000068-D12		CC(=CCOc1ccc2C=CC(=O)Oc2c1)C
NPS-D1-000068-E12		Cc1ccc(C)c(c1)N2C(=NC(=C(C3[NH2+]CCc4c3[nH]c5ccccc45)C2=O)O)[S-]
NPS-D1-000068-F12		CC(=O)O[C@H]1C[C@@](C)(O)[C@@H]2C[C@H]3C(OC(=O)C3=C)C=C(C)[C@@H]12
NPS-D1-000068-G12		C[C@@](Cc1ccc(O)c(O)c1)(NN)C(=O)O
NPS-D1-000068-H12		CC1CC2C3CCC4CC(CCC4(C)C3=CCC2(C)C1(O)C(=O)C)OC(=O)c5cccc(I)c5
NPS-D1-000069-A03		COC(C\[N+](=C\1/C=CC2=C(C=C1[O-])C(CCc3cc(OC)c(OC)c(OC)c23)NC(=O)C)\C)OC
NPS-D1-000069-B03		OC(=O)CNC(=O)c1cccc2ccccc12
NPS-D1-000069-C03		CCc1cc2C(=O)C(=C(C)Oc2cc1O[C@H]3OC(COC(=O)C)[C@@H](OC(=O)C)C(OC(=O)C)C3OC(= O)C)c4ccc5OCOc5c4
NPS-D1-000069-D03		CC1CCCC[NH+]1Cc2c([O-])c(C[NH+]3CCCCC3C)c4OC=C(C(=O)c4c2[O- ])c5ccc(O[C@@H]6O[C@H](CO)[C@@H](O)[C@H](O)[C@H]6O)cc5
NPS-D1-000069-E03		COC(=O)c1cc(O)cc(c1)C(=O)OC
NPS-D1-000069-F03		COC[C@@H]1[C@@H](CCC(=O)N1C)C(=O)Nc2cc(OC)ccc2OC
NPS-D1-000069-G03		N[C@@H](CCC(=O)NNc1ccccc1O)C(=O)O
NPS-D1-000069-H03		O=C1Oc2c(C=C1)ccc3occc23
NPS-D1-000069-A04		CC[C@@]1(O)C(=O)OCC2=C1C=C3N(Cc4cc5ccccc5nc34)C2=O
NPS-D1-000069-B04		CC[C@@]1(O)C(=O)OCC2=C1C=C3N(Cc4cc5c(cccc5nc34)[N+](=O)[O-])C2=O
NPS-D1-000069-C04		COc1ccc(cc1)C2(CCOCC2)C(=O)N3CCc4ccccc4C3
NPS-D1-000069-D04		[Cl- ].CC[NH+]1C[C@]2(C)CC[C@H](OC(=O)C)[C@@]34C2C[C@@H]([C@@H]13)[C@@]56C[C@H ](C(=O)CC45)C(=C)[C@H]6OC(=O)C
NPS-D1-000069-E04		COc1cc(cc(OC)c1OC)C(=O)NCC(=O)N2CCc3[nH]c4ccccc4c3C2
NPS-D1-000069-F04		CC(=O)OC1N=C(c2ccccc2)c3cc(Br)ccc3NC1=O
NPS-D1-000069-G04		[Cl-].C\C=C/1\C[N+]2(C)C3Cc4c([nH]c5ccccc45)C2CC1C3CO
NPS-D1-000069-H04		[Cl-].COc1cc(cc(OC)c1OC)C(=O)ON=C2CC3CCC(C2)[NH+]3C
NPS-D1-000069-A05		C[C@]12CCC3[C@@H](CCC4=CC(=O)CC[C@]34C)C1CC[C@@H]2C(=O)CO
NPS-D1-000069-B05		Brc1ccc2[nH]c3CCCCc3c2c1
NPS-D1-000069-C05		C[C@H]1NC(C)(C)C2C[C@H]3[C@H](CCNC(=O)CN(C)C)OCC[C@]3(NC(=O)C)C1C2
NPS-D1-000069-D05		CN1C2CCC1CC(C2)OC(=O)C(O)c3ccccc3
NPS-D1-000069-E05		COc1cccc2C(=O)c3ccccc3Oc12
NPS-D1-000069-F05		Cn1cc(C(=O)NCCc2c[nH]c3ccccc23)c4ccccc14
NPS-D1-000069-G05		COc1ccc(CCNC(=O)CN2C=Nc3ccccc3C2=O)cc1OC
NPS-D1-000069-H05		CC1OC(O[C@H]2[C@H](O)C(CO[C@@H]3OC(CO)[C@@H](O)[C@H](O)C3O)O[C@@H](O[C@ H]4CC[C@@]5(C)C(CC[C@]6(C)C5C=C[C@]78OC[C@@]9(CCC(C)(C)CC79)[C@@H](O)C[C@@] 68C)C4(C)C)C2O)[C@@H](O)C(O)[C@H]1O
NPS-D1-000069-A06		O=C(Nc1c(oc2ccccc12)C(=O)c3ccc4OCCOc4c3)c5occc5
NPS-D1-000069-B06		COc1cc(cc(OC)c1OC)[C@H]2[C@H]([C@H](CO)[C@@H](O)c3cc4OCOc4cc23)C(=O)NCc5cccnc 5
NPS-D1-000069-C06		COC(=O)[C@@H]1[C@H](CC(=O)N(C)C)[C@@H](O)[C@@H](O)C[C@H]1c2ccc3OCOc3c2
NPS-D1-000069-D06		O=C(COc1ccc2C(=CC(=O)Oc2c1)c3ccccc3)NCCC4=CCCCC4
NPS-D1-000069-E06		O=C(CCc1c[nH]c2ccccc12)NCc3ccc4OCOc4c3
NPS-D1-000069-F06		O=C(CCCNc1ncccn1)NCCc2c[nH]c3ccccc23
NPS-D1-000069-G06		[Cl-].C\C=C\1/C[NH+]2CCC34[C@H]2C[C@@H]1C(=C3Nc5ccccc45)C#N
NPS-D1-000069-H06		Cc1c(O)c(C)c2O[C@H](CC(=O)c2c1O)c3ccc(O)cc3
NPS-D1-000069-A07		CC1CCC2C(=CC3(O)OC12CC3=C(C)C)C
NPS-D1-000069-B07		Brc1ccc2oc(cc2c1)C(=O)N3C[C@H]4C[C@@H](C3)C5=CC=CC(=O)N5C4
NPS-D1-000069-C07		CC(=O)NCCc1c[nH]c2ccccc12
NPS-D1-000069-D07		[I-].COc1c2OCOc2cc3CC[N+](C)(C)C(C#CC4(C)CCC5C(O4)c6ccccc6OC5(C)C)c13
NPS-D1-000069-E07		OCC1O[C@@H](O[C@@H]2OC=C3C(=O)OCC[C@@]3(O)C2C=C)C(O)[C@@H](O)[C@@H]1O
NPS-D1-000069-F07		CCOc1ccc2C(=O)C(=C(C)Oc2c1)Oc3ccccc3
NPS-D1-000069-G07		COc1cc2NC(=O)NC(=O)c2cc1OC
NPS-D1-000069-H07		Oc1ccc(cc1)C2=COc3c(O)c(O)ccc3C2=O
NPS-D1-000069-A08		COc1cc(CC=C)cc2OCOc12
NPS-D1-000069-B08		[Cl-].CC1=CCC[C@]2(C)C[C@H]3OC(=O)C(C[NH+]4CCN(CC4)c5cccc(C)c5C)[C@H]3C=C12
NPS-D1-000069-C08		CCc1cc2C(=O)C(=C(C)Oc2cc1OC(=O)N3CCOCC3)c4ccc5OCCCOc5c4
NPS-D1-000069-D08		Oc1cc(O)c2C(=O)C(=COc2c1)c3ccc4OCCCOc4c3
NPS-D1-000069-E08		Brc1ccc2OC(=CC(=O)c2c1)c3cccs3
NPS-D1-000069-F08		Cc1csc(n1)C2=Cc3ccc(OC(=O)C(C)(C)C)cc3OC2=O
NPS-D1-000069-G08		C[C@@]12CCC[C@](C)(C1CC[C@]34CC(=C)[C@](CCC23)(C4)O[C@@H]5OC(CO)[C@@H](O)[C @H](O)C5O[C@@H]6OC(CO)[C@@H](O)[C@H](O)C6O)C(=O)O[C@@H]7OC(CO)[C@@H](O) [C@H](O)C7O
NPS-D1-000069-H08		[I-].COc1ccc2[nH]cc(C3c4c(CC[N+]3(C)C)cc5OCOc5c4OC)c2c1
NPS-D1-000069-A09		CC(C)[C@@H]1CC(=O)C[C@@H](C)C\C=C(/C)\CC1=O
NPS-D1-000069-B09		COc1cc(OC)c2c(O)c3C(=O)C=C(C)Oc3c(c4c(OC)cc5cc(O)c6C(=O)C=C(C)Oc6c5c4OC)c2c1
NPS-D1-000069-C09		COc1cc(cc(OC)c1OC)C(=O)NCc2ccc3OCOc3c2
NPS-D1-000069-D09		[Cl-].COc1cc2CC[NH+]3C4=C(C(=O)CC(C)(C)C4)C(=N)C=C3c2cc1OC
NPS-D1-000069-E09		OC(=O)c1cccc(c1C(=O)O)[N+](=O)[O-]
NPS-D1-000069-F09		CS(=O)(=O)N1CCc2[nH]c3ccccc3c2C1
NPS-D1-000069-G09		CCCc1cc2C(=O)C(=COc2cc1OC(=O)CNC(=O)OC(C)(C)C)c3csc(C)n3
NPS-D1-000069-H09		C[C@]1(O)CC[C@H]2[C@@H]3CC=C4C[C@@H](O)CC[C@]4(C)[C@H]3CC[C@]12C
NPS-D1-000069-A10		Oc1ccc(C=C2c3ccccc3C(=O)c4ccccc24)cc1
NPS-D1-000069-B10		CC1(C)OC(=O)C=C[C@@]2(C)[C@H]1CC(=O)[C@]3(C)[C@@H]2CC[C@@]4(C)[C@@H](OC(= O)[C@H]5O[C@@]345)c6cocc6
NPS-D1-000069-C10		Cc1nc2ccccc2c3C(=O)N(C(=O)c13)c4cccc(c4)C(=O)OCC(=O)c5ccc(Cl)cc5
NPS-D1-000069-D10		CCCCCCCCCCCC[NH+]=C1C=CC2=C(C=C1[O-])[C@H](CCc3cc(OC)c(OC)c(OC)c23)NC(=O)C
NPS-D1-000069-E10		O[C@@H]1CO[C@H]2C[C@@H]1Nc3cc(CCc4ccccn4)ccc23
NPS-D1-000069-F10		CC(C)CCN1CCn2c1nc3N(C)C(=O)N(C)C(=O)c23
NPS-D1-000069-G10		COC1CC(OC2CCC3(\C=N\O)[C@H]4CCC5(C)C(CCC5(O)[C@@H]4CCC3(O)C2)C6=CC(=O)OC 6)OC(C)C1O
NPS-D1-000069-H10		c1ccc(cc1)c2ccc3ccccc3n2
NPS-D1-000069-A11		CCCCCCc1cc2C=C(C(=O)Oc2cc1O)c3nc4ccccc4[nH]3
NPS-D1-000069-B11		CC(C)C[C@@H]1NC(=O)[C@H](Cc2ccccc2)NC1=O
NPS-D1-000069-C11		CC1OC(CC(O)C1O)OC2C(O)CC(OC3C(O)CC(OC4CCC5(C)C(CC[C@@H]6[C@@H]5CCC7(C)C(C( CC67O)OC(=O)C)C8=CC(=O)OC8)C4)OC3C)OC2C
NPS-D1-000069-D11		COC(=O)COc1ccc2C(=O)C(=C(C)Oc2c1)c3ccccc3
NPS-D1-000069-E11		CC(=O)OC1CC2(C)C3CC=C4C(CC(O)C(=O)C4(C)C)C3(C)C(=O)CC2(C)C1C(C)(O)C(=O)\C=C/C( C)(C)OC(=O)C
NPS-D1-000069-F11		CC12CC[C@H]3[C@@H](CCC4(O)CC(O)CCC34CO)C1(O)CCC2C5=CC(=O)OC5
NPS-D1-000069-G11		CCOC(=O)c1c(C)oc2cc(Br)c(OCC(=O)OCC=C)cc12
NPS-D1-000069-H11		CN1N(C(=O)C(=C1C)NC(=O)C)c2ccccc2
NPS-D1-000069-A12		CC(=O)O[C@@]12CO[C@@H]1C[C@H](O)[C@]3(C)[C@@H]2[C@H](OC(=O)c4ccccc4)[C@]5( O)C[C@H](O)C(=C([C@@H](O)C3=O)C5(C)C)C
NPS-D1-000069-B12		OCC1OC(O[C@@H]2OC=CC3C(O)C=C(COC(=O)c4ccc(O)cc4)C23)C(O)C(O)C1O
NPS-D1-000069-C12		COc1cc2CCN(C)[C@H](Cc3ccc(O)c(Oc4ccc(CC5N(C)CCc6cc(OC)c(OC)cc56)cc4)c3)c2cc1OC
NPS-D1-000069-D12		Oc1ccc2C[C@H]3N(CC4CC4)CC[C@@]56[C@@H](Oc1c25)C(=O)CC[C@@]36O
NPS-D1-000069-E12		CCc1cc(C(=O)Cc2nc3ccccc3n2C)c(O)cc1O
NPS-D1-000069-F12		CSC[C@H](N)C(=O)O
NPS-D1-000069-G12		CCOC(=O)N1CCN(CC2=CC(=O)Oc3cc(C)c(C)cc23)CC1
NPS-D1-000069-H12		[Cl- ].CC[NH+]1C[C@]2(C)CC[C@H](OC)[C@@]34[C@@H]5C[C@@H]6CC[C@](O)([C@@H]([C@ @H](OC(=O)c7ccccc7)[C@H]23)[C@@H]14)[C@H]5C(=O)O6
NPS-D1-000070-A03		COc1ccc2c(CN(C)c3c2ccc4cc5OCOc5cc34)c1OC
NPS-D1-000070-B03		CN(C)c1ccc(cc1)C(=O)c2ccc(cc2)N(C)C
NPS-D1-000070-C03		C[C@@H](CO[C@@H]1O[C@H](CO)[C@@H](O)[C@H](O)[C@H]1O)[C@@H]2CC[C@@]3(CC[ C@]4(C)[C@H](CC[C@@H]5[C@@]6(C)CC[C@H](O[C@@H]7O[C@H](CO)[C@@H](O)[C@H]( O)[C@H]7O[C@@H]8O[C@H](CO)[C@@H](O)[C@H](O)[C@H]8O)[C@@](C)(CO[C@@H]9O[ C@H](CO)[C@@H](O)[C@H](O)[C@H]9O)[C@@H]6CC[C@@]45C)[C@H]3O)CO2
NPS-D1-000070-D03		C[C@H](CC(=O)\C=C(/C)\[C@H]1C[C@H](O)[C@@]2(C)C3=C(C(=O)C[C@]12C)[C@@]4(C)C CC(=O)C(C)(C)[C@@H]4C[C@@H]3O)C(=O)O
NPS-D1-000070-E03		O=C1C=C(Nc2ccccc2)C(=O)c3ccccc13
NPS-D1-000070-F03		C\C=C/1\CN2[C@H]3C[C@]45[C@H]([C@@H]2C[C@@H]1[C@H]3C4=O)N(C)c6c(O)cccc56
NPS-D1-000070-G03		O[C@H]1C[C@H]2CCN3Cc4cc5OCOc5cc4[C@H]([C@@H]1O)[C@@H]23
NPS-D1-000070-H03		COC(=O)c1c(O)c2ccccc2c3OC(C)(C)C=Cc13
NPS-D1-000070-A04		CO[C@H]1C[C@H]2OC[C@@]2(OC(=O)C)[C@H]3[C@H](OC(=O)c4ccccc4)[C@]5(O)C[C@H]( OC(=O)[C@H](O)[C@@H](NC(=O)OC(C)(C)C)c6ccccc6)C(=C([C@@H](OC)C(=O)[C@]13C)C5( C)C)C
NPS-D1-000070-B04		OC(=O)CCC(=O)O.O=C(O[C@H]1CN2CCC1CC2)N3CCc4ccccc4[C@@H]3c5ccccc5
NPS-D1-000070-C04		Oc1ccc(CCC(=O)c2c(O)cc(O)cc2O)cc1
NPS-D1-000070-D04		O=C(C1CCCCC1)N2CC3N(CCc4ccccc34)C(=O)C2
NPS-D1-000070-E04		NCCCC[C@H](NC(=O)[C@@H]1CCCN1C(=O)[C@@H]2CSSC[C@H](NC(=O)CNC(=O)CNC(=O )CN)C(=O)N[C@@H](Cc3ccc(O)cc3)C(=O)N[C@@H](Cc4ccccc4)C(=O)N[C@@H](CCC(=O)N)C (=O)N[C@@H](CC(=O)N)C(=O)N2)C(=O)NCC(=O)N
NPS-D1-000070-F04		O=C(NCCCCNC(=O)c1ccccc1)\C=C\c2ccccc2
NPS-D1-000070-G04		COc1cc2C=C(Oc3ccc4C=CC(=O)Oc4c3)C(=O)Oc2cc1O
NPS-D1-000070-H04		COc1ccc(cc1)C2=CC(=O)c3ccc(O)cc3O2
NPS-D1-000070-A05		CC(C)(C)[C@]1(O)C[C@@H]2OC(=O)C[C@@]23C(=O)O[C@@H]4OC(=O)[C@H](O)[C@]134
NPS-D1-000070-B05		CN1C(=O)N(CC(=C)C)C(=O)c2c1nc3N(CC(=C)C)CCn23
NPS-D1-000070-C05		[Cl- ].CC[N@H+]1C[C@]2(C)CC[C@H](OC)[C@@]34C5C[C@@H]6CC[C@](O)(C([C@@H](O)C23)[C @@H]14)C5C(=O)O6
NPS-D1-000070-D05		COc1cccc(c1)C2=CC(=O)c3ccccc3O2
NPS-D1-000070-E05		Cn1cncc1C[C@H](NC(=O)CCN)C(=O)O.O[N+](=O)[O-]
NPS-D1-000070-F05		CC(=CCOc1c2C=CC(=O)Oc2cc3occc13)C
NPS-D1-000070-G05		COc1cc2C[C@H](C)[C@H](C)Cc3cc(OC)c(OC)c(OC)c3c2c(O)c1OC
NPS-D1-000070-H05		CCOC(=O)C1CC[NH+](CC2=CC(=O)Oc3cc(C)c([O-])cc23)CC1
NPS-D1-000070-A06		COc1c(oc2cc3OC(=O)C=Cc3cc12)C(C)C
NPS-D1-000070-B06		COc1ccc(cc1)C(=O)C=Cc2ccccc2
NPS-D1-000070-C06		CC1(C)Oc2cc3oc(cc3cc2C[C@H]1O)c4cc(O)cc(O[C@@H]5OC[C@@H](O)[C@H](O)[C@H]5O)c 4
NPS-D1-000070-D06		COc1cc2c(O)c3COC(=O)c3c(c4ccc5OCOc5c4)c2cc1OC
NPS-D1-000070-E06		COc1ccc(\C=C\C(=O)c2c(O)cc(OC)cc2OC)cc1
NPS-D1-000070-F06		CCOC(=O)C1=Cc2ccccc2OC1=O
NPS-D1-000070-G06		COc1ccccc1\C=C\C(=O)O
NPS-D1-000070-H06		C=CCOC1=CC(=O)Oc2ccccc12
NPS-D1-000070-A07		OC[C@@]1(O)COc2cc(O)ccc2c3cc(O)c(O)cc3C[C@](O)(CO)COc4cc(O)ccc4c5cc(O)c(O)cc5C1
NPS-D1-000070-B07		[Cl- ].C[C@H]1CCC=C2C[C@H]3OC(=O)C(C[NH+]4CCN(CC4)c5cccc(C)c5C)[C@H]3[C@H](O)[C@]1 2C
NPS-D1-000070-C07		COc1ccc(cc1OC)[C@H]2OC[C@H]3[C@@H]2CO[C@@H]3c4cc(OC)c(OC)c(OC)c4
NPS-D1-000070-D07		COc1ccc2NC(=O)C3=C(OC(C)(C)C=C3)c2c1
NPS-D1-000070-E07		COC1=C(C)C(=O)O[C@]12C(=O)C(=C3CCCCN4[C@@H](CC[C@]234)[C@@H]5C[C@H](C)C(= O)O5)C
NPS-D1-000070-F07		Oc1cc(O)c2C(=O)C=C(Oc2c1)c3ccc(O)c(O)c3
NPS-D1-000070-G07		Oc1cc(O)c2C(=O)CC(Oc2c1)c3ccccc3
NPS-D1-000070-H07		COc1cc(ccc1O)C(=O)C
NPS-D1-000070-A08		CNC(=O)[C@@H](NC(=O)[C@H](CC(C)C)[C@H](O)C(=O)NO)C(C)(C)C
NPS-D1-000070-B08		CC1CC[C@@H]2N(C1)CC3[C@@H]4C[C@H]5C(CC(=O)[C@H]6CC(=O)CCC56C)[C@@H]4CCC 3[C@]2(C)O
NPS-D1-000070-C08		[I-].C[C@@H]1CCC2C(C[N+]3(C)CCCCC3)C(=O)O[C@]24C1CC[C@@]5(C)O[C@@H]45
NPS-D1-000070-D08		CC(C)(C=C)c1c2OC(=O)C=Cc2c(O)c3C(=O)CC(C)(C)Oc13
NPS-D1-000070-E08		CC1(C)O[C@@H]1COc2c3OC(=O)C=Cc3cc4ccoc24
NPS-D1-000070-F08		CC1(C)O[C@H]1COc2c3C=CC(=O)Oc3cc4occc24
NPS-D1-000070-G08		[I-].COc1c2OCOc2cc3CC[N+](C)(C)C(CC(=O)\C=C\c4c[nH]c5ccccc45)c13
NPS-D1-000070-H08		CCC\C=C\1/OC(=O)C2=C1CC[C@H]3[C@@H]4CC[C@@]5([C@@H]23)\C(=C\CCC)\OC(= O)C5=C4
NPS-D1-000070-A09		C\C(=C\C(=O)O)\C=C\C1(O)C(=CC(=O)CC1(C)C)C
NPS-D1-000070-B09		C\C(=C/COC1=CC(=O)Nc2ccccc12)\CCC(O)C(C)(C)O
NPS-D1-000070-C09		[Na].OC[C@H](O)[C@H]1OC(=O)C(O)C1O
NPS-D1-000070-D09		COC(=O)C(NC(=O)CCC(=O)O[C@@H]1O[C@@H]2O[C@@]3(C)CC[C@H]4[C@H](C)CC[C@@ H]([C@H]1C)C24OO3)c5ccccc5
NPS-D1-000070-E09		Oc1ccccc1C2=CC(=O)c3ccccc3O2
NPS-D1-000070-F09		COC(=O)N1c2ccccc2[C@]34[C@H]5CN6CCC[C@@]7(CC[C@@]13[C@](O)(C7)C5=O)[C@H]46
NPS-D1-000070-G09		NC(=O)OCCCc1ccccc1
NPS-D1-000070-H09		COc1c2CC(Oc2nc3ccccc13)C(C)(O)CO
NPS-D1-000070-A10		Oc1ccc(CCNC(=O)\C=C\c2ccccc2)cc1
NPS-D1-000070-B10		COC(=O)\C=C\c1cc(OC)c(OC)c(OC)c1
NPS-D1-000070-C10		CSCC[C@@H]1NC(=O)[C@@H]2CCCN2C1=O
NPS-D1-000070-D10		CC\C=C/CC1=C(C)CCC1=O
NPS-D1-000070-E10		O=C(OCc1ccccc1)C=Cc2ccccc2
NPS-D1-000070-F10		CC1C2CCC3(C)C(O)CCC(=C)C3(O)C2OC1=O
NPS-D1-000070-G10		CC1(C)CCC2([C@H](O)C[C@]3(C)C(=CCC4[C@@]5(C)C[C@@H]6OC[C@@](CO)([C@H]6O)C5 CC[C@@]34C)[C@@H]2C1)C(=O)O
NPS-D1-000070-H10		CCOC(=O)n1cc2CCCCCCCOc3ccc1c2c3
NPS-D1-000070-A11		C[C@@](O)(CC[C@H]1[C@](C)(O)CC[C@H]2C(C)(C)CCC[C@]12C)C=C
NPS-D1-000070-B11		CC(=O)N(O)CCCCCNC(=O)CCC(=O)N(O)CCCCCNC(=O)CCC(=O)N(O)CCCCCN.CS(=O)(=O)O
NPS-D1-000070-C11		C[C@@H]1O[C@@H](OC[C@H]2OC(OC3=C(Oc4cc(O)cc(O)c4C3=O)c5ccc(O)c(O)c5)[C@H](O )[C@@H](O)[C@@H]2O)[C@H](O)[C@H](O)[C@H]1O
NPS-D1-000070-D11		Cc1c(O)ccc2c1CCc3cc(O)cc(C=C)c23
NPS-D1-000070-E11		O=C1NC(=O)c2ccccc2N1
NPS-D1-000070-F11		CC1(C)CCc2cc(\C=C\3/OC(=O)C=C3c4ccc(O)cc4)ccc2O1
NPS-D1-000070-G11		COc1cc(CCCO)cc2cc(oc12)c3ccc4OCOc4c3
NPS-D1-000070-H11		CNC[C@H](O)[C@@H](O)[C@H](O)[C@H](O)CO
NPS-D1-000070-A12		C[C@]1(CC[C@H]2C(=C1)CC[C@@H]3[C@]2(C)CCC[C@@]3(C)C(=O)O)C=C
NPS-D1-000070-B12		C[C@@]1(CO)[C@H](O)CC[C@]2(C)[C@@H]1CCC(=C)[C@H]2\C=C\C3=CCOC3=O
NPS-D1-000070-C12		OC[C@H]1O[C@@H](O[C@@H]2OC=C([C@H]3CC=C(CO)[C@@H]23)C(=O)O)[C@H](O)[C@ @H](O)[C@@H]1O
NPS-D1-000070-D12		NC1=NC(=O)C(=C(N)N1)O[C@@H]2O[C@H](CO)[C@@H](O)[C@H](O)[C@H]2O
NPS-D1-000070-E12		[Cl- ].CC[N@H+]1C[C@]2(C)CC[C@H](O)[C@@]34[C@@H]2C[C@@H](C13)[C@]56C[C@@H](C(= O)C[C@@H]45)C(=C)[C@H]6O
NPS-D1-000070-F12		O[C@H]1[C@H](O)[C@H](O)C(=O)N2[C@@H](CS[C@@H]2[C@@H]1O)C(=O)NC3CCCCCC3
NPS-D1-000070-G12		CC(=C\C=C\1/O[C@H]2CC(=CC(=O)[C@H]2[C@@]1(C)O)C)C
NPS-D1-000070-H12		OCC1OC(Oc2ccc3C(=O)CC(Oc3c2)c4ccc(O)cc4)C(O)C(O)C1O
NPS-D1-000071-A03		O=C1Nc2ccccc2C1=O
NPS-D1-000071-B03		Cl.COc1cc2CCNCc2cc1OC
NPS-D1-000071-C03		CCCCCC\C=C\C=C\CCCCCCCC(=O)O
NPS-D1-000071-D03		C[C@H]1C[C@@]2(OC(=O)C)[C@H]([C@H]1OC(=O)Cc3ccccc3)[C@@H](OC(=O)C)[C@@]4(C C[C@H]5[C@@H](\C=C(/C)\C2=O)C5(C)C)CO4
NPS-D1-000071-E03		CC1C(O)C2C(CC(=C1CCCOC(=O)C)C)OC(=O)C2=C
NPS-D1-000071-F03		N[C@@H](CN1OC(=O)NC1=O)C(=O)O
NPS-D1-000071-G03		CCCOc1ccc(NC(=O)[C@H]2O[C@@H]3OC4(CCCCC4)O[C@@H]3[C@H]5OC6(CCCCC6)O[C@ @H]25)cc1
NPS-D1-000071-H03		CC(=O)O[C@@H]1C(=C)[C@@H]2CC[C@H]3[C@]45CO[C@H](CC4=O)C(C)(C)[C@H]5[C@H]( O)C(=O)[C@]13C2
NPS-D1-000071-A04		CN1[C@@H]2CC[C@H]1C[C@@H](O)C2
NPS-D1-000071-B04		COC(=O)c1ccccc1NC(=O)C
NPS-D1-000071-C04		OCCc1c([nH]c2ccccc12)C3CC4CCN3CC4C=C
NPS-D1-000071-D04		CCCCc1ccc(nc1)C(=O)N
NPS-D1-000071-E04		OC(=O)CCCCCCCCC(=O)O
NPS-D1-000071-F04		CC(=O)OC1CCC2(C)C3CCC4(C)C(CCC4C(=O)C)C3CC=C2C1
NPS-D1-000071-G04		C[C@@]1(CO)[C@H](O)CC[C@@]2(C)[C@H]1CC[C@H]3C[C@@H]4C[C@]23CC[C@]4(O)CO
NPS-D1-000071-H04		[Na+].C[C@H](CCC(=O)NCCS(=O)(=O)[O- ])[C@H]1CC[C@H]2[C@@H]3[C@H](O)C[C@@H]4C[C@H](O)CC[C@]4(C)[C@H]3C[C@H](O)[ C@]12C
NPS-D1-000071-A05		NC1=NC(=O)c2nc(CNc3ccc(cc3)C(=O)N[C@@H](CCC(=O)O)C(=O)O)cnc2N1
NPS-D1-000071-B05		CC1C2CCC3(C)CCC(=O)C(C)C3C2OC1=O
NPS-D1-000071-C05		C[C@@H]1CC[C@]2(COC(=O)C)[C@H](C[C@H](O)C=C2CO)[C@@]1(C)CCC3=CC(=O)OC3
NPS-D1-000071-D05		CC(=O)O[C@@H]1[C@@H](O)[C@H](O)CO[C@H]1O[C@H]2CC[C@]34C[C@]35CC[C@]6(C)[ C@H]([C@@H](O)C[C@@]6(C)[C@@H]5C[C@H](O[C@@H]7OC(CO)[C@@H](O)[C@H](O)[C @H]7O)C4C2(C)C)[C@@]8(C)CC[C@H](O8)C(C)(C)O
NPS-D1-000071-E05		CC(C)CCC(CC(=O)NCC[NH+](C)C)C1CCOC(C)(C)C1.OC(=O)C(=O)[O-]
NPS-D1-000071-F05		COC(=O)C(Cc1c[nH]cn1)NC(=O)CCC(=O)OCC(=O)[C@]2(O)CCC3C4CCC5=CC(=O)C=C[C@]5( C)C4C(O)C[C@]23C
NPS-D1-000071-G05		COc1cc2C=CC(=O)Oc2c(O)c1OC
NPS-D1-000071-H05		Oc1cccc(c1)C2CC(=O)c3ccccc3O2
NPS-D1-000071-A06		COc1cc(OC)c2C[C@@H](O)[C@@H](Oc2c1)c3ccc(OC)c(OC)c3
NPS-D1-000071-B06		C[C@@H]1C[C@@H]2[C@@H](O1)[C@@H]3CC[C@](C)(O)[C@]34O[C@@H]4C(=O)C2=C
NPS-D1-000071-C06		C[C@H]1CC[C@@]2(O)C(C)(C)[C@@H]3CC[C@@]2(C)[C@H]1C3
NPS-D1-000071-D06		OC[C@H]1O[C@@H](OCCc2ccc(O)cc2)[C@H](O)[C@@H](O)[C@@H]1O
NPS-D1-000071-E06		NC(=O)c1ccc(NC(=O)c2cc(nc3ccccc23)c4cccnc4)cc1
NPS-D1-000071-F06		COc1ccc(\C=C\C(=O)c2ccc(OC)cc2O)cc1
NPS-D1-000071-G06		COc1ccc(cc1)C2=CC(=O)c3cc(C)ccc3O2
NPS-D1-000071-H06		CC(C)[C@@H]1[C@H]2OC(=O)[C@@H]1[C@@H]3CC[C@@H]4CN(C)[C@H]2[C@]34C
NPS-D1-000071-A07		CC1CCC2(NC1)OC3C[C@H]4[C@@H]5CC=C6CC(CC[C@]6(C)[C@H]5CC[C@]4(C)[C@H]3[C@ @H]2C)OC7(C)O[C@H]8O[C@H](COC(=O)C)[C@@H](OC(=O)C)[C@H](OC(=O)C)[C@H]8O7
NPS-D1-000071-B07		[Cl-].C\N=C\1/[NH+](C)CCn2c1cc3ccccc23
NPS-D1-000071-C07		C[C@@H](CO)[C@@H]1CC[C@@]2(CC[C@]3(C)[C@H](CC[C@@H]4[C@@]5(C)CC[C@H](O[C @@H]6O[C@H](CO)[C@@H](O)[C@H](O)[C@H]6O[C@@H]7O[C@H](CO)[C@@H](O)[C@H]( O)[C@H]7O)[C@@](C)(CO[C@@H]8O[C@H](CO)[C@@H](O)[C@H](O)[C@H]8O)[C@@H]5CC [C@@]34C)[C@H]2O)CO1
NPS-D1-000071-D07		C[C@H](CC[C@@H](O[C@@H]1O[C@H](CO)[C@@H](O)[C@H](O)[C@H]1O[C@H]2O[C@@ H](CO)[C@H](O)[C@@H](O)[C@@H]2O)C(C)(C)O)C3CC[C@@]4(C)[C@H]5CC=C6[C@@H](CC [C@H](O[C@@H]7OC(CO[C@@H]8O[C@H](CO)[C@@H](O)[C@H](O)[C@H]8O)[C@@H](O)[ C@H](O)[C@H]7O)C6(C)C)[C@]5(C)[C@H](O)C[C@]34C
NPS-D1-000071-E07		CC1(C)Oc2cc3OC(=O)C=Cc3cc2CC1O
NPS-D1-000071-F07		Oc1ccc2C(=O)C=C(Oc2c1)c3ccc(O)c(O)c3
NPS-D1-000071-G07		COC1=C(OC)C(=O)[C@@]23COc4c5OCOc5cc([C@H](OC(=O)\C(=C/C)\C)[C@H](C)[C@H](C) CC2=C1)c34
NPS-D1-000071-H07		CCCC(=O)c1c(O)c(Cc2c(O)c(Cc3c(O)c(C)c(OC)c(C(=O)CCC)c3O)c(O)c(C(=O)C(C)CC)c2O)c(O)c( C)c1OC
NPS-D1-000071-A08		CC(C)C1=CC23CCC4[C@](C)(CCC[C@@]4(C)C(=O)O)C2CC1C5C3C(=O)C(=CC5=O)Cl
NPS-D1-000071-B08		O=C(N1CCCCC1)c2ccc3C(=O)N4CCCCCC4=Nc3c2
NPS-D1-000071-C08		CC(=CCC\C(=C\COc1c2C=CC(=O)Oc2cc3occc13)\C)C
NPS-D1-000071-D08		CC1CC[C@@]2(OC1)OC3CC4C5CC[C@H]6CC(OC7OC(CO)C(OC8OC(CO)C(O)C(O)C8OC9OC(C O)C(O)C(O)C9O)C(O)C7O)[C@H](O)CC6(C)C5CCC4(C)C3[C@@H]2C
NPS-D1-000071-E08		COc1ccccc1\C=C\2/C[C@@]3(C)C(CC[C@]4(C)C3CCC5C6C(CCC6(CC[C@@]45C)C(=O)O)C(= C)C)C(C)(C)C2=O
NPS-D1-000071-F08		CC1(C)C2CC[C@]3(C)C(C(=O)C=C4[C@@H]5C[C@](C)(CC[C@]5(C)CC[C@@]34C)C(=O)O)[C@ @]2(C)CCC1=O
NPS-D1-000071-G08		C[C@@H]1CC[C@@H]2CC3=C(C)C(=O)C[C@]13C2(C)C
NPS-D1-000071-H08		CC[C@H](CC[C@@H](C)[C@H]1CC[C@H]2[C@@H]3CCC4=CC(=O)CC[C@]4(C)[C@H]3CC[C@ ]12C)C(C)C
NPS-D1-000071-A09		C[C@H]1CCC2N(C1)C[C@H]3C4CC5[C@@H](CC(O)C6C[C@@H](O)CC[C@]56C)C4CCC3[C@]2 (C)O
NPS-D1-000071-B09		CC(O)[C@@]1(O)C[C@@H](C)[C@](C)(OC(=O)C)C(=O)OC\C\2=C\CN(C)CCC(OC1=O)C2=O
NPS-D1-000071-C09		C[C@@H]1CCC2[C@]3(C)COC(C)(C)O[C@H]3CC[C@]2(C)[C@@]14CCC(CO)(CCO)O4
NPS-D1-000071-D09		CC(C)CC(=O)O[C@H]1[C@H](O[C@H]2C[C@@]3(C)[C@@H]4CC[C@H]5C[C@@]4(CC[C@@H ]3C(C2)(C(=O)O)C(=O)O)[C@@H](O)C5=C)O[C@H](CO)[C@@H](OS(=O)(=O)O)[C@@H]1OS( =O)(=O)O
NPS-D1-000071-E09		COc1ccc(cc1)C(C)C(=O)O
NPS-D1-000071-F09		CCOc1ccccc1OC2=COc3cc(OC(=O)c4cccc(c4)[N+](=O)[O-])ccc3C2=O
NPS-D1-000071-G09		Oc1ccc(CC2=Nc3ccccc3C(=O)N2)cc1
NPS-D1-000071-H09		CC(C)[C@]12CC[C@@](C)(O1)[C@H](O)CC\C(=C/CC\C(=C/C2)\C)\C
NPS-D1-000071-A10		CO[C@@H]1C[C@H](O[C@H]2CC[C@@]3(C)[C@@H](CC[C@@]45O[C@@]46CC[C@@H](C( =O)C)[C@@]6(C)[C@H](OC(=O)C)[C@@H](OC(=O)C(C)C)[C@H]35)C2)O[C@H](C)[C@H]1O[C @@H]7O[C@H](C)[C@@H](O)[C@@H](OC)[C@H]7O
NPS-D1-000071-B10		CCOC(=O)C(CCC=C)C(=O)OCC
NPS-D1-000071-C10		C[C@H](CC[C@@H](O[C@@H]1O[C@H](CO[C@@H]2O[C@H](CO)[C@@H](O)[C@H](O)[C@ H]2O)[C@@H](O)[C@H](O)[C@H]1O[C@H]3O[C@@H](CO)[C@H](O)[C@@H](O)[C@@H]3O) C(C)(C)O)C4CC[C@@]5(C)[C@H]6CC=C7[C@@H](CC[C@H](O[C@@H]8OC(CO)[C@@H](O)[C @H](O)[C@H]8O)C7(C)C)[C@]6(C)[C@H](O)C[C@]45C
NPS-D1-000071-D10		C[C@@H]1CCC2[C@](C)(COC=O)[C@H](CC[C@]2(C)[C@@]13CCC4(COC(=O)C4)O3)OC=O
NPS-D1-000071-E10		O=C1Nc2ccccc2C1(c3c[nH]c4ccccc34)c5c[nH]c6ccccc56
NPS-D1-000071-F10		C1Oc2cc3CCN4Cc5c(CC4c3cc2O1)ccc6OCOc56
NPS-D1-000071-G10		[I- ].CC1CC[C@H]2[C@H](C)[C@H]3CC[C@@H]4[C@@H](C[C@H]5C4CC(O)[C@H]6CC(O)CCC56 C)C3C[N+]2(C)C1
NPS-D1-000071-H10		Oc1ccc2C(=O)C(=COc2c1)c3nncn3c4ccccc4
NPS-D1-000071-A11		C[C@H]1O[C@H](O[C@H]2[C@H](O)[C@@H](O)[C@@H](O[C@H]3[C@H](O)[C@@H](O)C(O )O[C@@H]3CO)O[C@@H]2CO)[C@H](O)[C@@H](O)[C@@H]1N[C@H]4C=C(CO)[C@@H](O) [C@H](O)[C@H]4O
NPS-D1-000071-B11		COc1cc2CCN(C)[C@@H]3Cc4ccc(O)c(Oc5cc6[C@@H](Cc7ccc(Oc(c1O)c23)cc7)N(C)CCc6cc5O C)c4
NPS-D1-000071-C11		CCCC(=O)c1c(O)c(CC2=C(O)C(C)(C)C(=C(C(=O)C)C2=O)O)c(O)c(CC3=C(O)C(C)(C)C(=C(C(=O) C)C3=O)O)c1O
NPS-D1-000071-D11		Cl.COc1cc2CCNC(C)c2cc1OC
NPS-D1-000071-E11		COc1ccc(cc1O)C2=CC(=O)c3c(O)c(OC)c(OC)cc3O2
NPS-D1-000071-F11		CC1=CN(C2CC(O)C(CO)O2)C(=O)NC1=O
NPS-D1-000071-G11		[Cl-].CC12CCCC[NH+]1CCCc3c2[nH]c4ccccc34
NPS-D1-000071-H11		CC1OC(OC2CCC3(C)[C@@H](CC[C@@H]4[C@@H]3CCC5(C)C(CCC45O)C6=CC(=O)OC6)C2)C( O)C(O)C1OC7OC(CO)C(O)C(O)C7O
NPS-D1-000071-A12		C[C@H]1OC(=O)[C@@H](C)[C@@H]1C[C@@H](O)[C@](C)(O)[C@H]2CC[C@@]3(O)C4=CC(= O)[C@@H]5C[C@@H](O)[C@@H](O)C[C@]5(C)[C@H]4CC[C@@]23C
NPS-D1-000071-B12		COC(=O)C12C3CC4(C(Nc5ccccc45)C6CC1\C(=C/C)\CN36)C2O
NPS-D1-000071-C12		CCCCCC1CC(CC#CC[NH+](CC)CC)C(=O)O1.OC(=O)C(=O)[O-]
NPS-D1-000071-D12		CCOC(=O)c1c(oc2ccc(OC(=O)c3oc4ccccc4c3)cc12)c5ccccc5
NPS-D1-000071-E12		CC1=C(Cc2ccccc2)C(=O)Oc3c(C)c(OCC(=O)N)ccc13
NPS-D1-000071-F12		OCCc1ccc(O[C@@H]2OC(CO)[C@@H](O)[C@H](O)[C@H]2O)cc1
NPS-D1-000071-G12		CC(=O)COc1ccc2C(=C(Cc3ccccc3)C(=O)Oc2c1)C
NPS-D1-000071-H12		C[C@@]1(O)CC[C@H]2[C@@H](CC[C@@H]3[C@@H]2CC[C@]4(C)[C@H]3CC[C@H]4C(=O)C n5cc(cn5)C#N)C1
NPS-D1-000072-A03		CC1=CC(=O)Oc2c(C)c3oc(C)cc3cc12
NPS-D1-000072-B03		CCNC(=O)N(CCCN(C)C)C(=O)[C@@H]1C[C@H]2[C@@H](Cc3c[nH]c4cccc2c34)N(CC=C)C1
NPS-D1-000072-C03		CC(C)CCn1c(nc2N(C)C(=O)N(C)C(=O)c12)N3CCCC3
NPS-D1-000072-D03		COc1ccc2nccc([C@H](O)[C@H]3C[C@@H]4CC[N@]3C[C@@H]4C=C)c2c1.OC[C@@H](O)[C@ @H](O)[C@H](O)[C@@H](O)C(=O)O
NPS-D1-000072-E03		CC1(C)O[C@@H]2CO[C@@]3(COS(=O)(=O)N)OC(C)(C)O[C@H]3[C@@H]2O1
NPS-D1-000072-F03		O[C@@H]([C@H]1C[C@@H]2CC[N@]1C[C@@H]2C=C)c3ccnc4ccccc34
NPS-D1-000072-G03		CCOC(=O)c1oc2ccc(cc2c1)C3=C(C)Oc4cc(O)ccc4C3=O
NPS-D1-000072-H03		CC(=O)OCC(=O)C1(O)CCC2[C@@H]3CCC4=CC(=O)C=C[C@]4(C)C3[C@@H](O)C[C@]12C
NPS-D1-000072-A04		O=C(CCC1=Nc2ccccc2NC1=O)NCCc3c[nH]c4ccccc34
NPS-D1-000072-B04		Cl.C[C@H](N)[C@H](O)c1ccccc1
NPS-D1-000072-C04		COC(=O)[C@@]12OC(C)(C)O[C@@H]1C[C@H]3[C@@H]4C[C@H](F)C5=CC(=O)C=C[C@]5(C) C4[C@@H](O)C[C@]23C
NPS-D1-000072-D04		CN1Cc2c3OCOc3ccc2[C@@H]4[C@H](O)Cc5cc6OCOc6cc5[C@H]14
NPS-D1-000072-E04		COc1cc(cc(OC)c1OC)C2=CC(=O)c3c(OC)c(OC)c(OC)cc3O2
NPS-D1-000072-F04		CC(=CC[C@H](OC(=O)C)c1coc(c1)c2cc(O)ccc2O)C
NPS-D1-000072-G04		CC(=O)OCC(=O)[C@@]1(O)[C@@H](C[C@H]2[C@@H]3CCC4=CC(=O)C=C[C@]4(C)[C@@]3( F)[C@@H](O)C[C@]12C)OC(=O)C
NPS-D1-000072-H04		Cc1cccc(C)c1NC(=O)c2ccccc2C(=O)O
NPS-D1-000072-A05		C[C@]12CC[C@H]3[C@@H](CC[C@H]4C[C@H](O)CC[C@]34C)[C@@H]1CC[C@@H]2O
NPS-D1-000072-B05		COc1ccc(cc1)C2=C(C)Oc3cc(OS(=O)(=O)C)ccc3C2=O
NPS-D1-000072-C05		C[C@H](CC[C@@H](O[C@@H]1O[C@H](CO[C@@H]2O[C@H](CO)[C@@H](O)[C@H](O)[C@ H]2O)[C@@H](O)[C@H](O)[C@H]1O[C@H]3O[C@@H](CO)[C@H](O)[C@@H](O)[C@@H]3O) C(C)(C)O)C4CC[C@@]5(C)[C@H]6CC=C7[C@@H](CC[C@H](O[C@@H]8OC(CO[C@@H]9O[C @H](CO)[C@@H](O)[C@H](O)[C@H]9O)[C@@H](O)[C@H](O)[C@H]8O)C7(C)C)[C@]6(C)C(= O)C[C@]45C
NPS-D1-000072-E05		C[C@H]1C[C@H]2[C@@H]3CCC4=CC(=O)C=C[C@]4(C)[C@@]3(F)[C@@H](O)C[C@]2(C)[C@ @]1(O)C(=O)COC(=O)C
NPS-D1-000072-F05		COc1ccc(COc2ccc3C(=O)C(=C(C)Oc3c2)c4ccc(OC)c(OC)c4)cc1
NPS-D1-000072-G05		C[C@H]1C[C@H]2[C@@H]3CCC4=CC(=O)C=C[C@]4(C)[C@@]3(F)[C@@H](O)C[C@]2(C)[C@ @]1(O)C(=O)CO
NPS-D1-000072-H05		CCCCC[C@H](O)\C=C\C1CCC(=O)C1CCCCCCC(=O)NC(Cc2ccc(OC)c(c2)[N+](=O)[O- ])C(=O)OC
NPS-D1-000072-A06		O=C(NCCc1c[nH]c2ccccc12)c3c4CCCc4nc5ccccc35
NPS-D1-000072-B06		Br.CC(Cc1ccc(O)cc1)NCC(O)c2cc(O)cc(O)c2
NPS-D1-000072-C06		NC(=O)c1ccc(NC(=O)CN2C=Nc3ccccc3C2=O)cc1
NPS-D1-000072-D06		Cc1c(O)cc2OC(=CC(=O)c2c1O)c3ccccc3
NPS-D1-000072-E06		Br.NC1=NCC2N1c3ccccc3Cc4ccccc24
NPS-D1-000072-F06		CC(C)(O)[C@H]1CC[C@](C)(O1)C2C(O)C[C@@]3(C)C4C(O)CC5C(C)(C)C(O)CC[C@@]56C[C@@ ]46CCC23C
NPS-D1-000072-G06		COc1ccc(cc1)c2coc3cc4OC(=O)c5ccccc5c4cc23
NPS-D1-000072-H06		COc1cc(cc(OC)c1O)[C@H]2[C@@H]3C(COC3=O)C(OC4O[C@@H]5COC(C)O[C@H]5[C@H](O) [C@H]4O)c6cc7OCOc7cc26
NPS-D1-000072-A07		CC(=O)OC1(C)CCC2C3CCC4CC(=O)CCC4(C)C3CCC12C
NPS-D1-000072-B07		C[C@@H]1CC(OC(=O)C)C2(COC(=O)C)[C@H](CC[C@H](OC(=O)C)[C@]23CO3)[C@@]1(C)[C @@H]4C[C@H]5C=CO[C@H]5O4
NPS-D1-000072-C07		[Cl-].[Cl-].CCC1(C)CC2(CCO1)C[NH2+]CC[NH2+]2
NPS-D1-000072-D07		CC12CCC(O)CC1CC[C@@H]3[C@@H]2CCC4(C)[C@@H](CCC34O)C5=CC(=O)OC5
NPS-D1-000072-E07		N=C1NC(=O)c2nn[nH]c2N1
NPS-D1-000072-F07		[Cl-].COc1c2OCOc2cc3CC[NH+](C)C(CC(=O)\C=C\C4=C(C)CCCC4(C)C)c13
NPS-D1-000072-G07		C[C@H]1CC[C@]2(NC1)O[C@H]3C[C@H]4[C@@H]5CC[C@H]6C[C@H](CC[C@]6(C)[C@H]5C C[C@]4(C)[C@H]3[C@@H]2C)O[C@@H]7OC(CO)[C@H](O[C@@H]8OC(CO)[C@@H](O)C(O[ C@@H]9OC[C@@H](O)C(O)C9O)C8O[C@@H]%10OC(CO)[C@@H](O)C(O)C%10O)C(O)C7O
NPS-D1-000072-H07		CC(=O)O[C@]1(C(=O)C)C(=C)C[C@H]2[C@@H]3C=C(C)C4=CC(=O)CC[C@]4(C)[C@H]3CC[C @]12C
NPS-D1-000072-A08		CCOC(=O)n1c(C)c2CCC\C=C/3\CCOc4c(cc1c2c34)c5ccccc5
NPS-D1-000072-B08		NC(=O)c1ccc(NC(=O)CCn2ccc3ccccc23)cc1
NPS-D1-000072-C08		CCCCC[C@H](O)\C=C\[C@H]1CCC(=O)[C@@H]1CCCCCCC(=O)NCC2CCC(CC2)C(=O)O.C3C CC(CC3)NC4CCCCC4
NPS-D1-000072-D08		COc1ccccc1CCNC(=O)CCc2c[nH]c3ccccc23
NPS-D1-000072-E08		COc1ccc(cc1)N2C(=O)N=C(O)\C(=C\NCC3N(C)CCc4cc5OCOc5c(OC)c34)\C2=O
NPS-D1-000072-F08		CCCC[N+]1(C)[C@@H]2C[C@H](C[C@H]1[C@@H]3O[C@H]23)OC(=O)[C@H](CO)c4ccccc4
NPS-D1-000072-G08		C[C@H]1CCC[C@H]2O[C@H]2C[C@H](OC(=O)C[C@H](O)C(C)(C)C(=O)[C@H](C)[C@H]1O)\C (=C\c3csc(C)n3)\C
NPS-D1-000072-H08		CC(=C)[C@@H]1CC[C@@]2(CC[C@]3(C)[C@H](CC[C@@H]4[C@@]5(C)CCC(=O)C(C)(C)[C@ @H]5CC[C@@]34C)[C@@H]12)C(=O)O
NPS-D1-000072-A09		Cl.Oc1ccc2C[C@H]3N(CC=C)CC[C@@]45[C@@H](Oc1c24)C(=O)CC[C@@]35O
NPS-D1-000072-B09		CC(=O)O[C@@H]1C[C@H](O)[C@@]23CO[C@H](O)[C@]1(C)[C@@H]2C[C@@H](O)[C@]4(C) [C@@H]3C(=O)[C@H](OC(=O)C)[C@@]5(C)[C@@H](C[C@H]6O[C@@]456)c7cocc7
NPS-D1-000072-C09		C[C@@H]1C[C@@]2(O[C@H]2C)C(=O)OC3CCN(C)C\C=C(\COC(=O)[C@]1(C)O)/C3=O
NPS-D1-000072-D09		COC(=O)C1=CC[C@@]23CC[C@@H]([C@](C)(OC2=O)\C=C\C=C(/C)\C(=O)O[C@@H]4O[C @H](CO)[C@@H](O)[C@H](O)[C@H]4O)[C@@]3(CC1)OC(=O)C
NPS-D1-000072-E09		[Cl-].COc1c2OCOc2cc3CC[NH+](C)C(C#CC4(O)CC5C6CCC7=CC(=O)CCC7(C)C6CCC5(C)C4)c13
NPS-D1-000072-F09		CCOC(=O)CC(CC(=O)OCC)C(O)C(=O)[O-].C1C[NH+]2CC3CC=CCC3C2c4[nH]c5ccccc5c4C1
NPS-D1-000072-G09		O=C(CN1C=Nc2ccccc2C1=O)N3CCc4[nH]c5ccccc5c4C3
NPS-D1-000072-H09		COCCNc1nc2N(C)C(=O)NC(=O)c2[nH]1
NPS-D1-000072-A10		C\C=C(\C)/C(=O)O[C@H]1CC[C@H](C)[C@@]2(C)C[C@]3([C@H](OC(=O)C)[C@@H]12)C(=C )COC3=O
NPS-D1-000072-B10		CC(C)CCn1cnc2c(NCc3ccccc3)ncnc12
NPS-D1-000072-C10		COc1ccc(C[C@H]2COC(=O)[C@@H]2Cc3ccc(O)c(OC)c3)cc1OC
NPS-D1-000072-D10		C[C@@H]1NC(=O)[C@H](Cc2ccc(O)cc2)NC1=O
NPS-D1-000072-E10		CCOc1ccccc1CNC(=O)[C@H]2[C@H](CO)[C@@H](O)c3cc4OCOc4cc3[C@H]2c5cc(OC)c(OC)c( OC)c5
NPS-D1-000072-F10		C[C@H](CC[C@@]1(O)O[C@H]2CC3C4CC=C5C[C@H](CC[C@]5(C)C4CC[C@]3(C)[C@H]2[C@ @H]1C)O[C@@H]6OC(CO)[C@@H](OC7O[C@H](C)C(O)[C@@H](O)[C@@H]7O)[C@H](O)[C @H]6OC8O[C@H](C)C(O)[C@@H](O)[C@@H]8O)CO[C@@H]9OC(CO)[C@@H](O)[C@H](O)[ C@H]9O
NPS-D1-000072-G10		CC(=O)O[C@H]1CC(=O)OC(C)(C)[C@@H]2CC(=O)[C@]3(C)C(CC[C@@]4(C)[C@@H](OC(=O)[ C@H]5O[C@@]345)c6cocc6)[C@@]12C
NPS-D1-000072-H10		C[C@@H]1[C@@H](O)CC2CC1[C@@H](OC2(C)C)C3CCCCC3
NPS-D1-000072-A11		CCN1C[C@]2(COC)[C@H](O)C[C@H](OC)[C@@]34C5C[C@@]6(O)[C@H](O)C5[C@](O)([C@@ H](O)[C@@H]6OC)[C@@H]([C@H](OC)C23)[C@@H]14
NPS-D1-000072-B11		Cl.CC(=O)O[C@H]1C[C@@](C)(O)C2CC=C(C)C2[C@H]3OC(=O)[C@]4(C[C@@]56C=C[C@]4(C )C5[C@H]7OC(=O)[C@@H](CN8CCOCC8)C7CC[C@@]6(C)O)C13
NPS-D1-000072-C11		CCN1C[C@]2(COC)CC[C@H](O)C34C5CC6[C@H](C[C@@](O)(C5[C@H]6OC(=O)C)[C@](O)(CC 23)C14)OC
NPS-D1-000072-D11		[O-]S(=O)(=O)[O-].C1CC[NH+]2C[C@H]3C[C@H](C[NH+]4CCCCC34)[C@H]2C1
NPS-D1-000072-E11		[I-].CCCC1CC2(C)C3=C(CCC3)CC[N+]2(C)C1
NPS-D1-000072-F11		CN1[C@@H]2CCC1C[C@@H](C2)OC(=O)[C@H](CO)c3ccccc3
NPS-D1-000072-G11		CC1CCC2N(C1)CC3C4CC5C(CC(=O)C6CC(CCC56C)OC7OC(CO)C(O)C(O)C7O)C4CCC3C2(C)O
NPS-D1-000072-H11		CC(C)[C@@H]1NC(=O)[C@H](C)NC1=O
NPS-D1-000072-A12		[Cl-].CC12CCC3C(CCC4[NH+](CCO)CCC34C)C1CCC2O
NPS-D1-000072-B12		CC(C)C[C@@H]1NC(=O)[C@H](CC(C)C)NC1=O
NPS-D1-000072-C12		COc1ccc(cc1)N2CCN(CC3=CC(=O)Oc4cc(C)c(Cl)cc34)CC2
NPS-D1-000072-D12		CC(=O)[C@H]1CCC2C3CC=C4C[C@@H](O)CC[C@]4(C)C3CC[C@]12C
NPS-D1-000072-E12		[Cl- ].C[C@H]1CCC2[NH+](C1)CC3C4CC5C(CC(=O)C6C[C@@H](O)CCC56C)C4CC[C@H]3C2(C)O
NPS-D1-000072-F12		[I-].COc1cc2CC[N+](C)(CCO)[C@@H](C)c2cc1OC
NPS-D1-000072-G12		COc1ccc(cc1OC)C2=CC(=O)c3ccccc3O2
NPS-D1-000072-H12		C[C@@H]1CC2C3CC=C4CC(O)CCC4(C)C3CCC2(C)[C@@]1(O)C(=O)C
NPS-D1-000073-A03		Oc1cc(O)c2C[C@@H](OC(=O)c3cc(O)c(O)c(O)c3)[C@H](Oc2c1)c4cc(O)c(O)c(O)c4
NPS-D1-000073-B03		CC(C)[C@]12OC1[C@@H]3O[C@@]34[C@@]5(C)CCC6=C(COC6=O)C5C[C@@H]7O[C@]47[C @@H]2O
NPS-D1-000073-C03		COC(=O)C[C@](O)(CCC(C)(C)O)C(=O)O[C@H]1[C@H]2c3cc4OCOc4cc3CCN5CCC[C@]25C=C1 OC
NPS-D1-000073-D03		COc1c(O)c2C(=O)C(=COc2cc1O[C@@H]3OC(CO)[C@@H](O)[C@H](O)[C@H]3O)c4ccc(O)cc4
NPS-D1-000073-E03		OCCc1ccc(O)c(O)c1
NPS-D1-000073-F03		CC(=O)[O-].Oc1cccc(c1)C2[NH2+]CCc3c2[nH]c4ccccc34
NPS-D1-000073-G03		COc1cc2CC[C@H](NC(=O)C)C3=CC(=O)C(=CC=C3c2c(OC)c1OC)N4CCCCC4
NPS-D1-000073-H03		CCOc1ccc(NC2=C3c4ccccc4C(=O)c5cccc(N(C)C2=O)c35)cc1
NPS-D1-000073-A04		CCCCCCN1CC2=C(Nc3ccccc3N=C2O)C1=O
NPS-D1-000073-B04		COc1cc(ccc1O)[C@@H]2Oc3c(O)cc(cc3[C@H]2CO)[C@H]4Oc5cc(O)cc(O)c5C(=O)[C@@H]4O
NPS-D1-000073-C04		Oc1ccc(cc1)C2=COc3cc(O)cc(O)c3C2=O
NPS-D1-000073-D04		O=C(CN1C=Nc2ccccc2C1=O)NCCc3c[nH]c4ccccc34
NPS-D1-000073-E04		Cc1ccc(O)c(c1)\C(=C/C(=O)O)\CP(=O)(O)CCc2ccccc2
NPS-D1-000073-F04		OC[C@H]1O[C@@H](Oc2ccc(COC(=O)C[C@@](O)(CC(=O)O)C(=O)OCc3ccc(O[C@@H]4O[C @H](CO)[C@@H](O)[C@H](O)[C@H]4O)cc3)cc2)[C@H](O)[C@@H](O)[C@@H]1O
NPS-D1-000073-G04		C[C@@H]1O[C@@H](O[C@@H]2[C@@H](O)[C@H](O)[C@@H](CO)O[C@H]2Oc3cc(O)c(C(= O)CCc4ccc(O)cc4)c(O)c3)[C@H](O)[C@H](O)[C@H]1O
NPS-D1-000073-H04		Br.Oc1ccc(CC2NCCc3cc(O)c(O)cc23)cc1
NPS-D1-000073-A05		O=C(Cc1c[nH]c2ccccc12)N3CCc4[nH]c5ccccc5c4C3
NPS-D1-000073-B05		Oc1ccc(cc1CC=C)c2cc(CC=C)ccc2O
NPS-D1-000073-C05		CC(C)[C@H]1C[C@@]23O[C@]1(O)CC(=C)[C@@H]2CC[C@@H]3C
NPS-D1-000073-D05		[Cl-].C[C@H]1CCC[C@H](CCC\C=C\c2cc(O)cc(O)c2C(=O)O1)[NH2+]CCc3ccccc3
NPS-D1-000073-E05		COc1ccc(\C=C\2/OC(=O)C=C2c3ccc(O)cc3)cc1Br
NPS-D1-000073-F05		COc1cc2CCN(C3CC4(C=CC(=O)C=C4)c(c1OC)c23)C(=O)C
NPS-D1-000073-G05		OCC1=CC(=O)C(=C(O1)C(C2=C(O)C(=O)C=C(CO)O2)c3ccc4OCOc4c3)O
NPS-D1-000073-H05		COc1ccc(CCNC(=O)C2=NN(C)C(=O)c3ccccc23)cc1OC
NPS-D1-000073-A06		OC(=O)CCC(NC(=O)c1ccccc1)C(=O)O
NPS-D1-000073-B06		NC(=N)NCCC[C@H](NC(=O)C1=C(C(=O)c2ccc(O)cc2O1)c3ccc(F)cc3)C(=O)O
NPS-D1-000073-C06		COc1ccc(cc1O)[C@H]2CC(=O)c3c(O)cc(O[C@@H]4OC(CO)[C@@H](O)[C@H](O)[C@H]4OC5 O[C@H](C)C(O)[C@@H](O)[C@@H]5O)cc3O2
NPS-D1-000073-D06		COc1ccc(cc1)C2=C(O)C(=O)c3c(O)cc(O)c(CC=C(C)C)c3O2
NPS-D1-000073-E06		C[C@H](O)[C@H](O)c1cnc2NC(=NC(=O)c2n1)N
NPS-D1-000073-F06		Cl.CC(C)NCC(O)COc1ccccc1CC=C
NPS-D1-000073-G06		O=C1Oc2cc3occc3cc2C=C1
NPS-D1-000073-H06		COc1c2C=CC(=O)Oc2cc3occc13
NPS-D1-000073-A07		[I-].Cc1ccc2[nH]c3CC[N+](C)(C)Cc3c2c1
NPS-D1-000073-B07		[I-].COc1ccc(cc1)n2nnnc2C3c4c(CC[N+]3(C)CC(=O)N)cc5OCOc5c4OC
NPS-D1-000073-C07		Cl.[Cl-].CN(CCCCc1c[nH+]c(C)c2[nH]c3ccccc3c12)C(=O)C
NPS-D1-000073-D07		Cl.CC(C)c1cc(C)cc(O[C@@H]2C[C@@H](N)[C@@H]([C@H]2O)N(C)Cc3ccccc3)c1
NPS-D1-000073-E07		CC(C)(c1ccccc1)c2ccc(O)c(c2)C(C)(C)c3ccccc3
NPS-D1-000073-F07		Nc1ncnc2c1ncn2CCC(=O)O
NPS-D1-000073-G07		CCC(=O)Oc1ccc2C(=O)C(=COc2c1)c3nc4ccccc4s3
NPS-D1-000073-H07		Oc1cccc2C(=O)c3cccc(O)c3C(=O)c12
NPS-D1-000073-A08		Oc1ccc(\C=C\c2cc(O)cc3O[C@H]([C@@H](c4cc(O)cc(O)c4)c23)c5ccc(O)cc5)cc1
NPS-D1-000073-B08		C\C=C\c1ccc2oc(c(C)c2c1)c3ccc(O)cc3
NPS-D1-000073-C08		CC1=C(Oc2ccccc2Br)C(=O)c3ccc(OCC(=O)N)cc3O1
NPS-D1-000073-D08		Cc1c2ccncc2c(C)c3c4ccccc4[nH]c13
NPS-D1-000073-E08		CC(=O)[C@@]12CC3C4CC=C5CC(O)CCC5(C)C4CCC3(C)[C@@H]1O2
NPS-D1-000073-F08		C[C@H](CCc1ccc(O)cc1)O[C@@H]2O[C@H](CO)[C@@H](O)[C@H](O)[C@H]2O
NPS-D1-000073-G08		CN[C@@H]1CCC[C@H]([C@@H]1O)n2cnc3c(N)nc(N)nc23
NPS-D1-000073-H08		O.OC[C@H]1O[C@@H](Oc2cc3C=CC(=O)Oc3cc2O)[C@H](O)[C@@H](O)[C@@H]1O
NPS-D1-000073-A09		NC(Cc1c[nH]c2ccccc12)C(=O)NCC(=O)O
NPS-D1-000073-B09		O[C@@H]1[C@H](Oc2cc(O)cc(O)c2C1=O)c3ccc(O)cc3
NPS-D1-000073-C09		COc1ccc(cc1)C2=CC(=O)c3c(O)c(OC)c(OC4OC(COC5OC(C)C(O)C(O)C5O)C(O)C(O)C4O)cc3O2
NPS-D1-000073-D09		O=C1CCCC2C3CCCN4CCCC(CN12)C34
NPS-D1-000073-E09		O[C@H]1CCN2C[C@H](O)[C@@H](O)[C@H](O)[C@@H]12
NPS-D1-000073-F09		CC[C@H]1OC(=O)[C@H](C)[C@@H](O[C@H]2C[C@@](C)(OC)[C@@H](O)[C@H](C)O2)[C@H ](C)[C@@H](O[C@@H]3O[C@H](C)C[C@@H]([C@H]3O)N(C)C)[C@@](C)(C[C@@H](C)C(=O)[ C@H](C)[C@@H](O)[C@]1(C)O)OC
NPS-D1-000073-G09		CCCCCCCC\C=C/CCCCCCCC(=O)[O-].[NH3+]CCO
NPS-D1-000073-H09		COc1ccc(cc1O)[C@@H]2CC(=O)c3c(O)cc(O[C@@H]4O[C@H](CO[C@@H]5O[C@@H](C)[C@ H](O)[C@@H](O)[C@H]5O)[C@@H](O)[C@H](O)[C@H]4O)cc3O2
NPS-D1-000073-A10		[Cl-].CC[C@H]1[C@@H](Cc2c[nH+]cn2C)COC1=O
NPS-D1-000073-B10		OC1=C(Oc2ccc(O)cc2C1=O)c3ccccc3
NPS-D1-000073-C10		CC[C@H](C)[C@@H]1NC(=O)[C@H](Cc2ccc(O)cc2)NC(=O)[C@@H](N)CSSC[C@H](NC(=O)[C @H](CC(=O)N)NC(=O)[C@H](CCC(=O)N)NC1=O)C(=O)N3CCC[C@H]3C(=O)N[C@@H](CC(C) C)C(=O)NCC(=O)N.CC(=O)O
NPS-D1-000073-D10		NC(=O)N1c2ccccc2CC(O)c3ccccc13
NPS-D1-000073-E10		C[C@]12CC[C@H]3[C@@H](CCC4=CC(=O)CC[C@]34C)[C@@H]1CC[C@@H]2O
NPS-D1-000073-F10		CC(C)C[C@H](NC(=O)CNC(=O)[C@H](Cc1ccc(O)cc1)NC(=O)[C@H](CO)NC(=O)[C@H](Cc2c[n H]c3ccccc23)NC(=O)[C@H](Cc4cnc[nH]4)NC(=O)[C@@H]5CCC(=O)N5)C(=O)N[C@@H](CCC NC(=N)N)C(=O)N6CCC[C@H]6C(=O)NCC(=O)N.CC(=O)O
NPS-D1-000073-G10		Cc1ncc(C[n+]2csc(CCO)c2C)c(N)n1
NPS-D1-000073-H10		CCOCCn1c(nc2ccccc12)C3CCN(CCc4ccc(cc4)C(C)(C)C(=O)O)CC3
NPS-D1-000073-A11		COC1=C(Oc2cc(O)cc(O)c2C1=O)c3ccc(OC)c(O)c3
NPS-D1-000073-B11		COc1ccccc1C2=C(C)Oc3cc(OCC(=O)OCc4ccccc4)ccc3C2=O
NPS-D1-000073-C11		CC1=C(C(=O)c2ccc(OCC(=O)C(C)(C)C)cc2O1)c3ccc(Br)cc3
NPS-D1-000073-D11		C[C@H]1C[C@H](C)C(=O)[C@@H](C1)[C@H](O)CC2CC(=O)NC(=O)C2
NPS-D1-000073-E11		O=C(C=Cc1ccc2OCOc2c1)N3CCCCC3
NPS-D1-000073-F11		CC1CCC2C(C[NH+]3CCN(CC3)c4cccc(c4)C(F)(F)F)C(=O)OC25C1CCC6(C)OC56.OC(=O)C(=O)[O -]
NPS-D1-000073-G11		Cl.CC12CC3CC(C)(C1)CC(N)(C3)C2
NPS-D1-000073-H11		O=C1N2CCc3c([nH]c4ccccc34)C2=Nc5ccccc15
NPS-D1-000073-B12		COc1cc2CC[C@H](NC(=O)C)C3=CC(=O)C(=CC=C3c2c(OC)c1OC)NCCO
NPS-D1-000073-C12		COC1=CC=C2C(=CC1=O)C(CCc3cc(OC)c(OC)c(OC)c23)NC(=O)C
NPS-D1-000073-D12		CC1CC2C3CCC4=CC(=O)C=CC4(C)C3(F)C(O)CC2(C)C1(O)C(=O)COP(=O)(O)O
NPS-D1-000073-E12		COCCn1c(nc2N(C)C(=O)N(C)C(=O)c12)N(C)Cc3ccccc3
NPS-D1-000073-F12		COc1ccccc1C2=COc3cc(OC(=O)c4c(C)oc5ccc(OC(=O)C)cc45)ccc3C2=O
NPS-D1-000073-G12		C\C(=C/COc1ccc2C=CC(=O)Oc2c1)\CC[C@@H]3[C@](C)(O)CC[C@H](O)C3(C)C
NPS-D1-000073-H12		CC[C@H](C)C(=O)O[C@H]1CCC=C2C=C[C@H](C)[C@H](CC[C@@H]3C[C@@H](O)CC(=O)O3 )[C@@H]12
NPS-D1-000074-A03		C[C@@H]1C[C@H]2O[C@]3(C[C@@]4(C)C5C(O)CC6C(C)(C)C(CCC67CC57CCC4(C)C13)OC8OC C(O)C(O)C8O)OC2C(C)(C)O
NPS-D1-000074-B03		C[C@@H]1O[C@@H](O[C@H]2[C@H](O)[C@@H](O)[C@H](OC[C@H]3O[C@@H](OC(=O)[C @]45CCC(C)(C)C[C@H]4C6=CC[C@@H]7[C@@]8(C)CC[C@H](O[C@@H]9OC[C@H](O)[C@H] (O)[C@H]9O[C@@H]%10O[C@@H](C)[C@H](O)[C@@H](O)[C@H]%10O)C(C)(C)C8CC[C@@] 7(C)[C@]6(C)CC5)[C@H](O)[C@@H](O)[C@@H]3O)O[C@@H]2CO)[C@H](O)[C@H](O)[C@H] 1O
NPS-D1-000074-C03		COC(=O)[C@@H]1[C@@H](O)[C@@H](O)C2O[C@H]2[C@H]1c3ccccc3
NPS-D1-000074-D03		CC(=CC[C@@H](O)[C@@]1(C)[C@@H]2CC[C@@H](C2)[C@@]1(C)O)C
NPS-D1-000074-E03		CCCCCCCCCCCC(=O)C1=C(O)C[C@@H](CCC)OC1=O
NPS-D1-000074-F03		C[C@@H]1C=C2OC(=O)[C@@](C)(O)[C@]2(C)[C@@H]3[C@H](OC(=O)C)[C@H]4[C@@H]5[C @@H](O)C(=O)[C@H]6C[C@@H]7O[C@@H]7[C@H](OC(=O)C)[C@]6(C)[C@H]5[C@H](OC(= O)C)[C@H](OC(=O)C)[C@]4(C)[C@@H]13
NPS-D1-000074-G03		C[C@@H]1C=C2OC(=O)[C@@](C)(O)[C@]2(C)[C@@H]3[C@H](O)[C@H]4[C@@H]5[C@@H]( O)C(=O)[C@H]6C[C@@H]7O[C@@H]7[C@H](OC(=O)C)[C@]6(C)[C@H]5[C@H](OC(=O)C)[C @H](OC(=O)C)[C@]4(C)[C@@H]13
NPS-D1-000074-H03		CC(C)C(=C)CC[C@H]([C@H]1[C@H](O)C[C@@]2(C)C3=CC[C@H]4C(C)(C)[C@H](CC[C@]4(C)C 3=CC[C@]12C)OC(=O)C)C(=O)O
NPS-D1-000074-A04		COc1cc2OC(=CC(=O)c2c(O)c1OC)c3ccc(O)c(O)c3
NPS-D1-000074-B04		C\C\1=C/CC[C@]23OC2C(OC3=O)c4c(C)coc4C1
NPS-D1-000074-C04		COC(=O)c1ccccc1NC(=O)c2ccccc2OC
NPS-D1-000074-D04		[Cl-].Cc1ccc(cc1)C2[NH2+]CCC3(O)CCCCC23
NPS-D1-000074-E04		[I-].CCC12CCC[N+]3(CC)CC[C@@]4(C13)C(=C(C2)C(=O)OC)Nc5ccccc45
NPS-D1-000074-F04		CCN1C[C@]2(C)CC[C@H](OC)[C@]34C2[C@H](OC(=O)C)[C@@]5(OCO[C@@]56C[C@H](OC)[ C@H]7C[C@]3(O)C6[C@H]7OC)[C@@H]14
NPS-D1-000074-G04		[I-].COc1cc2CC[N+](C)(C)C(C)c2cc1OC
NPS-D1-000074-H04		CCOC(=O)c1c(C)oc2ccc(OCc3ccc(cc3)c4oc(nc4)c5ccccc5)cc12
NPS-D1-000074-A05		CC1CCC2C(=C)CC3(O)OC12CC3=C(C)C
NPS-D1-000074-B05		COC(CNCC1[C@H]2CC3[C@](C)(CCCC34CO4)C[C@H]2OC1=O)OC.OC(=O)C(=O)O
NPS-D1-000074-C05		CC(C)Oc1ccc(cc1)C(CCNC(=O)CC(C2CCOCC2(C)C)c3ccccc3)c4ccccc4
NPS-D1-000074-D05		[I-].CC1=CCC2COC(C[N+]3(C)CCCCC3)C1C2
NPS-D1-000074-E05		CC1CC[C@@H]2N(C1)CC3[C@@H]4C[C@H]5C(CC(=O)[C@H]6CC(CCC56C)OC(=O)C)[C@@H] 4CCC3[C@]2(C)O
NPS-D1-000074-F05		CC(=O)OC1CC[C@@]2(C)C(CC[C@]3(C)C2CCC4C5C(CCC5(CC[C@@]34C)\C=N\O)C(=C)C)C1 (C)C
NPS-D1-000074-G05		[Cl-].Cc1cccc(N2CC[NH+](CC3[C@H]4CC5C(=C)CCCC5(C)C[C@H]4OC3=O)CC2)c1C
NPS-D1-000074-H05		C[C@@]12CCC[C@@]34[C@@H]1C[C@@H](O[C@H]3N(CCO)C2)[C@]56CC[C@H](C[C@@H] 45)C(=C)[C@H]6O
NPS-D1-000074-A06		Brc1ccc(cc1)C2=COc3cc(OC(=O)c4occc4)ccc3C2=O
NPS-D1-000074-B06		COc1c(CC=C(C)C)c(O)c([C@H](CC(C)C)c2c(O)c(CC=C(C)C)c(O)c(C(=O)C)c2O)c(O)c1C(=O)C
NPS-D1-000074-C06		[Cl-].CC(C)CCCC(C)C1CCC2C3CCC4[NH2+]CCC4(C)C3CCC12C
NPS-D1-000074-D06		CC1(C)CC[C@@]2([C@H](O)C[C@]3(C)C(=CCC4[C@@]5(C)C[C@@H]6OC(=O)[C@@](CO)([C @H]6O)C5CC[C@@]34C)[C@@H]2C1)C(=O)O
NPS-D1-000074-E06		OC[C@H]1O[C@H](O[C@H]2[C@H](O)[C@@H](O)[C@H](O)O[C@@H]2CO)[C@H](O)[C@@ H](O)[C@@H]1O
NPS-D1-000074-F06		OC[C@H]1O[C@@H](O[C@H]2C[C@@H]3[C@@H]([C@H]4OC(=O)[C@@H](CN5CCC[C@H]5 C(=O)O)[C@@H]4[C@@H](O)CC3=C)C2=C)[C@H](O)[C@@H](O)[C@@H]1O
NPS-D1-000074-G06		[Cl- ].C[C@@]12C[C@H](O)CC34[C@H]5C6[C@H](O)[C@H]7[C@@H](O)C3[C@]6(CC(C14)[N@@ H+]5C2)CC7=C
NPS-D1-000074-H06		CC[C@@H](C)C(=O)O[C@H]1[C@H](O)[C@H]2[C@@H](CN3C[C@@H](C)CC[C@H]3[C@@]2( C)O)[C@@H]4C[C@]56O[C@]7(O)[C@H](CC[C@@]5(C)[C@@H]7[C@@H](OC(=O)C)[C@@H] (OC(=O)C)[C@H]6[C@]14O)OC(=O)[C@](C)(O)[C@@H](C)O
NPS-D1-000074-A07		CC1CCC2C(OC(=O)C2=C)C3(C)C(=O)CCC13O
NPS-D1-000074-B07		[Cl- ].CC[N@H+]1C[C@]2(COC)CC[C@H](OC)C34C5C[C@@H]6[C@H](C[C@@]7(OCOC7([C@@H] (O)C23)[C@H]14)C5[C@H]6OC)OC
NPS-D1-000074-C07		CCN1C[C@]2(COC)[C@H](O)C[C@H](OC)[C@@]34[C@@H]5C[C@]6(O)C(OC)[C@H](O)[C@]( OC(=O)C)([C@@H]([C@H](OC)[C@H]23)[C@@H]14)[C@H]5[C@H]6OC(=O)c7ccccc7
NPS-D1-000074-D07		CN1CC[C@@]23CCCC[C@@H]2[C@@H]1Cc4ccc(O)cc34
NPS-D1-000074-E07		COC(=O)CCC1(C)C(COc2ccc3C=CC(=O)Oc3c2)C(C)CCC1=C(C)C
NPS-D1-000074-F07		[Cl-].CC(C)(C[N+](C)(C)Cc1ccccc1)C2OC3CCCCC3C4C=CCCC24
NPS-D1-000074-G07		CC1=C(C(=O)c2ccc(OC(=O)N3CCOCC3)cc2O1)c4ccc(Br)cc4
NPS-D1-000074-H07		CC[C@]1(O)C[C@H]2C[N@](CCc3c([nH]c4ccccc34)[C@@](C2)(C(=O)OC)c5cc6c(cc5OC)N(C)[C @H]7[C@](O)([C@H](OC(=O)C)[C@]8(CC)C=CCN9CC[C@]67[C@H]89)C(=O)OC)C1
NPS-D1-000074-A08		COc1ccc(c(O)c1)c2n[nH]c(C)c2c3ccc4OCCCOc4c3
NPS-D1-000074-B08		COc1ccc2c3ccnc4C=CC(=O)n(c2c1)c34
NPS-D1-000074-C08		CCCc1cc2C(=O)C(=COc2cc1OS(=O)(=O)C)c3ccc4OCCCOc4c3
NPS-D1-000074-D08		COC1=CC(=O)c2c(O)c(OC)c3C[C@](C)(O)[C@H](C(=O)C)c4c(OC)c(O)c5C(=O)C=C(OC)c6c1c2c 3c4c56
NPS-D1-000074-E08		COC(=O)[C@@]12OC[C@@]34[C@@H](C[C@H]5C(=C(O)C(=O)C[C@]5(C)[C@H]3[C@@H](O )[C@@H]1O)C)OC(=O)[C@H](OC(=O)CC(C)C)[C@@H]24
NPS-D1-000074-F08		CCN(CC)C1=CC=C2C(=CC1=O)[C@H](CCc3cc(OC)c(OC)c(OC)c23)NC
NPS-D1-000074-G08		CC(C)CC(=O)OC[C@@]1(O)[C@@H](OC(=O)CC(C)C)C=C2[C@@H]1[C@H](OC(=O)CC(C)C)OC =C2COC(=O)C
NPS-D1-000074-H08		CNC1=CC=C2C(=CC1=O)[C@H](CCc3cc(OC)c(OC)c(OC)c23)NC(=O)C
NPS-D1-000074-A09		CC(C)(C)[C@@]1(O)CCN2C[C@@H]3c4ccccc4CCc5cccc([C@H]2C1)c35
NPS-D1-000074-B09		CCNC1=CC=C2C(=CC1=O)[C@H](CCc3cc(OC)c(OC)c(OC)c23)NC
NPS-D1-000074-C09		CCCCCCCCOC(=O)c1cc(O)c(O)c(O)c1
NPS-D1-000074-D09		CC1CCC2C(C[NH+]3CCN(Cc4ccc5OCOc5c4)CC3)C(=O)OC26C1CCC7(C)OC67.OC(=O)C(=O)[O -]
NPS-D1-000074-E09		O.O.O.CC(=O)O[C@@]12CO[C@@H]1C[C@H](O)[C@]3(C)C2[C@H](OC(=O)c4ccccc4)[C@]5( O)C[C@H](OC(=O)[C@H](O)[C@@H](NC(=O)OC(C)(C)C)c6ccccc6)C(=C([C@@H](O)C3=O)C5( C)C)C
NPS-D1-000074-F09		COc1cc2CC[C@H](NC(=O)C)C3=C(C=CC(=[NH+]CCCN4CCCc5ccccc45)C(=C3)[O- ])c2c(OC)c1OC
NPS-D1-000074-G09		CC[N+]1([O-])C[C@]2(C)CC[C@H](O)C34C5CC(=O)C6CC5(C[C@@H](C23)C14)[C@H](O)C6=C
NPS-D1-000074-H09		C[C@@H]1CN[C@@H]2C(C1)O[C@]3(CC[C@H]4C5CC=C6C[C@H](CC[C@]6(C)[C@H]5C(=O) C4=C3C)OC7O[C@H](CO)[C@@H](O)[C@H](O)[C@H]7O)[C@@H]2C
NPS-D1-000074-A10		CC#C[C@]1(O)CCC2C3CCC4=CC(=O)CCC4=C3[C@H](C[C@]12C)c5ccc(cc5)N(C)C
NPS-D1-000074-B10		C\C=C(\C)/C(=O)O[C@H]1C(=C[C@@]23[C@H](C)C[C@@H]4[C@H]([C@H](C=C(COC(=O)C )[C@@H](O)[C@]12O)C3=O)C4(C)C)C
NPS-D1-000074-C10		C[C@@H]1NC(=O)[C@H](Cc2ccccc2)NC1=O
NPS-D1-000074-D10		CCC(=O)Oc1ccc2C(=O)C(=C(CC)Oc2c1)c3ccc4OCCOc4c3
NPS-D1-000074-E10		CCOc1ccc2oc(c3ccccc3)c(C(=O)NCCc4c[nH]c5ccccc45)c2c1
NPS-D1-000074-F10		C[C@H]1CCC(=C(C)C)[C@H](CCC(=O)N2CCCCC2)[C@@]1(C)COc3ccc4C=CC(=O)Oc4c3
NPS-D1-000074-G10		COc1cc2CC[C@H](NC(=O)C)C3=C(C=CC(=[NH+]C(C)c4ccccc4)C(=C3)[O-])c2c(OC)c1OC
NPS-D1-000074-H10		COc1c2OCOc2cc3CCN(C)C(CN\C=C\4/C(=O)N=C(S)N(C4=O)c5ccc(Br)cc5)c13
NPS-D1-000074-A11		CC(=O)C1CCC2C3CC=C4OC(=O)CCC4(C)C3CCC12C
NPS-D1-000074-B11		C[C@@H]1C[C@H](OC(=O)C)[C@]2(COC(=O)C)[C@H](CCC[C@]23CO3)[C@@]1(C)[C@@H]4 C[C@H]5C=CO[C@H]5O4
NPS-D1-000074-C11		OC(=O)c1ccc(O)c(O)c1O
NPS-D1-000074-D11		OC[C@@H](O)[C@@H](O[C@@H]1O[C@H](CO)[C@H](O)[C@H](O)[C@H]1O)[C@H](O)[C@ @H](O)CO
NPS-D1-000074-E11		CC1(C)C(CCC1(C)C(=O)O)C(=O)O
NPS-D1-000074-F11		CC(=O)OC1CCC2(C)[C@@H](CCC3C2CCC4(C)C3CC=C4C(=O)C)C1
NPS-D1-000074-G11		CC(C)C(O)(C(C)O)C(=O)OC[C@@H]1CC[N+]2([O-])CCC[C@@H]12
NPS-D1-000074-H11		[Cl-].COc1c2OCOc2cc3CC[NH+](C)C(CC(=O)CCn4cccn4)c13
NPS-D1-000074-B12		CC(C)[C@H]1CCC(=CC1=O)C
NPS-D1-000074-C12		C[C@@H]1CCC2[C@](C)(CO)[C@@H](O)CC[C@]2(C)[C@@]13CCC(CO)(CCO)O3
NPS-D1-000074-D12		CC(C)C[C@@H]1NC(=O)CNC1=O
NPS-D1-000074-E12		CC(=O)OC[C@H]1O[C@@H]2OC3(CCCCC3)O[C@@H]2[C@H]4OC5(CCCCC5)O[C@@H]14
NPS-D1-000074-F12		C[C@]1(O)CCC2C3CC[C@H]4CC(=O)CCC4(C)C3CCC12C
NPS-D1-000074-G12		CC1OC(OC2C(O)C(O)COC2OC3CCC4(C)C(CCC5(C)C4CC=C6C7CC(C)(C)CCC7(CCC56C)C(=O)O C8OC(COC9OC(CO)C(O)C(O)C9O)C(O)C(O)C8O)C3(C)C)C(O)C(OC%10OCC(O)C(O)C%10O)C1O
NPS-D1-000074-H12		CC[C@H](C)[C@@H]1NC(=O)[C@H](CO)NC1=O
NPS-D1-000075-A03		Cl.CN(CCN)C1CCC2C3CCC4CC(O)CCC4(C)C3CCC12C
NPS-D1-000075-B03		C[C@@H]1NC(=O)CNC1=O
NPS-D1-000075-C03		[Cl- ].C[C@H]1CCC[C@]2(C)C[C@H]3OC(=O)C(C[NH+]4CCN(CC4)c5cccc(C)c5C)[C@H]3[C@@H]6 O[C@]126
NPS-D1-000075-D03		COc1cc(CCc2cc(OC)c(O)c(OC)c2)ccc1O
NPS-D1-000075-E03		CC12CCCC(=C)C1CC3C(C2)OC(=O)C3CN(O)CC4C5CC6C(=C)CCCC6(C)CC5OC4=O
NPS-D1-000075-F03		COC(=O)C1=CO[C@@H](O)[C@H]2[C@@H]1CC=C2CO
NPS-D1-000075-G03		CC1(C)Oc2ccc3C=CC(=O)Oc3c2\C(=C\N4CCCCC4)\C1=O
NPS-D1-000075-H03		C[C@@H]1CCCC2=CC(=O)[C@@H]3[C@@H](C3(C)C)[C@@]12C
NPS-D1-000075-A04		[Cl-].COc1ccc2CC3[NH+](CCc4cc5OCOc5cc34)Cc2c1OC
NPS-D1-000075-B04		Cc1oc2c3C4=C(CCCC4)C(=O)Oc3cc(C)c2c1c5ccccc5
NPS-D1-000075-C04		COc1cc2CCN(C)C3Cc4cccc(OC)c4c(c1O)c23
NPS-D1-000075-D04		COc1cc(ccc1O)C2=C(O[C@@H]3OC(COC4O[C@H](C)C(O)[C@@H](O)[C@@H]4O)[C@@H](O )[C@H](O)[C@H]3OC5O[C@H](C)C(O)[C@@H](O)[C@@H]5O)C(=O)c6c(O)cc(O)cc6O2
NPS-D1-000075-E04		CC1OC(OCC2OC(OC3=C(Oc4cc(OC5OC(C)C(O)C(O)C5O)cc(O)c4C3=O)c6ccc(O)cc6)C(O)C(O)C 2O)C(O)C(O)C1O
NPS-D1-000075-F04		NCc1onc(O)c1
NPS-D1-000075-G04		OCC1OC(Oc2cc(O)c3C(=O)C(=C(Oc3c2)c4ccc(O)c(O)c4)O)C(O)C(O)C1O
NPS-D1-000075-H04		OC[C@H]1O[C@@H](OC2=C(Oc3cc(O)cc(O)c3C2=O)c4ccc(O)c(O)c4)[C@H](O)[C@@H](O)[C @@H]1O
NPS-D1-000075-A05		C[C@]1(O)CCC2[C@@H]3CCC4=CC(=O)C=C[C@]4(C)C3CC[C@]12C
NPS-D1-000075-B05		COc1ccc(cc1)C2=C(OC3O[C@H](C)C(O)[C@@H](O)[C@@H]3OC4O[C@H](C)C(O)[C@@H](O)[ C@@H]4O)C(=O)c5c(O)cc(O[C@@H]6OC(CO)[C@@H](O)[C@H](O)[C@H]6O)c(CC=C(C)C)c5 O2
NPS-D1-000075-C05		C[C@@H]1O[C@@H](OC2=C(Oc3cc(O)cc(O)c3C2=O)c4ccc(O)c(O)c4)[C@H](O)[C@H](O)[C@ H]1O
NPS-D1-000075-D05		COc1ccc(cc1)C2=C(O[C@@H]3O[C@@H](CO)[C@H](O)[C@@H](O[C@@H]4O[C@H](C)[C@ @H](O)[C@H](O)[C@H]4O)[C@H]3O)C(=O)c5c(O)cc(O[C@@H]6O[C@H](CO)[C@@H](O)[C@ H](O)[C@H]6O)c(CC=C(C)C)c5O2
NPS-D1-000075-E05		C[C@@H]1O[C@@H](OC2=C(Oc3cc(O)cc(O)c3C2=O)c4cc(O)c(O)c(O)c4)[C@H](O)[C@H](O)[ C@H]1O
NPS-D1-000075-F05		CC(C)[C@@H]1NC(=O)[C@@H]2CCCN2C1=O
NPS-D1-000075-G05		OC[C@@H]1O[C@@H](OC2=C(Oc3cc(O)cc(O)c3C2=O)c4cc(O)c(O)c(O)c4)[C@H](O)[C@H]1O
NPS-D1-000075-H05		O=C(NCc1cn2ccccc2n1)c3cccc(c3)N4CCCS4(=O)=O
NPS-D1-000075-A06		COC(=O)Cc1ccc(OC)cc1
NPS-D1-000075-B06		CC[C@H](C)C(=O)c1c(O)c(C\C=C(/C)\CCC=C(C)C)c(O)c2C(=CC(=O)Oc12)[C@@H](CC)OC(= O)C
NPS-D1-000075-C06		OC(=O)c1cc(O)c2ccc(Cl)cc2n1
NPS-D1-000075-D06		CC(C)\C=C\1/NC(=O)\C(=C/c2ccccc2)\NC1=O
NPS-D1-000075-E06		COc1cc(CCCc2cc(OC)c(O)c(OC)c2)ccc1O
NPS-D1-000075-F06		CC1(C)Oc2cc3oc(cc3cc2C=C1)c4ccc(O)cc4
NPS-D1-000075-G06		COc1cc2oc(cc2cc1OC)c3cc(O)cc(O)c3
NPS-D1-000075-A07		CC1(C)C2CCC1(C)C(=O)C2=O
NPS-D1-000075-B07		CC(=O)O.Nc1nc(N)c2CC3(CCCN(CC3)C(=O)c4ccccc4C(=O)O)Oc2n1
NPS-D1-000075-C07		O=C(CCc1ccccc1)\C=C\C=C\c2ccccc2
NPS-D1-000075-D07		CC(=O)C1=C(O)[C@@H]2[C@@H]3[C@@H](Cc4cccc5[nH]cc3c45)C(C)(C)N2C1=O
NPS-D1-000075-E07		C1CCN2C[C@H]3C[C@H](C=C4CCCN[C@@H]34)[C@H]2C1
NPS-D1-000075-F07		CC1(C)Oc2cc3oc(cc3cc2C=C1)c4cc(O)cc(O)c4
NPS-D1-000075-G07		CC(C)C[C@@H]1NC(=O)[C@H](C)NC1=O
NPS-D1-000075-H07		CCCCCCCCCCCCCC(=O)O
NPS-D1-000075-A08		Fc1cc(Br)ccc1NC(=O)COc2ccc3C(=CC(=O)Oc3c2)c4ccccc4
NPS-D1-000075-B08		CC(C)C(=C)CC[C@H]([C@H]1[C@H](O)C[C@@]2(C)C3=CC[C@@H](C(=C)C)[C@](C)(CCC(=O) O)C3=CC[C@]12C)C(=O)O
NPS-D1-000075-C08		CC[C@H](C)[C@@H]1NC(=O)[C@@H]2CCCN2C1=O
NPS-D1-000075-D08		OC[C@H]1O[C@@H](O[C@@H]2OC=C3[C@@H](CCOC3=O)[C@H]2C=C)[C@H](OC(=O)c4c( O)cc(O)cc4c5cccc(O)c5)[C@@H](O)[C@@H]1O
NPS-D1-000075-E08		CC1CC2C(CCC3(C)C2CC4CCCCC34C(=O)C)C5(C)CCC(=O)CC15O
NPS-D1-000075-F08		C[C@]12CCC[C@]3(CN(CCO)C1)[C@@H]2CC[C@]45CC[C@H](C[C@@H]34)C(=C)[C@H]5O
NPS-D1-000075-G08		C[C@H](CC(=O)C[C@H](C)C(=O)O)[C@H]1CC(=O)[C@@]2(C)C3=C(C(=O)C[C@]12C)[C@@]4( C)CCC(=O)C(C)(C)[C@@H]4C[C@@H]3O
NPS-D1-000075-H08		Cl.OC(=O)C1=CCCNC1
NPS-D1-000075-A09		COc1ccc(CNC(=O)c2ccc3C(=O)N4CCCCCC4=Nc3c2)cc1OC
NPS-D1-000075-B09		COc1ccc(C[C@@H]2COC(=O)[C@H]2Cc3ccc(O[C@@H]4OC(CO)[C@@H](O)[C@H](O)[C@H]4 O)c(OC)c3)cc1OC
NPS-D1-000075-C09		COC(=O)c1oc(\C=C\c2ccccc2)cc1
NPS-D1-000075-D09		Oc1ccc(C[C@@H]2NC(=O)[C@@H]3CCCN3C2=O)cc1
NPS-D1-000075-E09		C[C@@]12CCC3[C@@](CC[C@H]4[C@@]3(C)CCC[C@@]4(C)C(=O)O)(C[C@H]1O)C2
NPS-D1-000075-F09		OC[C@H]1O[C@@H](O[C@@H]2OC=C3[C@H](C[C@H]4N(CCc5c4[nH]c6ccccc56)C3=O)[C@ H]2C=C)[C@H](O)[C@@H](O)[C@@H]1O
NPS-D1-000075-G09		COc1ccc(cc1)C2[NH2+]CCc3c2[nH]c4ccc(OC)cc34.CC(=O)[O-]
NPS-D1-000075-H09		CCN1CC2(COC)C(CC(OC)C34[C@@H]5C[C@]6(O)[C@@H](OC)C(O)[C@@](OC(=O)C)([C@H]5 C6OC(=O)c7ccccc7)C(C(OC)[C@H]23)[C@@H]14)OC(=O)C
NPS-D1-000075-A10		CC(C)(O)C1CC[C@@](C)(O1)C2C(O)C[C@@]3(C)C4C[C@H](O)C5C(C)(C)C(O)CCC56CC46CCC2 3C
NPS-D1-000075-B10		C[C@H]1C[C@H]2[C@@H]([C@H]3C=C4COC(C)(C)O[C@@H]4[C@]56OC(C)(C)O[C@H]5C(=C [C@]16C3=O)C)C2(C)C
NPS-D1-000075-C10		Oc1cc(O)c2C(=CC(=O)Oc2c1)c3ccccc3
NPS-D1-000075-D10		Cl.OC(=O)C1=CCNCC1
NPS-D1-000075-E10		CC(=O)Nc1ccc(Cc2ccc(NC(=O)C)cc2)cc1
NPS-D1-000075-F10		COC(=O)C=Cc1ccc(O)c(OC)c1
NPS-D1-000075-G10		COc1cc(O)cc(\C=C\c2ccc(OC)c(O)c2OC)c1
NPS-D1-000075-H10		CCOC(=O)C1=C(C(=O)c2ccc(OC(=O)CCCCl)cc2O1)c3nc4ccccc4s3
NPS-D1-000075-A11		CC1=CC(=O)c2c(O)c3C[C@H](O[C@@H]4O[C@H](CO)[C@@H](O)[C@H](O)[C@H]4O)C(C)(C) Oc3cc2O1
NPS-D1-000075-B11		CC[C@@H](C)C(=O)O[C@@H]1[C@@H](OC(=O)C)[C@]2(C)[C@@H](CC[C@@]23O[C@]34C C[C@H]5C[C@H](CC[C@]5(C)[C@@H]14)O[C@H]6C[C@@H](OC)[C@H](O[C@@H]7O[C@H]( C)[C@@H](O)[C@@H](OC)[C@H]7O)[C@@H](C)O6)C(=O)C
NPS-D1-000075-C11		C[C@@H](CC(=O)C[C@@H](C)C(=O)O)[C@@H]1C[C@@H](O)[C@]2(C)C3=C(C(=O)C[C@@] 12C)[C@]4(C)CCC(=O)C(C)(C)[C@@H]4C[C@@H]3O
NPS-D1-000075-D11		C[C@]12CC[C@H]3[C@@H](CCc4cc(O)ccc34)[C@@H]1C[C@@H](O)C2=O
NPS-D1-000075-E11		Cl.COc1ccc(OC)c(CNC(=O)CCC[C@H]2NC[C@@H]3C[C@H]2CN(Cc4ccccc4)C3)c1
NPS-D1-000075-F11		CC(=CCc1cc(\C=C\2/OC(=O)C=C2c3ccc(O)cc3)ccc1O)C
NPS-D1-000075-G11		CC(=O)OC1CCC2(C)C3CCC4(C)C(CC=C4C(=O)C)C3CC=C2C1
NPS-D1-000075-H11		CC(C)CNC(=O)C=Cc1ccc2OCOc2c1
NPS-D1-000075-A12		COc1cc(O)cc(\C=C\c2cccc(OC)c2OC)c1
NPS-D1-000075-B12		CC(C)(O)[C@@H]1CC[C@@]2(C)CCCC(=C)[C@@H]2C1
NPS-D1-000075-C12		CCCCN(CCCC)CCCOc1ccc(cc1)C(=O)c2c(CCCC)oc3ccc(NS(=O)(=O)C)cc23
NPS-D1-000075-D12		CC(=O)O[C@H]1[C@@H](O)[C@H]2C(C)(C)CC[C@H](O)[C@]2(C)[C@@]3(O)C(=O)C[C@@](C) (O[C@]13C)C=C
NPS-D1-000075-E12		C[C@]1(O)CC[C@H]2[C@@H]3CC[C@H]4CC(=O)OC[C@]4(C)[C@H]3CC[C@]12C
NPS-D1-000075-F12		[Cl-].COc1ccc2cc3c4cc5OCOc5cc4CC[n+]3cc2c1OC
NPS-D1-000075-G12		O.Cl.Cl.CN1CCc2cccc3c2[C@H]1Cc4ccc(O)c(O)c34.CN5CCc6cccc7c6[C@H]5Cc8ccc(O)c(O)c78
NPS-D1-000075-H12		CC(=O)O\N=C(/C)\C1=CCC2C3CC=C4CC(CCC4(C)C3CCC12C)OC(=O)C
NPS-D1-000076-A03		O=C(NCc1occc1)c2ccc3C(=O)N4CCCC4=Nc3c2
NPS-D1-000076-B03		[Cl-].C[NH+]1CCc2cc3OCOc3c4c2[C@H]1Cc5ccccc45
NPS-D1-000076-C03		COc1cc(OC)c2C3=C(CCCC3)C(=O)Oc2c1
NPS-D1-000076-D03		CCN1C[C@@]2(CC[C@H](OC)[C@@]34C2C[C@@H]([C@@H]13)[C@@]5(O)C[C@H](OC)[C@ H]6CC4[C@]5(O)[C@H]6OC)OC(=O)c7ccccc7N
NPS-D1-000076-E03		COc1ccc(NC(=O)c2cn(C)c3ccccc23)cn1
NPS-D1-000076-F03		CCOC(=O)C1=C(C(=O)c2ccc(OC(=O)c3occc3)cc2O1)c4ccc(OC)c(OC)c4
NPS-D1-000076-G03		COC(=O)c1c(C)oc2ccc(OCC#N)cc12
NPS-D1-000076-H03		[Na+].[O-]S(=O)(=O)NC1CCCCC1
NPS-D1-000076-A04		CC(C)C[C@@H](NC(=O)[C@H]1CCCN1C(=O)COc2ccc3C(=O)C(=C(C)Oc3c2)c4ccc(F)cc4)C(=O) NC(=O)CN
NPS-D1-000076-B04		O[C@@H]1C[C@@H]2N(C1)C(=O)[C@H](Cc3ccccc3)NC2=O
NPS-D1-000076-C04		CC1=CC(=O)Oc2cc(OCC(=O)NCCc3c[nH]c4ccccc34)ccc12
NPS-D1-000076-D04		COc1cc(O)c2C(=O)C=C(Oc2c1)c3ccccc3
NPS-D1-000076-E04		CC(=O)[C@@]1(O)CC[C@H]2[C@@H]3CCC4=CC(=O)CC[C@]4(C)[C@H]3CC[C@]12C
NPS-D1-000076-F04		CC1=C(C(=O)c2ccc(OC(=O)c3cccs3)cc2O1)c4ccccc4
NPS-D1-000076-G04		[Cl-].Cn1c2c(CC[NH+]3CCCC23c4ccccc4)c5ccccc15
NPS-D1-000076-H04		COc1ccc(OC)c(NC(=O)C2=Cc3ccccc3OC2=O)c1
NPS-D1-000076-A05		CC(C)Oc1ccc2C(=O)C(=COc2c1)c3ccc(F)cc3
NPS-D1-000076-B05		C=Cc1cncc2C(=O)OCCc12
NPS-D1-000076-C05		COc1cccc(OC)c1C(=O)OCc2cc(O)ccc2O[C@@H]3OC(CO)[C@@H](O)[C@H](O)[C@H]3O
NPS-D1-000076-D05		CCOC(=O)C1=C(C(=O)c2ccc(OC(=O)c3ccc(OC)cc3)cc2O1)c4ccccc4OC
NPS-D1-000076-E05		CC1=Nc2c(O)cccc2C(=O)N1
NPS-D1-000076-F05		CC(=O)OCC1OC(Oc2ccc(cc2)C(=O)C)C(OC(=O)C)C(OC(=O)C)C1OC(=O)C
NPS-D1-000076-G05		Oc1ccc2C(=O)CC3(CCCCC3)Oc2c1
NPS-D1-000076-H05		O[C@H]1C=CC(C2NC(=O)CC12)c3ccc4OCOc4c3
NPS-D1-000076-A06		CC[N@H+]1C[C@]2(COC)CC[C@H](OC)[C@@]34[C@@H]5C[C@@H]6[C@H](C[C@](O)([C@ @H](C[C@H]23)C14)[C@H]5[C@H]6OC(=O)c7ccccc7)OC.[O-]Cl(=O)(=O)=O
NPS-D1-000076-B06		COc1cc2OC(=CC(=O)c2c(OC)c1OC)c3ccccc3
NPS-D1-000076-C06		CN1N(C(=O)C(=C1C)NC(=O)COc2ccc3C(=CC(=O)Oc3c2)C)c4ccccc4
NPS-D1-000076-D06		COc1c(O)cc2C(=O)O[C@@H]3[C@@H](O)[C@H](O)[C@@H](CO)O[C@H]3c2c1O
NPS-D1-000076-E06		CC(C)(O)[C@@H]1CCC(C)(O1)C2[C@@H](O)CC3(C)[C@@H]4CC(O[C@@H]5OC(CO)[C@@H]( O)[C@H](O)C5O)C6C(C)(C)[C@H](CC[C@@]67C[C@@]47CC[C@]23C)O[C@@H]8OCC(O)[C@ H](O)C8O
NPS-D1-000076-F06		COc1ccc(CCNc2nc3N(C)C(=O)NC(=O)c3[nH]2)cc1OC
NPS-D1-000076-G06		Oc1ccc(CCNC(=O)\C=C\c2ccc(O)cc2)cc1
NPS-D1-000076-H06		CC(C)C[C@@H]1NC(=O)[C@H](Cc2ccc(O)cc2)NC1=O
NPS-D1-000076-A07		C[C@@]12CCC3[C@@](CC[C@H]4[C@@]3(C)CCC[C@@]4(C)C(=O)O)(C/C/1=N\NC(=O)N)C2
NPS-D1-000076-B07		CC12CCC3(CO)COC(C1C3)c4ccccc4O2
NPS-D1-000076-C07		O[C@H]1Cc2c(O)cc(O)cc2O[C@@H]1c3ccc(O)c(O)c3
NPS-D1-000076-D07		COc1cccc(O)c1C2=CC(=O)c3c(O)c(OC)c(OC)c(OC)c3O2
NPS-D1-000076-E07		CCCCCN1C(=O)NC2=C(CCC2)C1=O
NPS-D1-000076-F07		COc1c2C=CC(=O)Oc2c(OC[C@@H](O)C(C)(C)O)c3occc13
NPS-D1-000076-G07		COc1ccc(COc2ccc3C(=O)C(=COc3c2)c4ccccc4OC)cc1
NPS-D1-000076-H07		CC(=CC[C@H](Cc1c(O)cc(O)c2C(=O)C[C@H](Oc12)c3ccc(O)cc3O)C(=C)C)C
NPS-D1-000076-A08		CCCCCn1c(NC)nc2N(C)C(=O)NC(=O)c12
NPS-D1-000076-B08		CC(C)CC(=O)OC1C(N2CCOCC2)c3c(O)c(\C=C\C(=O)N4CCOCC4)ccc3OC1(C)C
NPS-D1-000076-C08		CCCCCC(O)\C=C\[C@H]1CCC(=O)[C@@H]1CCCCCCC(=O)NC(CC(C)C)C(=O)OCc2ccc(cc2)[N +](=O)[O-]
NPS-D1-000076-D08		COc1ccccc1Cn2c(CO)nc3ccccc23
NPS-D1-000076-E08		CC1CCC2C(CN3CC[NH+](C\C=C\c4ccccc4)CC3)C(=O)OC25C1CCC6(C)OC56.OC(=O)C(=O)[O -]
NPS-D1-000076-F08		CCCCOC(=O)COc1ccc2C=CC(=O)Oc2c1
NPS-D1-000076-G08		CC(=O)Oc1ccc2C=C(C(=O)c3ccccc3)C(=O)Oc2c1
NPS-D1-000076-H08		COC(=O)c1c(C)oc2cc(Br)c(OC(=O)C(C)C)cc12
NPS-D1-000076-A09		[Cl-].COC1=CC=C2C3Cc4ccc(OC)c5OC1[C@@]2(CC[NH+]3C)c45
NPS-D1-000076-B09		CCCc1cc(C(=O)Cc2oc(cc2)C(=O)OCC)c(O)cc1O
NPS-D1-000076-C09		COc1ccc(OC2=C(C)Oc3c(C)c(OC(=O)C)ccc3C2=O)cc1
NPS-D1-000076-D09		OCC1OC(OC\C=C\c2ccccc2)C(O)C(O)C1O
NPS-D1-000076-E09		COC(=O)C1=CO[C@@H](O[C@@H]2O[C@H](CO)[C@@H](O)[C@H](O)[C@H]2O)[C@H]3[C @@H]1CC=C3CO
NPS-D1-000076-F09		COc1cc(ccc1O)C(=O)O[C@H]2C3C=CO[C@@H](O[C@@H]4OC(CO)[C@@H](O)[C@H](O)[C @H]4O)C3[C@@]5(CO)O[C@@H]25
NPS-D1-000076-G09		COc1cc(O)c2C(=O)C=C(Oc2c1)c3ccc(O)cc3
NPS-D1-000076-H09		CC(C)[C@H](NC(=O)N1C[C@H]2C[C@@H](C1)C3=CC=CC(=O)N3C2)C(=O)Nc4ccc(cc4)[N+](= O)[O-]
NPS-D1-000076-A10		[Cl-].CN1C2=[N+](CCc3c2[nH]c4ccccc34)C(=O)c5ccccc15
NPS-D1-000076-B10		Oc1ccc(\C=C\2/Oc3cc(O)ccc3C2=O)cc1
NPS-D1-000076-C10		CC(=CCNc1ncnc2nc[nH]c12)C
NPS-D1-000076-D10		OC(=O)CCCCCCCC(=O)O
NPS-D1-000076-E10		COC1=CC=C2C(=CC1=O)[C@H](CCc3cc(OC)c(OC)c(OC)c23)NC(=O)C
NPS-D1-000076-F10		Oc1ccc2C(=O)C(=COc2c1)Oc3ccccc3
NPS-D1-000076-G10		CCCCC[C@H](O)\C=C\[C@H]1[C@H](O)CC(=O)[C@@H]1C\C=C/CCCC(=O)O
NPS-D1-000076-H10		COc1ccc(CCNCC(O)COc2cccc(C)c2)cc1OC
NPS-D1-000076-A11		CCCCCc1cc(O)c([C@@H]2C=C(C)CC[C@H]2C(=C)C)c(O)c1
NPS-D1-000076-B11		CC[C@]12C=CC3=C4CCC(=O)C=C4CC[C@H]3[C@@H]1CC[C@@]2(O)C#C
NPS-D1-000076-C11		C[C@@]12[C@H]3CC[C@H](O3)[C@]1(C)C(=O)OC2=O
NPS-D1-000076-D11		Nc1nc(cs1)\C(=N\O)\C(=O)N[C@H]2[C@H]3SCC(=C(N3C2=O)C(=O)O)C=C
NPS-D1-000076-E11		COc1cc(ccc1O)C2Oc3cc(ccc3OC2CO)C4Oc5cc(O)cc(O)c5C(=O)C4O
NPS-D1-000076-F11		COc1cc2OC(=CC(=O)c2c(OC)c1C)c3ccccc3
NPS-D1-000076-G11		COc1cc(C(=O)O)c(cc1OC)C(=O)O
NPS-D1-000076-H11		O=C1N[C@@H](Cc2c[nH]c3ccccc23)C(=O)N4CCC[C@@H]14
NPS-D1-000076-A12		Oc1ccc(\C=C\c2cc(O)cc(O)c2)c(O)c1
NPS-D1-000076-B12		CC1(C)CCC[C@@]2(C)OC(=O)C=C12
NPS-D1-000076-C12		COc1c(O)cc2OC(=CC(=O)c2c1O)c3ccccc3
NPS-D1-000076-D12		COc1ccc(cc1OC)C(=O)NNc2ncnc3c2cnn3C
NPS-D1-000076-E12		[Cl-].NCC(O)C[NH+]1C[C@H]2C[C@H](C1)C3=CC=CC(=O)N3C2
NPS-D1-000076-F12		O=C(Nc1cccc2[nH]ccc12)C3(CCOCC3)c4ccccc4
NPS-D1-000076-G12		O.CC1(C)CC[C@@]2(C)CCC(C)(C)N=C2N1
NPS-D1-000076-H12		CN1Cc2c3OCOc3ccc2C4(C)[C@@H](O)Cc5cc6OCOc6cc5C14
NPS-D1-000077-A03		COc1cc2[C@H](OC(=O)c3ccccc3)[C@@](C)(O)[C@@H](C)Cc4cc5OCOc5c(OC)c4c2c(OC)c1OC
NPS-D1-000077-B03		COc1ccc(cc1)C2=CC(=O)c3c(O)c(OC)c(OC4OC(COC5OC(C)C(OC(=O)C)C(O)C5O)C(O)C(O)C4O )cc3O2
NPS-D1-000077-C03		COc1ccccc1N2CCN(CC3=CC(=O)Oc4c(C)c(C)ccc34)CC2
NPS-D1-000077-D03		CC(C)N1C(=NC2=C(C3C(CO2)COc4ccccc34)C1=O)O
NPS-D1-000077-E03		CC(C)\C(=C\C(=O)O[C@@H]1C[C@@H]2[C@@]3(C)CC[C@H](O)CC3=CC[C@@]2(O)[C@@] 4(O)CC[C@@](O)(C(=O)C)[C@@]14C)\C
NPS-D1-000077-G03		OCC1O[C@@H](Oc2cc(O)cc(O)c2C(=O)CCc3ccc(O)cc3)C(O)[C@@H](O)[C@@H]1O
NPS-D1-000077-H03		CC1CNC2C(C1)OC3(CCC4C5CC=C6CC(CCC6(C)C5C(=O)C4=C3C)OC7OC(O)C(O)C(O)C7CO)C2 C
NPS-D1-000077-A04		CC1(C)CCc2cc3C4=C(CCCC4)C(=O)Oc3c(O[C@@H]5O[C@H](CO)[C@@H](O)[C@H](O)[C@H] 5O)c2O1
NPS-D1-000077-B04		COc1cccc(OC2=C(C)Oc3cc(OC(=O)N(C)C)ccc3C2=O)c1
NPS-D1-000077-C04		CC1=C(C)c2ccc(OCC(=O)c3ccc(F)cc3)c(C)c2OC1=O
NPS-D1-000077-D04		COc1cccc(OC2=C(C)Oc3cc(OS(=O)(=O)C)ccc3C2=O)c1
NPS-D1-000077-E04		COC(=O)C1=CO[C@@H](O[C@@H]2OC(CO)[C@@H](O)[C@H](O)[C@H]2O)C3[C@@H](C)[C @@H](O)CC13
NPS-D1-000077-F04		COc1cc2C=C(Oc3ccc4C=CC(=O)Oc4c3)C(=O)Oc2cc1OC(=O)C
NPS-D1-000077-G04		[OH-].COc1cc2CC[N+](C)(C)[C@H]3CCC45CC[C@H](O)[C@](C4)(OC)Oc1c5c23
NPS-D1-000077-H04		C[C@]12CCC3[C@@H](CCc4cc(OC(=O)c5ccccc5)ccc34)C1CC[C@@H]2O
NPS-D1-000077-A05		COc1c(OC(=O)C)ccc2c(OC)c3ccoc3nc12
NPS-D1-000077-B05		C[C@@H]1C[C@@H]2OC(=O)C(=C)[C@H]2[C@H](OC(=O)C)[C@]3(C)[C@@H](O)C[C@H](OC (=O)C)[C@@H]13
NPS-D1-000077-C05		COc1cccc2OC(=CC(=O)c12)c3ccccc3
NPS-D1-000077-D05		Cl.Cc1nc(C)c(C)nc1C
NPS-D1-000077-E05		CCN1C[C@]2(COC(=O)c3ccccc3N)CC[C@H](OC)[C@@]45C6C[C@@H]7[C@H](C[C@@](O)(C 6[C@H]7OC)[C@@](O)([C@@H](OC)C24)[C@@H]15)OC
NPS-D1-000077-F05		O[C@H]1[C@H](Oc2cc3OC(=CC(=O)c3c(O)c2O)c4ccccc4)O[C@@H]([C@@H](O)[C@@H]1O) C(=O)O
NPS-D1-000077-G05		C[C@@]12CCc3occc3[C@H]1CC[C@@]45C[C@@H](CC[C@@H]24)[C@@](O)(CO)C5
NPS-D1-000077-H05		CC[C@]12CC(=C)[C@H]3[C@@H](CCC4=CCCC[C@H]34)[C@@H]1CC[C@@]2(O)C#C
NPS-D1-000077-A06		CCC(C1=C(O)c2ccccc2OC1=O)c3ccccc3
NPS-D1-000077-B06		OCC1O[C@@H](C(O)[C@@H](O)[C@@H]1O)c2c(O)cc(O)c3C(=O)C=C(Oc23)c4ccc(O)c(O)c4
NPS-D1-000077-C06		C[C@]12CC[C@H](O)C[C@H]1CC[C@@H]3[C@@H]2C[C@@H](O)[C@]4(C)[C@H](CC[C@]34 O)C5=CC(=O)OC5
NPS-D1-000077-D06		[Cl-].COc1ccc2c(c[n+](C)c3c2ccc4cc5OCOc5cc34)c1OC
NPS-D1-000077-E06		CN1[C@@H](CNc2ccc(cc2)C(=O)N[C@@H](CCC(=O)O)C(=O)O)CNC3=C1C(=O)NC(=N3)N
NPS-D1-000077-F06		CN1[C@@H](CCC1=O)c2cccnc2
NPS-D1-000077-G06		C[C@]12CC[C@H](O)C[C@H]1CC[C@@H]3C2CC[C@]4(C)[C@H](C[C@H]5O[C@@]345)C6=C OC(=O)C=C6
NPS-D1-000077-H06		C[C@@H]1CN[C@@H]2[C@@H](C1)O[C@]3(CC[C@H]4[C@@H]5CC(=O)[C@H]6C[C@@H]( O)CC[C@]6(C)[C@H]5CC4=C3C)[C@@H]2C
NPS-D1-000077-A07		CC(=C)C1[C@H]2OC(=O)[C@@H]1[C@]3(O)C[C@H]4O[C@]45C(=O)O[C@H]2[C@]35C.CC(C) (O)C6[C@H]7OC(=O)[C@@H]6[C@]8(O)C[C@H]9O[C@]9%10C(=O)O[C@H]7[C@]8%10C
NPS-D1-000077-B07		CC(=O)NCCc1c[nH]c2ccc(O)cc12
NPS-D1-000077-C07		Cn1cc(C[C@@H](N)C(=O)O)c2ccccc12
NPS-D1-000077-D07		CCOC(=O)c1ccc(OC2=COc3cc(OC(=O)N(C)C)ccc3C2=O)cc1
NPS-D1-000077-E07		C[C@@]12CCC3[C@@](CC[C@H]4[C@@]3(C)CCC[C@@]4(C)C(=O)O)(CC1=O)C2
NPS-D1-000077-F07		CCC[NH2+]c1c2C(=O)CC(C)(C)Cc2nc3ccccc13.OC(=O)C(=O)[O-]
NPS-D1-000077-G07		[Cl-].Cc1[nH+]c2CC(C)(C)CC(=O)c2c3c4ccccc4[nH]c13
NPS-D1-000077-H07		Cc1[nH]nc(c2ccc(O)cc2O)c1c3ccc4OCCCOc4c3
NPS-D1-000077-A08		COc1ccc(CNC(=O)CCC2=Nc3ccccc3C(=O)N2)cc1OC
NPS-D1-000077-B08		CN1C(=O)CC(=O)c2ccccc12
NPS-D1-000077-C08		COc1ccc(cc1)C2=CC(=O)c3c(O)cc(O)cc3O2
NPS-D1-000077-D08		COc1c2C[C@H](Oc2cc3OC(=CC(=O)c13)CO)C(C)(C)O
NPS-D1-000077-E08		COC(=O)C[C@](O)(CCCC(C)(C)O)C(=O)O[C@H]1[C@H]2c3cc4OCOc4cc3CCN5CCC[C@]25C= C1OC
NPS-D1-000077-F08		C[C@@]1(CO)[C@@H](O)CC[C@@]2(C)C(C\C=C\3/[C@H](O)COC3=O)C(=C)CCC12
NPS-D1-000077-G08		COc1cc(\C=C\C(=C\C(=O)\C=C\c2ccc(O)c(OC)c2)\O)ccc1O
NPS-D1-000077-H08		Oc1cc(O)c2C(=O)C=COc2c1
NPS-D1-000077-A09		CC(C)C(=O)Oc1ccc2C(=O)C(=COc2c1)c3nc4ccccc4s3
NPS-D1-000077-B09		COc1cc(O)c2C(=O)c3ccccc3N(C)c2c1
NPS-D1-000077-C09		CC12C[C@@H](O)C3C[C@@]1(O[C@@H]4O[C@H](CO)[C@@H](O)[C@H](O)[C@H]4O)C3(C OC(=O)c5ccccc5)C(=O)O2
NPS-D1-000077-E09		CN1CCc2cc3OCOc3cc2[C@H]1[C@@H]4OC(=O)c5c6OCOc6ccc45
NPS-D1-000077-F09		[Cl-].CCOC(=O)c1ccccc1OCC#CC2[NH+](C)CCc3cc4OCOc4c(OC)c23
NPS-D1-000077-G09		O[N+](=O)[O-].O=C1OC23CC(C=CC2=C1)N4CCCCC34
NPS-D1-000077-A10		O=C(NCCc1ccccc1)C2=CC3=C(CCC3)NC2=O
NPS-D1-000077-C10		C[C@@]1(C[C@@H](O)[C@]2(O)C=CO[C@@H](O[C@@H]3O[C@H](CO)[C@@H](O)[C@H]( O)[C@H]3O)[C@H]12)OC(=O)\C=C\c4ccccc4
NPS-D1-000077-D10		CCOC(=O)c1c(C)oc2ccc(OCC(=O)NN)cc12
NPS-D1-000077-E10		COc1ccc(CNC(=O)C2=CC3=C(CCC3)NC2=O)cc1
NPS-D1-000077-F10		Cl.OC[C@@H]1NC[C@H](O)[C@H](O)[C@H]1O
NPS-D1-000077-G10		COc1ccc(CCNC(=O)c2ccccc2)cc1
NPS-D1-000077-H10		CC(=O)CC1=CC(=O)c2c(C)cc(O)c([C@@H]3O[C@H](CO)[C@@H](O)[C@H](O)[C@H]3O)c2O1
NPS-D1-000077-A11		C[C@@H]1[C@@H]2[C@@H](O)CC(=C3[C@@H]([C@H]2OC1=O)C(=CC3=O)C)C
NPS-D1-000077-B11		CC(C)CN1N=C(CC(=O)N2C[C@H]3C[C@@H](C2)C4=CC=CC(=O)N4C3)c5ccccc5C1=O
NPS-D1-000077-C11		Fc1ccc(cc1)C(=O)COc2ccc3C(=O)C(=COc3c2)c4ccc(Cl)cc4
NPS-D1-000077-D11		CC(C)C(=O)NCCc1ccccc1
NPS-D1-000077-E11		C[C@@H]1CC[C@H]2C(=C)C(=O)O[C@]23[C@H]1CC[C@@]4(C)O[C@@H]34
NPS-D1-000077-F11		O=C1CC(Oc2ccccc12)c3ccccc3
NPS-D1-000077-G11		[Cl- ].CO[C@]1(C)CCC[C@]2(C)C[C@H]3OC(=O)C(C[NH+]4CCN(CC4)c5cccc(c5)C(F)(F)F)[C@H]3CC 12O
NPS-D1-000077-H11		COc1ccccc1OCc2onc(n2)c3ccccn3
NPS-D1-000077-B12		CC1=C2C(=O)OC(c3cocc3)C2(C)CCC1
NPS-D1-000077-C12		O=C(CCc1c[nH]c2ccccc12)N3CCN(CC3)C(=O)Cc4c[nH]c5ccccc45
NPS-D1-000077-D12		Oc1ccccc1C2CC(=O)c3ccccc3O2
NPS-D1-000077-E12		COc1ccc(OC)c(NC(=O)CCCC[C@@H]2SC[C@@H]3NC(=O)N[C@H]23)c1
NPS-D1-000077-G12		Oc1c2ccccc2nc3ccccc13
NPS-D1-000077-H12		CCCN1C(=O)C2(N3C[C@@]4(CN2C[C@@](C3)(C(C)C)C4=O)C(C)C)c5ccccc15
NPS-D1-000078-A03		O=C(CCC[C@@H]1[C@H]2CCCN3CCC[C@@H](CN1C(=O)c4cocc4)[C@@H]23)Nc5ccccc5
NPS-D1-000078-B03		CC(=O)C1=Cc2c(CO)cc(O)cc2OC1=O
NPS-D1-000078-C03		C[N+]1([O-])[C@@H]2C[C@H](C[C@H]1[C@@H]3O[C@H]23)OC(=O)[C@H](CO)c4ccccc4
NPS-D1-000078-D03		CC(C)CCn1c(N)nc2N(C)C(=O)NC(=O)c12
NPS-D1-000078-E03		Br.COc1ccc2CC(=O)c3cc4OCOc4cc3CCN(C)Cc2c1OC
NPS-D1-000078-F03		COc1ccc(cc1)C2=CC(=O)c3c(O)cc(O[C@@H]4O[C@H](CO)[C@@H](O)[C@H](O)[C@H]4O)cc3 O2
NPS-D1-000078-G03		COC(=O)C1=CC[C@@]23CC[C@@H]([C@](C)(OC2=O)\C=C\C=C(/C)\C(=O)O)[C@]3(O)CC1
NPS-D1-000078-H03		CCCCCCCCCC(=O)NCc1ccc(O)c(OC)c1
NPS-D1-000078-A04		[Cl-].COc1ccc(C[NH2+]CCC(c2ccccc2)c3ccc4OCOc4c3)cc1OC
NPS-D1-000078-B04		COc1ccc(CNc2ncnc3[nH]cnc23)cc1
NPS-D1-000078-C04		C[C@H]1[C@H]2OC(=O)[C@@H]1[C@@]3(C)[C@H]([C@H]2O)[C@@]4(C)[C@H](O)C(=O)C= C(C)[C@@H]4CC3=O
NPS-D1-000078-D04		C(Cc1ccccc1)Nc2ncnc3[nH]cnc23
NPS-D1-000078-E04		COc1cc(C[C@H](C)[C@H](C)Cc2ccc3OCOc3c2)ccc1O
NPS-D1-000078-F04		CCOC(=O)COc1ccc2c(c1)c(C(=O)OCC)c(C)n2C
NPS-D1-000078-G04		CC1OC(CC(OC(=O)C)C1O)OC2C(O)CC(OC3C(O)CC(OC4CC(O)C5(C)C(CC[C@@H]6[C@@H]5C CC7(C)C(CCC67O)C8=CC(=O)OC8)C4)OC3C)OC2C
NPS-D1-000078-H04		COc1ccc(cc1OC)C(=O)c2nccc3cc(OC)c(OC)cc23
NPS-D1-000078-A05		COc1ccc(cc1OC)[C@H]2OC[C@H]3[C@@H]2CO[C@@H]3c4ccc(OC)c(OC)c4
NPS-D1-000078-B05		CC(=O)O[C@@H]1C[C@]23C[C@@](C)(O)[C@H](CC[C@H]2[C@@](C)(O)[C@@H]4[C@@H]5 O[C@@H]5C(C)(C)[C@@]14O)[C@H]3O
NPS-D1-000078-C05		CC1CCCC(=O)CCC\C=C\c2cc3OC(=O)CC(c4ccc5ncccc5c4)c3c(O)c2C(=O)O1
NPS-D1-000078-D05		CC(=O)N1C(C2=C(O)CC(C)(C)CC2=Nc3ccccc13)c4cccn4C
NPS-D1-000078-E05		C[C@@H]1C[C@@H]2[C@H]([C@@H]3C=C4COC(C)(C)O[C@H]4[C@]5(O)[C@@H](O)C(=C[C @@]15C3=O)C)C2(C)C
NPS-D1-000078-F05		OC(=O)C1=CC(=O)C=C(O1)C(=O)O
NPS-D1-000078-G05		CC1=C2CC[C@@](C)(O)[C@@H]2[C@H]3OC(=O)C(=C)[C@@H]3CC1
NPS-D1-000078-H05		CN1Cc2c3OCOc3ccc2c4ccc5cc6OCOc6cc5c14
NPS-D1-000078-A06		C[C@H]([C@@H]1CC[C@@H](C)[C@@H]2CCC(=C[C@H]12)C)C(=O)O
NPS-D1-000078-B06		N.CC1(C)[C@H](CC[C@@]2(C)[C@H]1CC[C@]3(C)[C@@H]2C(=O)C=C4[C@@H]5C[C@](C)(CC [C@]5(C)CC[C@@]34C)C(=O)O)O[C@H]6O[C@@H]([C@@H](O)[C@H](O)[C@H]6O[C@@H]7 O[C@@H]([C@@H](O)[C@H](O)[C@H]7O)C(=O)O)C(=O)O
NPS-D1-000078-C06		C[C@H]1[C@@H]2CC[C@]3(C)[C@@H]([C@H]2OC1=O)[C@](C)(O)C=CC3=O
NPS-D1-000078-D06		CO[C@H]1C[C@H](O[C@@H]2[C@@H](C)OC(=O)C[C@H]2OC)O[C@H](C)[C@@H]1O[C@H] 3C[C@@H](O)[C@H](O[C@H]4C[C@H](OC)[C@@H](O[C@@H]5O[C@H](C)[C@H](O)[C@H]( OC)[C@H]5OC(=O)C)[C@@H](C)O4)[C@@H](C)O3
NPS-D1-000078-E06		COc1cc(C=C2C(=O)Nc3ccccc23)cc(OC)c1O
NPS-D1-000078-F06		CC(=CCOc1ccc2C(=CC(=O)Oc2c1)C)C
NPS-D1-000078-G06		COc1cccc(NC(=O)CCC[C@@H]2[C@H]3CCCN4CCC[C@@H](CN2Cc5cccnc5)[C@@H]34)c1
NPS-D1-000078-H06		COc1ccc(CCO[C@@H]2OC(CO[C@H]3OC[C@H](O)[C@H](O)[C@H]3O)[C@@H](OC(=O)\C= C\c4ccc(O)c(OC)c4)[C@H](OC5O[C@H](C)C(O)[C@@H](O)[C@@H]5O)[C@H]2O)cc1O
NPS-D1-000078-A07		CCOC(=O)c1c(C)nc(C)c(C(=O)OCC)c1c2ccccc2
NPS-D1-000078-B07		O=C1N[C@@H](Cc2c[nH]c3ccccc23)C(=O)N[C@H]1Cc4ccccc4
NPS-D1-000078-C07		Oc1ccc2C=CC(=O)Oc2c1O
NPS-D1-000078-D07		COC(=O)C1=CO[C@@H](O[C@@H]2O[C@H](CO)[C@@H](O)[C@H](O)[C@H]2O)[C@H](C=C )[C@@H]1CCOC(=O)c3cc(O)c(O)c(O)c3
NPS-D1-000078-E07		Cl.CCN1C[C@]2(C)CC[C@H](O)[C@@]34C5C[C@H]6[C@H](O)C5[C@](O)(C[C@@H]6OC)[C@ @H](CC23)[C@@H]14
NPS-D1-000078-F07		COC(=O)C1=COC(OC2OC(CO)C(O)C(O)C2O)C3C1C(O)CC3(C)OC(=O)C
NPS-D1-000078-G07		CC(O)\C=C\C1=C(C)CCCC1(C)C
NPS-D1-000078-H07		CC(C)CC(=O)C1=C(O)[C@@](O)(CC=C(C)C)C(=C(CC=C(C)C)C1=O)O
NPS-D1-000078-A08		COc1ccc2OC(=O)C=Cc2c1
NPS-D1-000078-B08		COCCOC(=O)c1c(C)oc2ccc(OC(=O)c3oc4ccccc4c3)cc12
NPS-D1-000078-C08		COc1cc2OC(=CC(=O)c2c(O)c1O)c3ccccc3
NPS-D1-000078-D08		CC(=O)OC1CCC2(C#N)[C@H]3CCC4(C)C(CCC4(O)[C@@H]3CCC2(O)C1)C5=CC(=O)OC5
NPS-D1-000078-E08		CCCCc1cc2C(=O)C(=COc2cc1OCC(=O)OC)c3oc4ccccc4c3
NPS-D1-000078-F08		CS\C=C\C(=O)NCCO[C@@H]1O[C@H](CO)[C@@H](O)[C@H](O)[C@H]1O
NPS-D1-000078-G08		CCCCCC1=C(C)CCC1=O
NPS-D1-000078-H08		CC(=C)[C@H]1CCC(=CC1)\C=N\O
NPS-D1-000078-A09		OC(CNC(=O)c1ccccc1)c2ccccc2
NPS-D1-000078-B09		O=C(C1CCCC1)N2CCc3[nH]c4ccccc4c3C2
NPS-D1-000078-C09		COC(=O)c1ccc(COc2cc(C)cc3OC(=O)C=C(c4ccccc4)c23)cc1
NPS-D1-000078-D09		CCCCCCCC(=O)c1c(O)cc(OC)cc1CC(=O)OCC
NPS-D1-000078-E09		COc1ccc2C(=C(CCC(=O)NCc3ccncc3)C(=O)Oc2c1)C
NPS-D1-000078-F09		CCC(C)[NH+]=C1C=CC2=C(C=C1[O-])[C@H](CCc3cc(OC)c(OC)c(OC)c23)NC
NPS-D1-000078-G09		C[C@@H]1CC[C@H]([C@H]2C=C(C)CC[C@@H]12)C(=C)C(=O)O
NPS-D1-000078-H09		C[C@]12CC[C@H]3[C@@H](CCc4cc(O)ccc34)[C@@H]1CCC2=O
NPS-D1-000078-A10		C[C@H]1C[C@@]2(OC(=O)C)[C@@H](\C=C(\COC(=O)C)/CC[C@H]3[C@@H](\C=C(\C)/C2 =O)C3(C)C)[C@H]1OC(=O)\C=C\c4ccccc4
NPS-D1-000078-B10		[O- ][N+]12CC[C@@]34[C@@H]1C[C@@H]5[C@H]6[C@H](CC(=O)N([C@H]36)c7ccccc47)OCC= C5C2
NPS-D1-000078-C10		CN1C[C@@]2(C=C)[C@H]3C[C@@H]4OC[C@H]3[C@H]1[C@H]2[C@@]45C(=O)Nc6ccccc56
NPS-D1-000078-D10		COc1cc(OC)cc(c1)C(=O)NCCc2c[nH]c3ccccc23
NPS-D1-000078-E10		CCOc1cc2OC=C(C(=O)c2cc1CC)c3nc(C)cs3
NPS-D1-000078-F10		COc1ccc2c(OC)c3ccoc3nc2c1OC
NPS-D1-000078-G10		COCCOC(=O)c1c(C)oc2ccc(OCc3cccc(c3)[N+](=O)[O-])cc12
NPS-D1-000078-H10		C(Nc1ncnc2[nH]ncc12)c3ccccc3
NPS-D1-000078-A11		OC1=C(Oc2ccccc2C1=O)c3ccccc3O
NPS-D1-000078-B11		COC1=C(Oc2cc(OC)cc(O)c2C1=O)c3ccccc3
NPS-D1-000078-C11		COC1=C(Oc2c(ccc3occc23)C1=O)c4ccccc4
NPS-D1-000078-D11		COc1cccc(c1)C(=O)Oc2ccc3C(=O)C(=COc3c2)c4ccccc4
NPS-D1-000078-E11		[Na+].Oc1cc(cc2cc(cc(NC(=O)c3ccccc3)c12)S(=O)(=O)[O-])S(=O)(=O)[O-]
NPS-D1-000078-F11		[Cl- ].COc1ccc2[nH]cc(CC[NH2+]CC3[C@@H]4[C@@H](C[C@@]5(C)CCC[C@H](C)[C@@]56O[C@ @H]46)OC3=O)c2c1
NPS-D1-000078-G11		OC[C@H]1O[C@H]([C@H](O)[C@@H](O)[C@@H]1O)c2c(O)cc(O)c3C(=O)C=C(Oc23)c4ccc(O) cc4
NPS-D1-000078-H11		COc1cc2[C@H](OC(=O)\C(=C/C)\C)[C@@](C)(O)[C@@H](C)Cc3cc4OCOc4c(OC)c3c2c(OC)c1 OC
NPS-D1-000078-A12		CC1(C)Oc2cc3OC(=O)C=Cc3cc2C[C@@H]1OC4OC(CO)C(O)C(O)C4O
NPS-D1-000078-B12		[Cl-].C[n+]1cccc(c1)C(=O)N
NPS-D1-000078-C12		CC(=O)Oc1ccc2C(=C(C)C(=O)Oc2c1C)C
NPS-D1-000078-D12		O=C(NCCc1ccccc1)c2ccccc2
NPS-D1-000078-E12		COC(=O)c1c(C)oc2ccc(OC(=O)c3cccs3)cc12
NPS-D1-000078-F12		COC(=O)COc1ccc2C3=C(CCCC3)C(=O)Oc2c1
NPS-D1-000078-G12		CC(=O)C1=C(C)CC2C3CC=C4CC(O)CCC4(C)C3CCC12C
NPS-D1-000079-A03		COc1cccc(NCC2=CC(=O)Oc3cc(OC)ccc23)c1
NPS-D1-000079-B03		OC1COC(OCC2OC(OC\C=C\c3ccccc3)C(O)C(O)C2O)C(O)C1O
NPS-D1-000079-C03		CCCc1cc2C(=O)C(=COc2cc1O)c3nc4ccccc4s3
NPS-D1-000079-D03		CC(C)OC(=O)c1c(C)oc2ccc(OC(=O)C)cc12
NPS-D1-000079-E03		COc1c2CCC(O)C(CC=C(C)C)(OC)c2nc3occc13
NPS-D1-000079-F03		Cc1coc2cc3OC(=O)C4=C(CCCC4)c3cc12
NPS-D1-000079-G03		COc1cc2N=CN(CC(=O)N(C)Cc3ccccc3)C(=O)c2cc1OC
NPS-D1-000079-H03		COc1cc(\C=C/CO)cc(OC)c1O[C@@H]2OC(CO)[C@@H](O)[C@H](O)C2O
NPS-D1-000079-A04		CCOC(=O)Oc1cc2c(C(=O)OCC)c(C)oc2cc1Br
NPS-D1-000079-B04		COc1c(O)cc2C(=O)N(C)c3cc4ccccc4c1c23
NPS-D1-000079-C04		COc1c2CC(Oc2cc3OC(=CC(=O)c13)CO[C@@H]4OC(CO)[C@@H](O)C(O)C4O)C(C)(C)O
NPS-D1-000079-D04		Cc1c(O)ccc(C(=O)COc2ccccc2)c1O
NPS-D1-000079-E04		COc1cc2N3C4[C@@H]5C(CC3=O)OCC=C6CN7CC[C@]4([C@@H]7C[C@H]56)c2cc1OC
NPS-D1-000079-F04		[Cl-].OC(=O)CC[NH2+]c1ncnc2ccccc12
NPS-D1-000079-G04		COC(=O)c1c(C)oc2ccc(OC(=O)c3ccc(cc3)[N+](=O)[O-])cc12
NPS-D1-000079-H04		COc1cc(cc(OC)c1O)[C@@H]2OC[C@@H]3[C@H]2CO[C@H]3c4cc(OC)c(O)c(OC)c4
NPS-D1-000079-A05		CC(=O)Oc1cc(OC(=O)C)cc(OC(=O)C)c1
NPS-D1-000079-B05		CCOc1cc2OC(=O)C=C(C)c2cc1OCC
NPS-D1-000079-C05		CC12CCC3C(=CCc4cc(O)ccc34)C1CCC2=O
NPS-D1-000079-D05		C\C=C(\C)/C(=O)O[C@H]1[C@H]2[C@@H](C[C@@H](C)[C@@H]3C=CC(=O)[C@@]13C)OC (=O)[C@H]2C
NPS-D1-000079-E05		[I-].Cc1ccccc1C(=O)OCC2CCC[N+]3(C)CCCCC23
NPS-D1-000079-F05		CCOC(=O)n1c(C)c2CCC\C=C/3\CCOc4ccc1c2c34
NPS-D1-000079-G05		[K+].CN1C(=O)[N-]c2nc3cc(N)c(C)cc3nc2C1=O
NPS-D1-000079-H05		CCOC(=O)c1c(oc2ccc(O)cc12)C(C)(C)C
NPS-D1-000079-A06		CC(C)c1oc2cc3OC(=O)C=Cc3cc2c1
NPS-D1-000079-B06		Oc1ccc2c(OC(=O)c3c2oc4cc(O)ccc34)c1
NPS-D1-000079-C06		COCCOC(=O)c1c(C)oc2ccc(OCc3ccccc3F)cc12
NPS-D1-000079-D06		Oc1ccc2C(=CC(=O)Oc2c1)c3ccccc3
NPS-D1-000079-E06		O=C1N[C@@H](Cc2c[nH]cn2)C(=O)N3CCC[C@@H]13
NPS-D1-000079-F06		CC(C)NC(=O)CN1C=Nc2ccccc2C1=O
NPS-D1-000079-G06		COC(=O)[C@@]1(CO)[C@H]2Cc3c([nH]c4ccccc34)[C@]5(O)C[C@H]1\C(=C/C)\CN25
NPS-D1-000079-H06		O=C1C(=COc2cc(OCC#N)ccc12)c3ccccc3
NPS-D1-000079-A07		CCOc1ccc(cc1OCC)C(=O)O
NPS-D1-000079-B07		CC[C@H](C)[C@@H]1NC(=O)[C@H](CC(C)C)NC1=O
NPS-D1-000079-C07		CC1[C@@H](CC[C@]2(C)[C@@H]1CC[C@@]34CC(=O)[C@@](C)(CC[C@@H]23)C4)C(=O)O
NPS-D1-000079-D07		CCCCCC[C@@H](O)C\C=C/CCCCCCCC(=O)O
NPS-D1-000079-E07		C[C@@]1(CO)C[C@H](O)C[C@@]2(C)[C@@H]3CC[C@@](C)(C=C3CC[C@H]12)[C@@H](O)C O
NPS-D1-000079-F07		CC(CC[C@@H](O[C@@H]1OC(CO[C@@H]2OC(CO)[C@@H](O)[C@H](O)C2O)[C@@H](O)[C @H](O)C1O[C@@H]3OC(CO)[C@@H](O)[C@H](O)C3O)C(C)(C)O)[C@H]4CCC5(C)C6CC=C7C( CC[C@H](O[C@@H]8OC(CO[C@@H]9OC(CO)[C@@H](O)[C@H](O)C9O)[C@@H](O)[C@H](O )C8O)C7(C)C)[C@]6(C)C(O)C[C@]45C
NPS-D1-000079-G07		CC(=CCC[C@](C)(O)C1CC[C@]2(C)C1[C@H](O)CC3[C@@]4(C)CC[C@H](O)C(C)(C)C4[C@H](C[ C@@]23C)O[C@@H]5OC(CO)[C@@H](O)[C@H](O)C5O)C
NPS-D1-000079-H07		OCC1OC2OC3C(O)C(O)C(OC3CO)OC4C(O)C(O)C(OC4CO)OC5C(O)C(O)C(OC5CO)OC6C(O)C(O )C(OC6CO)OC7C(O)C(O)C(OC7CO)OC8C(O)C(O)C(OC8CO)OC1C(O)C2O
NPS-D1-000079-A08		CN1C(=O)N(C)c2ncn(CC(=O)NCc3ccc4OCOc4c3)c2C1=O
NPS-D1-000079-B08		COc1ccc2C(=CC(=O)Oc2c1OC)c3ccccc3
NPS-D1-000079-C08		COc1cc(\C=C\C(=O)c2ccc(O)cc2O)cc(CC=C(C)C)c1O
NPS-D1-000079-D08		CC(=CCC[C@](C)(O[C@@H]1OC(CO)[C@@H](O)[C@H](O)C1O)C2CC[C@]3(C)C2[C@H](O)CC 4[C@@]5(C)CC[C@H](O)C(C)(C)C5C(O)C[C@@]34C)C
NPS-D1-000079-E08		CC1OC(OC2[C@@H](O)[C@H](O)C(CO)O[C@H]2O[C@H]3C[C@]4(C)C(C[C@@H](O)C5C(CC[ C@@]45C)[C@@](C)(O)CCC=C(C)C)[C@@]6(C)CC[C@H](O)C(C)(C)C36)[C@@H](O)C(O)[C@H ]1O
NPS-D1-000079-F08		COC(=O)C1=CO[C@@H](O[C@@H]2O[C@H](CO)[C@@H](O)[C@H](O)[C@H]2O)[C@@H]3[ C@H](C)O[C@@H](O)C[C@H]13
NPS-D1-000079-G08		[O-][N+](=O)c1ccc(COc2ccc3C(=O)C(=COc3c2)c4ccccc4)cc1
NPS-D1-000079-H08		CC1(C)O[C@H]2O[C@@H]([C@@H]3OC(C)(C)O[C@@H]3[C@H]2O1)C(=O)Nc4ccccc4
NPS-D1-000079-A09		CC1(C)Oc2ccc3C=CC(=O)Oc3c2C/C/1=N/NC(=S)N
NPS-D1-000079-B09		O=C(N1CCc2[nH]c3ccccc3c2C1)c4occc4
NPS-D1-000079-C09		COc1cc2C3Cc4ccc(Oc5cc(CC6N(C)CCc7cc(OC)c(Oc(c1O)c2CCN3C)cc67)ccc5OC)cc4
NPS-D1-000079-D09		COc1ccccc1CNC(=O)C2=CC3=C(CCC3)NC2=O
NPS-D1-000079-E09		COc1cc2CCN(Cc2cc1OC)C(=O)C3=CNc4ccccc4C3=O
NPS-D1-000079-F09		CC(=O)O[C@]12CCC(=CC[C@]13CC[C@H]2[C@](C)(OC3=O)\C=C\C=C(/C)\C(=O)O)C(=O) O
NPS-D1-000079-G09		CC(C)C[C@@H]1NC(=O)[C@@H]2C[C@@H](O)CN2C1=O
NPS-D1-000079-H09		C[C@]12CC[C@H]3[C@@H](CCc4cc(O)ccc34)[C@@H]1C[C@@H](O)[C@@H]2O
NPS-D1-000079-A10		COc1cccc(OC2=COc3cc(OC(=O)C(C)C)ccc3C2=O)c1
NPS-D1-000079-B10		OC(=O)c1ccccc1Cc2ccccc2
NPS-D1-000079-C10		COc1ccccc1OC2=COc3cc(OS(=O)(=O)C)ccc3C2=O
NPS-D1-000079-D10		CC(=O)Oc1cc(OC(=O)C)c2C(=CC(=O)Oc2c1)c3ccccc3
NPS-D1-000079-E10		Cc1c(NC(=O)CN2C3CCC2CC4(C3)NC(=O)N[C@H]5OCCC[C@@H]45)cnn1C
NPS-D1-000079-F10		CCCc1cc2C(=O)C(=COc2cc1O)c3csc(C)n3
NPS-D1-000079-G10		COc1ccc2[C@H](OC(=O)c2c1OC)[C@@H]3N(C)CCc4cc5OCOc5cc34
NPS-D1-000079-H10		[I-].Cc1cc(O)c2C(=O)C(=COc2c1)c3cccc[n+]3C
NPS-D1-000079-A11		CCCC1=CC(=O)Oc2cc(OCC(=O)c3ccc(OC)cc3)ccc12
NPS-D1-000079-B11		CCOC(=O)c1cc(C(=O)OCC)c(C)nc1C
NPS-D1-000079-C11		COc1ccc(cc1OC)C2=C(C)Oc3cc(O)cc(O)c3C2=O
NPS-D1-000079-D11		COc1cc2OC(=O)C=Cc2cc1OC
NPS-D1-000079-E11		CCOC(=O)c1[nH]c(C)c(C(=O)N2CCc3cc(OC)c(OC)cc3C2)c1C
NPS-D1-000079-F11		[Cl-].CC1OC(=O)C2=C1[NH+]3CCc4ccccc4C3C/C/2=N\O
NPS-D1-000079-G11		COc1ccc(OC)c(CNC(=O)CCC[C@@H]2[C@H]3CCCN4CCC[C@@H](CN2C)[C@@H]34)c1
NPS-D1-000079-H11		C(Nc1ncnc2[nH]cnc12)c3ccc4OCOc4c3
NPS-D1-000079-A12		OCC1NC(=O)C(Cc2c[nH]c3ccccc23)NC1=O
NPS-D1-000079-B12		COc1ccccc1C2=Cc3ccc(OC(=O)C)cc3OC2=O
NPS-D1-000079-C12		COc1cc2CC[NH2+]C3CC4(C=CC(=O)C=C4)c(c1OC)c23.OS(=O)(=O)[O-]
NPS-D1-000079-D12		COc1cc2OC(=CC(=O)c2c(O)c1OC)c3ccccc3
NPS-D1-000079-E12		CC(C)CCNC(=O)Cc1c[nH]c2ccccc12
NPS-D1-000079-F12		COc1ccc2C(=CC(=O)Oc2c1)CN3CCOCC3
NPS-D1-000079-G12		COc1ccc2[C@H]3CC[C@@]4(C)[C@@H](CC[C@@]4(O)C#C)[C@@H]3CCc2c1
NPS-D1-000079-H12		Cc1ccc2OC[C@@H]3C(C)(C)[C@H](CC[C@]3(C)c2c1)O[C@@H]4O[C@@H](CO)[C@H](O)[C@ @H](O)[C@H]4O
NPS-D1-000080-A03		[I-].COc1c2OCOc2cc3CC[N+](C)(C)C(CC(=O)c4ccccn4)c13
NPS-D1-000080-B03		COc1cc(O)c2C(=O)c3c(OC)c(OC)ccc3Oc2c1
NPS-D1-000080-C03		C[C@@H](O)[C@@H]1NC(=O)[C@@H]2CCCN2C1=O
NPS-D1-000080-D03		CC1(C)O[C@@H]2C[C@H]3[C@@H]4CCC5=CC(=O)CC[C@]5(C)[C@@]4(F)[C@@H](O)C[C@] 3(C)[C@@]2(O1)C(=O)CCl
NPS-D1-000080-E03		C[C@H]1[C@@H]2CCc3c(C)cc(O)c(C)c3[C@@H]2OC1=O
NPS-D1-000080-F03		[I-].COc1cc(C)c(\C=C\C(=O)CC2c3c(CC[N+]2(C)C)cc4OCOc4c3OC)c(C)c1C
NPS-D1-000080-G03		COc1cc(OC)c2C(=O)C=C(Oc2c1)c3cc(OC)c(OC)c(OC)c3
NPS-D1-000080-H03		CC(C)C[C@@H]1NC(=O)[C@@H]2CCCN2C1=O
NPS-D1-000080-A04		COc1cc2CCN(Cc2cc1OC)C(=O)CN3C=Nc4sccc4C3=O
NPS-D1-000080-B04		CCOC(=O)n1c(C)c2CCCCCCCOc3ccc1c2c3
NPS-D1-000080-C04		CC[C@H](C)C1NC(=O)[C@H](C)NC1=O
NPS-D1-000080-D04		CCC(C)C(O)C(=O)O[C@@H]1CC(=C)C2C[C@H](O[C@@H]3OC(CO)[C@@H](O)[C@@H](O)C3 O)C(=C)C2[C@H]4OC(=O)C(=C)C14
NPS-D1-000080-E04		CC(=O)OC1CCC2(C)C(CCC3C2CCC4(C)C3CC(OC(=O)Cc5cccc(I)c5)C4(O)C(=O)C)C1
NPS-D1-000080-F04		CC(=O)O[C@@H]1[C@H]2CC[C@H]3[C@@](C)(O)[C@@H]4[C@@H]5O[C@@H]5C(C)(C)[C@ @]4(O)[C@H](O)C[C@@]13C[C@@]2(C)O
NPS-D1-000080-G04		[OH-].COc1c2OCOc2cc3CC[NH+](C)C(CC(O)C4CCOC(C)(C)C4)c13
NPS-D1-000080-H04		COc1cc(OC)c2C(=O)C=C(Oc2c1)c3ccc(OC)c(OC)c3
NPS-D1-000080-A05		Cl.COc1cc2CCN3C(C\C(=N/O)\C4=C3CC(C)(C)CC4=O)c2cc1OC
NPS-D1-000080-B05		CCCOc1ccc(cc1C2=NC(=O)c3c(N2)c(CCC)nn3C)S(=O)(=O)NCCC4CCCN4C
NPS-D1-000080-C05		Cl.CN1[C@@H]2C[C@H](C[C@H]1[C@@H]3O[C@H]23)OC(=O)[C@H](CO)c4ccccc4
NPS-D1-000080-D05		[K+].CC1(C)S[C@@H]2[C@H](NC(=O)COc3ccccc3)C(=O)N2[C@H]1C(=O)[O-]
NPS-D1-000080-E05		N[C@H]1CONC1=O
NPS-D1-000080-F05		CC(=O)OC1CCC2(C)[C@@H](CCC3C2CCC4(C)C3CCC4=O)C1
NPS-D1-000080-G05		[Cl-].C1CCC(CC1)c2ccc3c(c2)c4CCCc5[nH+]ccn3c45
NPS-D1-000080-H05		[I-].COc1c2OCOc2cc3CC[N+](C)(C)C(CC(O)C4CCOC(C)(C)C4)c13
NPS-D1-000080-A06		CC(C)(C)OC(=O)N[C@@H](Cc1c[nH]c2ccccc12)C(=O)N3CCC(CC3)C(=O)NCC4CCC(CC4)C(=O) O
NPS-D1-000080-B06		[Na+].Nc1ccc(cc1)C(=O)NCC(=O)[O-]
NPS-D1-000080-C06		CCC1(C)CC(=O)NC1=O
NPS-D1-000080-D06		CC(O)Cn1cnc2N(C)C(=O)N(C)C(=O)c12
NPS-D1-000080-E06		NC(=O)c1ccc[n+](c1)[C@@H]2O[C@H](COP(=O)([O- ])OP(=O)(O)OC[C@H]3O[C@H](C(O)C3O)n4cnc5c(N)ncnc45)C(O)C2O
NPS-D1-000080-F06		C[C@]12C[C@H](O)[C@H]3[C@@H](CCC4=CC(=O)C=C[C@]34C)[C@@H]1CC[C@]2(O)C(=O) CO
NPS-D1-000080-G06		COC(=O)[C@@H]1C=C[C@H](O)[C@H](O)[C@H]1c2ccc3OCOc3c2
NPS-D1-000080-H06		OC[C@H]1O[C@H]([C@H](O)[C@@H](O)[C@@H]1O)c2c(O)ccc3C(=O)C(=COc23)c4ccc(O)c(O )c4
NPS-D1-000080-A07		CN1C(=O)N(C)c2nc3N(CC(=C)C)CCn3c2C1=O
NPS-D1-000080-B07		CCc1cc(c(O)cc1O)c2n[nH]cc2c3ccc4OCCOc4c3
NPS-D1-000080-C07		Oc1ccccc1C(=O)CCc2ccccc2
NPS-D1-000080-D07		[Cl-].COc1cc2CC(C)(C)[NH+]=C(Cc3ccccc3)c2cc1OC
NPS-D1-000080-E07		COC1CC(OC2CCC3(C#N)[C@H]4CCC5(C)C(CCC5(O)[C@@H]4CCC3(O)C2)C6=CC(=O)OC6)OC( C)C1OC(=O)C
NPS-D1-000080-F07		CCOC(=O)c1c(oc2ccc(OC(=O)N3CCOCC3)cc12)C(C)(C)C
NPS-D1-000080-G07		CN1C(=O)NC(=O)c2c1nc3n(c(C)cn23)c4cccc(O)c4
NPS-D1-000080-H07		[Cl-].CC1[NH2+]C(C)(C)CC(C)(C)c2ccccc12
NPS-D1-000080-A08		COc1ccc(cc1O)[C@H]2C[C@@H](O[C@@H]3OC[C@H](O)[C@H](O)[C@H]3O)[C@@H]4CCC[ C@H]4O2
NPS-D1-000080-B08		COc1cc2CCN(Cc2cc1OC)C(=O)CCc3ccccc3
NPS-D1-000080-C08		Oc1ccccc1NC(=O)c2ccccc2
NPS-D1-000080-D08		CCC(=O)c1cc(OC)c(OC)c(OC)c1
NPS-D1-000080-E08		CN1[C@H]2N(CCc3c2[nH]c4ccccc34)C(=O)c5ccccc15
NPS-D1-000080-F08		COc1ccc(NC(=O)c2ccc3C(=O)N4CCCC4=Nc3c2)c(OC)c1
NPS-D1-000080-G08		CCOC(=O)c1c(C)oc2ccc(OC(=O)COc3c(F)c(F)c(F)c(F)c3F)cc12
NPS-D1-000080-H08		CCC(C)C(=O)OC1C(N2CCCCC2)c3c(O)c(\C=C\C(=O)N4CCCCC4)ccc3OC1(C)C
NPS-D1-000080-A09		CCOC(=O)n1c(C)c2CCCCCC#CCOc3cc2c1cc3C
NPS-D1-000080-B09		CC1=C(OCc2ccccc2)C(=O)C=CN1
NPS-D1-000080-C09		Br.COC(=O)C1=CCCN(C)C1
NPS-D1-000080-D09		COc1cc2CCN(Cc2cc1OC)C(=O)Cc3c(C)onc3C
NPS-D1-000080-E09		COc1cc2CC3N(C)CCc4cc(OC)c(OC)c(c2cc1OC)c34
NPS-D1-000080-F09		CC(=O)C1CC[C@H]2[C@@H]3CC[C@@H]4C[C@H](O)CC[C@]4(C)[C@H]3CC[C@]12C
NPS-D1-000080-G09		Oc1ccc(cc1)C2=CC(=O)c3c(O)cc(O)c(c3O2)c4cc(ccc4O)C5=CC(=O)c6c(O)cc(O)cc6O5
NPS-D1-000080-H09		[I-].COc1c2OCOc2cc3CC[N+](C)(C)C(CC(=O)c4cc5c(cc4C)C(C)(C)C(C)CC5(C)C)c13
NPS-D1-000080-A10		CC(C)C(O)C(=O)O[C@@H]1CC(=C)C2C[C@H](O[C@@H]3OC(CO)[C@@H](O)C(O)[C@@H]3O )C(=C)C2[C@H]4OC(=O)C(=C)C14
NPS-D1-000080-B10		C[C@]12CCCC(=C)C1C[C@H]3[C@@H](C2)OC(=O)C3=C
NPS-D1-000080-C10		CC[C@H]1OC(=O)[C@H](C)[C@@H](O[C@H]2C[C@@](C)(OC)[C@@H](O)[C@H](C)O2)[C@H ](C)[C@@H](O[C@@H]3O[C@H](C)C[C@@H]([C@H]3O)N(C)C)[C@](C)(O)C[C@@H](C)CN(C)[ C@H](C)[C@@H](O)[C@]1(C)O
NPS-D1-000080-D10		C[C@@H]1O[C@@H](OC[C@H]2O[C@@H](Oc3cc(O)c4C(=O)C[C@H](Oc4c3)c5ccc(O)c(O)c5) [C@H](O)[C@@H](O)[C@@H]2O)[C@H](O)[C@H](O)[C@H]1O
NPS-D1-000080-E10		C[C@]1(O)CC[C@H]2[C@@H]3CCC4=CC(=O)CC[C@]4(C)[C@H]3CC[C@]12C
NPS-D1-000080-F10		CS\C=C/C(=O)O[C@H]1CC[C@H](C)[C@@]2(C)C[C@]3([C@H](OC(=O)C)[C@@H]12)C(=C)C OC3=O
NPS-D1-000080-G10		CC(C)[C@]12O[C@@H]1[C@@H]3O[C@@]34[C@]5(C)CCC6=C(COC6=O)[C@@H]5C[C@@H] 7O[C@]47C2=O
NPS-D1-000080-H10		C[C@]12CCC(=O)C=C1C=C[C@@H]3[C@@H]2CC[C@@]4(C)[C@H]3CC[C@@]4(O)CCC(=O) O
NPS-D1-000080-A11		I.C1CCN2CC3CC(CN4CCCCC34)[C@@H]2C1
NPS-D1-000080-B11		OC[C@@H]1O[C@@H](OC2=C(Oc3cc(O)cc(O)c3C2=O)c4ccc(O)c(O)c4)[C@H](O)[C@H]1O
NPS-D1-000080-C11		Oc1ccc(\C=C\C(=O)CC(=O)\C=C\c2ccc(O)cc2)cc1
NPS-D1-000080-D11		Oc1cc(O)cc(\C=C\c2ccc(O)c(O)c2)c1
NPS-D1-000080-E11		CC(=CCc1c(O)ccc(C(=O)\C=C\c2ccc(O)cc2)c1O)C
NPS-D1-000080-F11		Cc1ccc2OC(=CC(=O)c2c1)c3ccccc3
NPS-D1-000080-G11		CC(C)c1ccc(C)c2ccc(C)c2c1
NPS-D1-000080-H11		COc1cc(C)c(C(=O)Oc2cc(C)c(C(=O)O)c(O)c2C)c(OC)c1C
NPS-D1-000080-A12		C[C@H]1[C@H](NC(=O)\C(=N/OC(C)(C)C(=O)O)\c2csc(N)n2)C(=O)N1S(=O)(=O)O
NPS-D1-000080-B12		COc1cc(O)c2c(OC(=O)c3c2oc4cc(O)c(O)cc34)c1
NPS-D1-000080-C12		C[C@H]1C[C@@H]2[C@H](CC[C@@]3(C)[C@H]2CC[C@]3(O)C(=O)C)[C@@]4(C)CCC(=O)C= C14
NPS-D1-000080-D12		COc1cc(O)cc(OC)c1OC
NPS-D1-000080-E12		C1Oc2ccc(cc2O1)[C@@H]3OC[C@H]4[C@@H]3CO[C@@H]4c5ccc6OCOc6c5
NPS-D1-000080-F12		COc1cc(OC)c2C(=O)C=C(Oc2c1)c3ccccc3
NPS-D1-000080-G12		CC(C)(O)[C@@H](O)COc1c2C=CC(=O)Oc2cc3occc13
NPS-D1-000080-H12		OC[C@H]1O[C@@H](Oc2cccc3C(=O)c4cc(CO)cc(O)c4C(=O)c23)[C@H](O)[C@@H](O)[C@@H ]1O
NPS-D1-000081-A03		C[C@H]1C[C@@]2(O)[C@H]([C@H]1O)[C@H](O)C(=C)[C@H](O)C[C@H]3[C@@H](\C=C(\C) /C2=O)C3(C)C
NPS-D1-000081-B03		CCN1C[C@]2(C)CC[C@H](O)[C@@]34[C@@H]2C[C@@H]([C@@H]13)[C@@]56C[C@@H]([C @H](O)C[C@@H]45)C(=C)[C@H]6O
NPS-D1-000081-C03		C[C@@]12C[C@H](OC(=O)[C@@H]1CC[C@]3(C)[C@H]2[C@@H]4OC(=O)[C@@]3(O)C=C4)c 5cocc5
NPS-D1-000081-D03		C[C@H]1[C@@H](O)C[C@H]2[C@@H]1[C@H](O[C@@H]3O[C@H](CO)[C@@H](O)[C@H](O) [C@H]3O)OC=C2C(=O)O
NPS-D1-000081-E03		[Cl-].COc1cc2c[n+](C)c3c4cc5OCOc5cc4ccc3c2cc1OC
NPS-D1-000081-F03		CC[C@@]12CC(=C3Nc4ccccc4[C@@]35CCN(CC=C1)[C@@H]25)C(=O)OC
NPS-D1-000081-G03		CCN1C[C@]2(COC)[C@H](O)C[C@H](OC)[C@@]34[C@@H]5C[C@]6(O)[C@@H](OC)[C@H](O )[C@@](O)([C@H]5[C@H]6OC(=O)c7ccccc7)[C@@H]([C@H](OC)[C@H]23)[C@@H]14
NPS-D1-000081-H03		O[C@]12CO[C@@H]([C@H]1CO[C@@H]2c3ccc4OCOc4c3)c5ccc6OCOc6c5
NPS-D1-000081-A04		CC(=O)OC(C)(C)[C@@H]1Cc2c(O1)ccc3C=CC(=O)Oc23
NPS-D1-000081-B04		CC(=C[C@H](O)C\C(=C\COc1c2C=CC(=O)Oc2cc3occc13)\C)C
NPS-D1-000081-C04		COc1cc2CCN3Cc4c(OC)c(OC)ccc4[C@H](C)[C@@H]3c2cc1OC
NPS-D1-000081-D04		C[C@H]1C[C@@]2(OC(=O)C)C([C@H]1OC(=O)c3ccccc3)[C@H](OC(=O)C)C(=C)CC[C@H]4[C @@H](\C=C(/C)\C2=O)C4(C)C
NPS-D1-000081-E04		C[N@@+]12CCc3cc4OCOc4cc3[C@@]1(O)Cc5ccc6OCOc6c5C2
NPS-D1-000081-F04		OC[C@H]1O[C@@H](Oc2ccc(cc2)C3=COc4cc(O)cc(O)c4C3=O)[C@H](O)[C@@H](O)[C@@H] 1O
NPS-D1-000081-G04		C[C@@]12CCC[C@](C)([C@H]1CC[C@]34CC(=C)[C@](CC[C@@H]23)(C4)O[C@@H]5O[C@H]( CO)[C@@H](O)[C@H](O[C@@H]6O[C@H](CO)[C@@H](O)[C@H](O)[C@H]6O)[C@H]5O[C@ @H]7O[C@H](CO)[C@@H](O)[C@H](O)[C@H]7O)C(=O)O[C@@H]8O[C@H](CO)[C@@H](O)[ C@H](O)[C@H]8O[C@@H]9O[C@H](CO)[C@@H](O)[C@H](O)[C@H]9O
NPS-D1-000081-H04		CSC(=O)OCC1=C[C@@H]2OC(=O)C3=CO[C@@H](O[C@@H]4O[C@H](CO)[C@@H](O)[C@ H](O)[C@H]4O)[C@H]1[C@H]23
NPS-D1-000081-A05		C[C@@]12CCC[C@](C)([C@H]1CC[C@]34CC(=C)[C@](O)(CC[C@@H]23)C4)C(=O)O
NPS-D1-000081-B05		Oc1ccc2C(=CC(=O)Oc2c1O)c3ccccc3
NPS-D1-000081-C05		COc1cc2CCN(C)[C@H]3Cc4ccc(Oc5cc(C[C@H]6N(C)CCc7cc(OC)c(OC)c(Oc1cc23)c67)ccc5O)cc 4
NPS-D1-000081-D05		C[C@@]12C[C@@H](O[C@@]13C[C@@H](OC3=O)[C@@H]4[C@H]5C[C@@H](C[C@@H]24 )OC5=O)c6cocc6
NPS-D1-000081-E05		CC\C(=C\C(=O)O[C@@H]1C[C@@H](C(C)C)[C@H]2[C@@H](CC(=O)[C@@H]2[C@@H](C) OC(=O)C)C1=C)\C
NPS-D1-000081-F05		C[C@@H]1CC[C@@]2(CC[C@]3(C)C(=CC[C@@H]4[C@@]5(C)CC[C@H](O)[C@@](C)(CO)[C@ @H]5CC[C@@]34C)[C@@H]2[C@]1(C)O)C(=O)O[C@@H]6O[C@H](CO)[C@@H](O)[C@H](O) [C@H]6O
NPS-D1-000081-G05		COC1=C[C@@]23CCN(C)[C@@H](Cc4ccc(OC)c(O)c24)C3=CC1=O
NPS-D1-000081-H05		CCN1C[C@@]2(CC[C@@H](OC)[C@@]34[C@@H]2C[C@](O)([C@@H]13)[C@@]5(O)C[C@H]( OC)[C@@H]6C[C@@H]4[C@]5(O)[C@H]6OC)OC(=O)c7ccccc7NC(=O)C
NPS-D1-000081-A06		COc1cc2[C@H]3Cc4ccc(OC)c(OC)c4CN3CCc2cc1O
NPS-D1-000081-B06		CCC1=N[C@H]2C[C@@]3([C@@H]4C[C@@H]1[C@@H]2CO4)C(=O)N(OC)c5ccccc35
NPS-D1-000081-C06		OCc1c(O)cc2C(=O)c3ccccc3C(=O)c2c1O
NPS-D1-000081-D06		C[C@@H]1CC[C@@]2(NC1)O[C@H]3C[C@H]4[C@@H]5CC=C6C[C@H](CC[C@]6(C)[C@H]5C C[C@]4(C)[C@H]3[C@@H]2C)O[C@@H]7O[C@H](CO)[C@H](O)[C@H](O[C@@H]8O[C@H](C O)[C@@H](O)[C@H](O)[C@H]8O)[C@H]7O[C@@H]9O[C@@H](C)[C@H](O)[C@@H](O)[C@ H]9O
NPS-D1-000081-E06		[K+].[K+].CC(C)CC(=O)O[C@H]1[C@@H](O[C@@H]2C[C@H]([C@H]3CC[C@@]45C[C@@H]( CC[C@H]4[C@]3(C)C2)C(=C)[C@@H]5O)C(=O)O)O[C@H](CO)[C@@H](OS(=O)(=O)[O- ])[C@@H]1OS(=O)(=O)[O-]
NPS-D1-000081-F06		CC(=O)O[C@]12CO[C@@H]1C[C@H](O)[C@]3(C)[C@@H]2[C@H](OC(=O)c4ccccc4)[C@]5(O) C[C@H](OC(=O)[C@H](O)[C@@H](NC(=O)c6ccccc6)c7ccccc7)C(=C([C@@H](O)C3=O)C5(C)C) C
NPS-D1-000081-G06		COC(=O)C1=CO[C@@H](O[C@@H]2O[C@H](CO)[C@@H](O)[C@H](O)[C@H]2O)[C@H](C=C )[C@H]1C[C@H]3N(CCc4cc(O)c(O)cc34)C(=O)C
NPS-D1-000081-H06		C[C@@]12CCC[C@](C)([C@H]1CC[C@]34CC(=C)[C@](CC[C@@H]23)(C4)O[C@@H]5O[C@H]( CO)[C@@H](O)[C@H](O[C@@H]6O[C@H](CO)[C@@H](O)[C@H](O)[C@H]6O)[C@H]5O[C@ @H]7O[C@H](CO)[C@@H](O)[C@H](O)[C@H]7O)C(=O)O
NPS-D1-000081-A07		C\C=C(\C)/C(=O)O[C@H]1[C@@H](OC(=O)CC(C)C)c2c(OC1(C)C)ccc3C=CC(=O)Oc23
NPS-D1-000081-B07		CCN1C[C@@]2(COC)CC[C@@H](O)[C@]34[C@@H]5C[C@H]6[C@H](O)[C@@H]5[C@](O)([C @@H](O)[C@@H]6OC)[C@@H]([C@@H](OC)[C@@H]23)[C@@H]14
NPS-D1-000081-C07		CCN1C[C@@]2(COC)CC[C@H](O)[C@]34[C@@H]5C[C@@H]6[C@H](O)[C@@H]5[C@](O)(C[ C@@H]6OC)[C@@H]([C@H](OC)[C@@H]23)[C@H]14
NPS-D1-000081-D07		COc1cc(\C=C\C(=O)OCC[N+](C)(C)C)cc(OC)c1O
NPS-D1-000081-E07		C[C@]1(O)C[C@@H](O)[C@@H]2C=CO[C@@H](O[C@@H]3O[C@H](CO)[C@@H](O)[C@H]( O)[C@H]3O)[C@H]12
NPS-D1-000081-F07		CC(=CCC[C@](C)(O)[C@H]1CC[C@]2(C)[C@@H]1[C@H](O)C[C@@H]3[C@@]4(C)CC[C@H](O [C@@H]5O[C@H](CO)[C@@H](O)[C@H](O)[C@H]5O)C(C)(C)[C@@H]4CC[C@@]23C)C
NPS-D1-000081-G07		CC(=O)O[C@@]12CO[C@@H]1C[C@H](O[C@@H]3OC[C@@H](O)[C@H](O)[C@H]3O)[C@]4 (C)[C@@H]2[C@H](OC(=O)c5ccccc5)[C@]6(O)C[C@H](OC(=O)[C@H](O)[C@@H](NC(=O)c7c cccc7)c8ccccc8)C(=C([C@@H](O)C4=O)C6(C)C)C
NPS-D1-000081-H07		C1Oc2ccc(O[C@H]3OC[C@H]4[C@@H]3CO[C@@H]4c5ccc6OCOc6c5)cc2O1
NPS-D1-000081-A08		CC1(C)[C@@H](CC[C@@]2(C)[C@@H]3CC[C@@](C)(C=C3CC[C@H]12)[C@@H](O)CO)O[C@ @H]4O[C@H](CO)[C@@H](O)[C@H](O)[C@H]4O
NPS-D1-000081-B08		CCN1C[C@@]2(COC)CC[C@H](OC)[C@@]34[C@@H]5C[C@]6(O)[C@H](C[C@](OC(=O)C)([C @H]([C@H](OC)[C@H]23)[C@@H]14)[C@H]5[C@H]6OC(=O)c7ccc(OC)cc7)OC
NPS-D1-000081-C08		C[C@@]12C[C@@]3(O)O[C@@H](O1)[C@]4(COC(=O)c5ccc(O)cc5)[C@H]3C[C@]24O[C@@H ]6O[C@H](CO)[C@@H](O)[C@H](O)[C@H]6O
NPS-D1-000081-D08		C[C@H]1[C@H]2[C@H](C[C@H]3[C@@H]4CC=C5C[C@@H](O)C[C@@H](O)[C@]5(C)[C@H]4 CC[C@]23C)O[C@]16CCC(=C)CO6
NPS-D1-000081-E08		COC(=O)C1=CO[C@@H](O[C@@H]2O[C@H](CO)[C@@H](O)[C@H](O)[C@H]2O)[C@H]3[C @@H]1[C@H](O)C[C@]3(C)O
NPS-D1-000081-F08		CC1(C)CCC[C@@](C)(O1)[C@H]2CC[C@]3(C)[C@@H]2[C@H](O)C[C@@H]4[C@@]5(C)CC[C @H](O)C(C)(C)[C@@H]5[C@H](O)C[C@@]34C
NPS-D1-000081-G08		CC[C@@]1(O)C(=O)OCC2=C1C=C3N(Cc4cc5c(OC)cccc5nc34)C2=O
NPS-D1-000081-H08		CN1Cc2c3OCOc3ccc2[C@@]4(C)[C@H](Cc5cc6OCOc6cc5[C@@H]14)OC(=O)C
NPS-D1-000081-A09		CC1=CC(=O)[C@@H](O)[C@@]2(C)[C@H]1C[C@H]3OC(=O)[C@H](O)[C@@]4(O)[C@@]5(C) OC[C@]34[C@@H]2[C@@H](O)[C@@H]5O
NPS-D1-000081-B09		CCc1c2CN3C(=O)C4=C(C=C3c2nc5ccccc15)[C@@](O)(CC)C(=O)OC4
NPS-D1-000081-C09		COc1ccc(cc1O)C2=CC(=O)c3c(O)cc(O[C@@H]4O[C@H](CO)[C@@H](O)[C@H](O)[C@H]4O[C @H]5O[C@@H](C)[C@H](O)[C@@H](O)[C@H]5O)cc3O2
NPS-D1-000081-D09		CC(C)c1ccc2c(CC[C@H]3[C@@](C)(CCC[C@]23C)C(=O)O)c1
NPS-D1-000081-E09		COC(=O)C1=CO[C@@H](O[C@@H]2O[C@H](CO)[C@@H](O)[C@H](O)[C@H]2O)\C(=C/C)\ [C@@H]1CC(=O)OC[C@H]3O[C@@H](OCCc4ccc(O)cc4)[C@H](O)[C@@H](O)[C@@H]3O
NPS-D1-000081-F09		CCCc1ccc(O)c(c1)c2cc(CCC)ccc2O
NPS-D1-000081-G09		COc1cc2CCN(C)[C@H](Cc3ccc(O)c(Oc4ccc(C[C@H]5N(C)CCc6cc(OC)c(OC)cc56)cc4)c3)c2cc1O
NPS-D1-000081-H09		OC[C@H]1O[C@@H](O[C@@H]2OC=C[C@]3(O[C@@H]4O[C@H](CO)[C@@H](O)[C@H](O)[ C@H]4O[C@@H]5O[C@H](CO)[C@@H](O)[C@H](O)[C@H]5O)[C@H](O)C=C(CO)[C@@H]23) [C@H](O)[C@@H](O)[C@@H]1O
NPS-D1-000081-A10		C[C@@H]1[C@@H](O)[C@]2(O)[C@H]([C@@H]3C=C(CO)C[C@@]4(O)[C@@H](C=C(C)C4= O)[C@@]13O)C2(C)C
NPS-D1-000081-B10		CCN1C[C@@]2(COC)[C@H](O)C[C@@H](OC)[C@@]34[C@@H]5C[C@]6(O)[C@H](C[C@](OC (=O)C)([C@@H](C(OC)[C@@H]23)[C@@H]14)[C@H]5[C@H]6OC(=O)c7ccc(OC)cc7)OC
NPS-D1-000081-C10		CCN1C[C@]2(COC)CC[C@@H](OC)[C@@]34[C@@H]5C[C@@]6(O)[C@@H](OC)[C@H](O)[C @@](OC(=O)C)([C@H]5[C@@H]6OC(=O)c7ccccc7)[C@@H]([C@H](OC)[C@H]23)[C@@H]14
NPS-D1-000081-D10		C\C=C\1/C[C@@H](C)[C@](O)(CO)C(=O)OCC2=CCN3CC[C@@H](OC1=O)[C@@H]23
NPS-D1-000081-E10		C\C(=C/C=C/C=C(\C)/C=C/C=C(\C)/C(=O)O[C@@H]1O[C@H](CO[C@@H]2O[C@H](CO)[C @@H](O)[C@H](O)[C@H]2O)[C@@H](O)[C@@H](O)[C@H]1O)\C=C\C=C(/C)\C(=O)O[C@ @H]3O[C@H](CO)[C@@H](O)[C@H](O)[C@H]3O
NPS-D1-000081-F10		COc1c(CC=C(C)C)c(O)cc2OC(=O)c3c(oc4cc(O)ccc34)c12
NPS-D1-000081-G10		COC(=O)C1=CO[C@@H](O[C@@H]2O[C@H](CO)[C@@H](O)[C@H](O)[C@H]2O)[C@@H]3[ C@@H](C)CC(=O)C13
NPS-D1-000081-H10		C[C@@H]1CC[C@]2(OC1)O[C@H]3C[C@H]4[C@@H]5CC=C6C[C@H](CC[C@]6(C)[C@H]5CC[ C@]4(C)[C@H]3[C@@H]2C)O[C@@H]7O[C@H](CO)[C@@H](O[C@H]8O[C@@H](C)[C@H](O [C@@H]9O[C@@H](C)[C@H](O)[C@@H](O)[C@H]9O)[C@@H](O)[C@H]8O)[C@H](O)[C@H] 7O[C@H]%10O[C@@H](C)[C@H](O)[C@@H](O)[C@H]%10O
NPS-D1-000081-A11		COc1c2C=CC(=O)Oc2c(OCC=C(C)C)c3occc13
NPS-D1-000081-B11		CC(=O)O[C@@]1(C)C[C@@H](O)[C@]2(O)C=CO[C@@H](O[C@@H]3O[C@H](CO)[C@@H]( O)[C@H](O)[C@H]3O)[C@H]12
NPS-D1-000081-C11		COC(=O)C1=CO[C@@H](O[C@@H]2O[C@H](CO[C@@H]3O[C@H](CO)[C@@H](O)[C@H](O )[C@H]3O)[C@@H](O)[C@H](O)[C@H]2O)[C@H]4[C@@H]1CC=C4CO
NPS-D1-000081-D11		[Cl-].COc1ccc2cc3c4cc5OCOc5cc4CC[n+]3cc2c1O
NPS-D1-000081-E11		COc1ccc(C[C@H]2COC(=O)[C@]2(O)Cc3ccc(O[C@@H]4O[C@H](CO)[C@@H](O)[C@H](O)[C @H]4O)c(OC)c3)cc1OC
NPS-D1-000081-F11		C[C@@]12C[C@]3(O)O[C@@H](O1)[C@@]4(COC(=O)c5ccc(O)cc5)[C@@H]3C[C@@]24O[C @@H]6O[C@H](COC(=O)c7ccccc7)[C@@H](O)[C@H](O)[C@H]6O
NPS-D1-000081-G11		C[C@@H]1O[C@@H](Oc2cc(O)c3C(=O)C(=C(Oc3c2O)c4ccc(O)cc4)O)[C@H](O)[C@H](O[C@ @H]5O[C@H](CO)[C@@H](O)[C@H](O)[C@H]5O)[C@H]1O
NPS-D1-000081-H11		COc1cc(cc(OC)c1O)[C@@H]2OC[C@@H]3[C@H]2CO[C@H]3c4cc(OC)c(O[C@@H]5O[C@H]( CO)[C@@H](O)[C@H](O)[C@H]5O[C@@H]6OC[C@](O)(CO)[C@H]6O)c(OC)c4
NPS-D1-000081-A12		COc1cc(\C=C\C(=O)OC[C@H]2O[C@@H](O[C@@H]3OC=C[C@H]4[C@H](O)[C@@H]5O[C @]5(CO)[C@@H]34)[C@H](O)[C@@H](O)[C@@H]2O)ccc1O
NPS-D1-000081-B12		COC[C@@]12CC[C@@H](OC)[C@@]34[C@H]5C[C@]6(O)[C@@H](OC)[C@H](O)[C@@](OC( =O)C)([C@H]5[C@H]6OC(=O)c7ccccc7)[C@@H]([C@H](OC)[C@H]13)[C@H]4N(C)C2
NPS-D1-000081-C12		COC[C@@]12CN(C)[C@@H]3[C@@H]4C(OC)[C@@H]1[C@]3([C@@H](C[C@@H]2O)OC)[C @@H]5C[C@@]6(O)[C@@H](OC)[C@H](O)[C@@]4(OC(=O)C)[C@H]5[C@@H]6OC(=O)c7ccc cc7
NPS-D1-000081-D12		OC[C@H]1O[C@@H](O[C@H]2OC=C3[C@@H](CCOC3=O)[C@H]2C=C)[C@H](O)[C@@H](O) [C@@H]1O
NPS-D1-000081-E12		CC(C)(O[C@@H]1O[C@H](CO)[C@@H](O)[C@H](O)[C@H]1O)[C@H]2Cc3cc4C=CC(=O)Oc4cc 3O2
NPS-D1-000081-F12		C[C@H]1CC[C@H]2[C@H](C)[C@@H]3CC[C@@H]4[C@@H](C[C@H]5[C@H]4CC(=O)[C@H]6 C[C@H](CC[C@]56C)O[C@@H]7O[C@H](CO)[C@@H](O)[C@H](O)[C@H]7O)[C@@H]3CN2C 1
NPS-D1-000081-G12		COc1cc2CC[N+](C)(C)[C@H](Cc3ccc(O)cc3)c2cc1O
NPS-D1-000081-H12		COc1cc(cc(OC)c1OC)C2[C@@H]3[C@H](COC3=O)C(=O)c4cc5OCOc5cc24
NPS-D1-000082-A03		[O-][N@@+]12CCC[C@H]3CN4[C@H](CC=CC4=O)[C@@H](CCC1)[C@H]23
NPS-D1-000082-B03		CC1=CC(=O)Oc2cc(O)c(O)cc12
NPS-D1-000082-C03		C[C@@H]1C(=O)O[C@H]2C[C@@]34[C@H]5C[C@@H](C(C)(C)C)[C@]36[C@@H](OC(=O)[C @@H]6O)O[C@@]4(C(=O)O5)[C@@]12O
NPS-D1-000082-D03		C[C@@H]1O[C@H](O[C@@H]2[C@@H](O)[C@H](O)[C@@H](CO)O[C@H]2O[C@H]3[C@H]( O)[C@@H](CO)O[C@@H](O[C@@]45CC[C@H]6[C@]7(C)CCC[C@](C)([C@H]7CC[C@]6(CC4= C)C5)C(=O)O[C@@H]8O[C@H](CO)[C@@H](O)[C@H](O)[C@H]8O)[C@@H]3O)[C@H](O)[C @H](O)[C@H]1O
NPS-D1-000082-E03		OC(=O)[C@@H](Cc1ccc(O)c(O)c1)OC(=O)\C=C\c2ccc(O)c3O[C@@H]([C@@H](C(=O)O)c23 )c4ccc(O)c(O)c4
NPS-D1-000082-F03		CC[C@H](C)[C@@H]1N[C@@H]2C=Cc3c(cc(nc3[C@H]2O)C(=O)O[C@H](C)[C@@H]4NC(=O) c5csc(n5)[C@@H](NC(=O)[C@@H]6CSC(=N6)\C(=C/C)\NC(=O)[C@@H](NC(=O)c7csc(n7)[C @@]8(CCC(=N[C@@H]8c9csc4n9)c%10nc(cs%10)C(=O)NC(=C)C(=O)NC(=C)C(=O)N)NC(=O) [C@@H](C)NC(=O)C(=C)NC(=O)[C@@H](C)NC1=O)[C@H](C)O)[C@@](C)(O)[C@H](C)O)[C@ @H](C)O
NPS-D1-000082-G03		OC[C@@H](O)[C@H]1OC(=O)C(=C1O)O
NPS-D1-000082-H03		O[C@H]1[C@H](Oc2cc(O)c3C(=O)C=C(Oc3c2)c4ccccc4)O[C@@H]([C@@H](O)[C@@H]1O)C( =O)O
NPS-D1-000082-A04		COc1ccc(C[C@H]2N(C)CCc3cc(OC)c(Oc4cc(C[C@H]5N(C)CCc6cc(OC)c(OC)cc56)ccc4O)cc23)cc 1
NPS-D1-000082-B04		OC[C@H]1O[C@@H](Oc2cc3OC(=CC(=O)c3c(O)c2O)c4ccccc4)[C@H](O)[C@@H](O)[C@@H] 1O
NPS-D1-000082-C04		C[n+]1cc2c3OCOc3ccc2c4ccc5cc6OCOc6cc5c14
NPS-D1-000082-D04		COC[C@]12CC[C@H](OC)[C@@]34[C@@H]5C[C@]6(O)[C@@H](OC)[C@H](O)[C@@](O)([C @H]5[C@H]6OC(=O)c7ccccc7)[C@H]([C@H](OC)[C@H]13)[C@H]4N(C)C2
NPS-D1-000082-E04		OC[C@H]1O[C@@H](Oc2cc(O)c3C(=O)C=C(Oc3c2)c4ccc(O)cc4)[C@H](O[C@@H]5OC[C@](O )(CO)[C@H]5O)[C@@H](O)[C@@H]1O
NPS-D1-000082-F04		Oc1cc(O)c2C[C@@H](OC(=O)c3cc(O)c(O)c(O)c3)[C@H](Oc2c1)c4ccc(O)c(O)c4
NPS-D1-000082-G04		COc1ccc(cc1OC)[C@@H]2OC[C@H]3[C@@H]2CO[C@@H]3c4ccc(O[C@@H]5O[C@H](CO)[C @@H](O)[C@H](O)[C@H]5O)c(OC)c4
NPS-D1-000082-H04		COc1cc(ccc1O)C2=CC(=O)c3c(O)c(OC)c(O)cc3O2
NPS-D1-000082-A05		CCOC(=O)c1c(C)cc(O)cc1O
NPS-D1-000082-B05		CC(C)c1cc2CC[C@H]3C(C)(C)CCC[C@]3(C(=O)O)c2c(O)c1O
NPS-D1-000082-C05		CC(=CCC[C@](C)(O)[C@H]1CC[C@]2(C)[C@@H]1[C@H](O)C[C@@H]3[C@@]4(C)CC[C@H](O )C(C)(C)[C@@H]4[C@@H](O)C[C@@]23C)C
NPS-D1-000082-D05		Oc1cc(O)c2OC(=O)c3c(oc4cc(O)c(O)cc34)c2c1
NPS-D1-000082-E05		COc1cc2OC(=O)C=Cc2c(OC)c1C[C@@H](O)C(C)(C)O
NPS-D1-000082-F05		C[C@@]12CCC[C@](C)([C@H]1CC[C@]34CC(=C)[C@](CC[C@@H]23)(C4)O[C@@H]5O[C@H]( CO)[C@@H](O)[C@H](O)[C@H]5O)C(=O)O[C@@H]6O[C@H](CO)[C@@H](O)[C@H](O)[C@H ]6O
NPS-D1-000082-G05		COc1ccc2c(C[C@H]3N(C)CCc4cc5OCOc5c2c34)c1OC
NPS-D1-000082-H05		CN1C[C@@]2(C=C)[C@@H]3C[C@H]4OC[C@H]3[C@@H]1C[C@@]25C4=Nc6ccccc56
NPS-D1-000082-A06		COc1cc(O[C@@H]2O[C@H](CO)[C@@H](O)[C@H](O)[C@H]2O)c3C(=O)c4c(O)cc(C)cc4C(=O) c3c1
NPS-D1-000082-B06		COc1cc(O[C@@H]2O[C@H](CO)[C@@H](O)[C@H](O)[C@H]2O)c3c(O)c(C(=O)C)c(C)cc3c1
NPS-D1-000082-C06		Cc1cc(O)cc(O)c1C(=O)O
NPS-D1-000082-D06		CC(=O)O[C@@]12CO[C@@H]1C[C@@H](O)[C@]3(C)[C@@H]2[C@H](OC(=O)c4ccccc4)[C@] 5(O)C[C@H](OC(=O)[C@H](O)[C@@H](NC(=O)c6ccccc6)c7ccccc7)C(=C([C@@H](O)C3=O)C5 (C)C)C
NPS-D1-000082-E06		C\C=C(\C)/C(=O)O[C@H]1[C@@H](OC(=O)C)C(C)(C)Oc2ccc3C=CC(=O)Oc3c12
NPS-D1-000082-F06		COc1cc(ccc1O[C@@H]2O[C@H](CO)[C@@H](O)[C@H](O)[C@H]2O)[C@H]3OC[C@H]4[C@ @H]3CO[C@@H]4c5ccc(O[C@@H]6O[C@H](CO)[C@@H](O)[C@H](O)[C@H]6O)c(OC)c5
NPS-D1-000082-G06		C[C@@H]1CCC=C2C(=O)C[C@H]3OOC(C)(C)[C@H]3[C@@]12C
NPS-D1-000082-H06		COc1cccc2c1cc3NC(=O)c4cc5OCOc5c2c34
NPS-D1-000082-A07		C\C=C(/C)\C(=O)OC(C)(C)[C@@H]1Cc2c(O1)ccc3C=CC(=O)Oc23
NPS-D1-000082-B07		COc1cc2CCN3Cc4c(C[C@H]3c2cc1OC)ccc5OCOc45
NPS-D1-000082-C07		CO[C@]12[C@H]3N[C@H]3CN1C4=C([C@H]2COC(=O)N)C(=O)C(=C(C)C4=O)N
NPS-D1-000082-D07		CC(=O)O[C@H]1C[C@]2(C)CN3C4C[C@]56CC(=C)[C@@H]7[C@@H](O)[C@@H]5[C@](C1)([C @H]24)[C@H]3[C@@]6(O)C7OC(=O)C
NPS-D1-000082-E07		COc1cc2CCN(C)[C@@H]3Cc4ccccc4c(c1OC)c23
NPS-D1-000082-F07		C[C@@H]1CN[C@@H]2[C@@H](C1)O[C@]3(CC[C@H]4[C@@H]5CC=C6C[C@@H](O)CC[C@ ]6(C)[C@H]5C(=O)C4=C3C)[C@@H]2C
NPS-D1-000082-G07		CSC(=O)OCC1=C[C@H](O)[C@H]2[C@@H]1[C@H](O[C@@H]3O[C@H](CO)[C@@H](O)[C@ H](O)[C@H]3O)OC=C2C(=O)O
NPS-D1-000082-H07		CCCCCC1C(CC(=O)OC)CCC1=O
NPS-D1-000082-A08		OC[C@@H]1CCCN2CCCCC12
NPS-D1-000082-B08		COc1cc(OC)c2C=CC(=O)Oc2c1
NPS-D1-000082-C08		COc1ccc2C(=CC(=O)Oc2c1)C
NPS-D1-000082-D08		CC1=CC(=O)Oc2cc(O)cc(O)c12
NPS-D1-000082-E08		Oc1ccc(cc1)C(=O)\C=C\c2ccccc2
NPS-D1-000082-F08		CC1=CC(=O)Oc2c(O)c(O)ccc12
NPS-D1-000082-G08		CC(=CCC\C(=C\CC\C(=C\CO)\C)\C)C
NPS-D1-000082-H08		Oc1ccc(C(=O)\C=C\c2ccccc2)c(O)c1
NPS-D1-000082-A09		O[C@@H]1Cc2c(O)cc(O)cc2O[C@@H]1c3ccc(O)c(O)c3
NPS-D1-000082-B09		CC(=CCOc1cc2OC(=O)C=Cc2cc1O)C
NPS-D1-000082-C09		COc1cc2C=CC(=O)Oc2c(OC)c1OC
NPS-D1-000082-D09		Oc1ccc2C(=O)C=C(Oc2c1)c3ccccc3
NPS-D1-000082-E09		COc1ccc(cc1OC)C(=O)O
NPS-D1-000082-F09		COc1cc(cc(OC)c1O)C(=O)O
NPS-D1-000082-G09		CN1C(=O)NC(=O)c2nc[nH]c12
NPS-D1-000082-H09		COc1ccc(C(=O)C)c(O)c1
NPS-D1-000082-A10		Oc1cc2OC(=CC(=O)c2c(O)c1O)c3ccccc3
NPS-D1-000082-B10		Cl.C[C@H]1O[C@H](O[C@H]2[C@H](O)[C@@H](O)[C@@H](O)[C@H](O)[C@@H]2O)[C@@H ](N)C[C@@H]1NC(=N)C(=O)O
NPS-D1-000082-C10		COc1ccc(\C=C\C(=O)c2ccc(O)cc2O)cc1
NPS-D1-000082-D10		c1ccc2c(c1)[nH]c3cnccc23
NPS-D1-000082-E10		COc1c2ccoc2nc3ccccc13
NPS-D1-000082-F10		COc1cc2C=CC(=O)Oc2cc1O
NPS-D1-000082-G10		Oc1ccc(cc1)C(=C2C=CC(=O)C=C2)c3ccc(O)cc3
NPS-D1-000082-H10		COc1cc(\C=C\C(=O)O)ccc1O
NPS-D1-000082-A11		Oc1ccc(cc1)C2CC(=O)c3ccccc3O2
NPS-D1-000082-B11		Oc1ccc(\C=C\C(=O)OCCc2ccccc2)cc1O
NPS-D1-000082-C11		COC1=CC(=O)OC(C1)\C=C\c2ccccc2
NPS-D1-000082-D11		C1CN=C(C1)c2cccnc2
NPS-D1-000082-E11		COc1cc(cc(OC)c1O)C(=O)C
NPS-D1-000082-F11		Cc1cc(O)c2C(=O)c3c(O)cc(O)cc3C(=O)c2c1
NPS-D1-000082-G11		OC1=C(Oc2cc(O)cc(O)c2C1=O)c3ccc(O)cc3
NPS-D1-000082-H11		CC(=CC1C(C(=O)OCc2cccc(Oc3ccccc3)c2)C1(C)C)C
NPS-D1-000082-B12		CC(=C)[C@@H]1CCC(=CC1)C(=O)O
NPS-D1-000082-C12		OC1OCC=C2OC(=O)C=C12
NPS-D1-000082-D12		CC(=O)c1c(O)cc(O)cc1O
NPS-D1-000082-E12		COc1ccc(\C=C\C(=O)O)cc1OC
NPS-D1-000082-F12		Oc1ccc(cc1)C2=CC(=O)c3c(O)cc(O)cc3O2
NPS-D1-000082-G12		Oc1ccc(\C=C\C(=O)c2ccc(O)cc2O)cc1
NPS-D1-000082-H12		Cc1nccc2c3ccccc3[nH]c12
NPS-D1-000083-A03		OC(=O)CC[N+](=O)[O-]
NPS-D1-000083-B03		Br.CC1NCCc2cc(O)c(O)cc12
NPS-D1-000083-C03		CC(=O)N[C@H]1[C@H](O)O[C@H](CO)[C@@H](O)[C@@H]1O
NPS-D1-000083-D03		CCC(C)CCCCC(=O)NC(CCN)C(=O)NC(C(C)O)C(=O)NC(CCN)C(=O)NC1CCNC(=O)C(NC(=O)C(C CN)NC(=O)C(CCN)NC(=O)C(CC(C)C)NC(=O)C(Cc2ccccc2)NC(=O)C(CCN)NC1=O)C(C)O.OS(=O )(=O)O
NPS-D1-000083-E03		OC(=O)\C=C\C=C\c1ccc2OCOc2c1
NPS-D1-000083-F03		OCC1O[C@@H](O[C@@H]2OC=C3C(=O)OCC=C3C2C=C)C(O)[C@@H](O)[C@@H]1O
NPS-D1-000083-G03		OCC1OC(OCC2OC(OC(C#N)c3ccccc3)C(O)C(O)C2O)C(O)C(O)C1O
NPS-D1-000083-H03		C[C@@H]1O[C@H](C[C@H](N)[C@@H]1O)O[C@H]2C[C@@](O)(Cc3c(O)c4C(=O)c5ccccc5C( =O)c4c(O)c23)C(=O)C
NPS-D1-000083-A04		C[C@H]1OC(O[C@@H]2[C@@H](O)[C@H](O)C(CO)O[C@H]2O[C@@H]3[C@@H](O)[C@@H ](O)CO[C@H]3O[C@H]4CC[C@@]5(C)C(CC[C@]6(C)C5CC=C7C8CC(C)(C)CC[C@@]8(CC[C@@ ]67C)C(=O)O)C4(C)C)[C@@H](O)[C@H](O)C1O
NPS-D1-000083-B04		OC[C@H]1O[C@@H](O[C@H]2C[C@@H]3[C@@H]([C@H]4OC(=O)C(=C)C4[C@@H](O)CC3= C)C2=C)C(O)[C@@H](O)C1OC(=O)Cc5ccc(O)cc5
NPS-D1-000083-C04		COc1cc(cc(OC)c1O[C@@H]2O[C@H](CO)[C@@H](O)[C@H](O)[C@H]2O)[C@@H]3OC[C@@ H]4[C@@H]3CO[C@@H]4c5cc(OC)c(O[C@H]6O[C@@H](CO)[C@H](O)[C@@H](O)[C@@H]6 O)c(OC)c5
NPS-D1-000083-D04		O.COc1ccc2CC3C4CCC(=O)C5Oc1c2C45CC[NH+]3C.OP(=O)(O)[O-]
NPS-D1-000083-E04		COc1cc2C(=O)C(=COc2cc1O[C@@H]3OC(CO)[C@@H](O)C(O)C3O)c4ccc(O)cc4
NPS-D1-000083-F04		COC(=O)[C@H]1C=C[C@@H](O)[C@@H](O)[C@@H]1c2cc(OC)c3OCOc3c2
NPS-D1-000083-G04		NC1=NC(=O)N(C=N1)[C@H]2C[C@H](O)[C@@H](CO)O2
NPS-D1-000083-H04		CO[C@@H]1C[C@H](C[C@@H](C)[C@@H]2CC(=O)[C@H](C)\C=C(/C)\[C@@H](O)[C@@H] (OC)C(=O)[C@H](C)C[C@H](C)\C=C\C=C\C=C(/C)\[C@H](C[C@@H]3CC[C@@H](C)[C@@ ](O)(O3)C(=O)C(=O)N4CCCC[C@H]4C(=O)O2)OC)CC[C@H]1O
NPS-D1-000083-A05		OC1[C@H]2c3c(O)cc(O)cc3OC1(Oc4cc(O)c5C(=O)C(=C(Oc5c24)c6ccc(O)cc6)O)c7ccc(O)cc7
NPS-D1-000083-B05		COc1cc(cc(OC)c1O)[C@H]2[C@@H]3[C@H](COC3=O)[C@H](O[C@@H]4O[C@@H]5CO[C@ H](O[C@H]5[C@H](O)[C@H]4O)c6cccs6)c7cc8OCOc8cc27
NPS-D1-000083-C05		Oc1ccc(cc1)C2=CC(=O)c3c(O)c(O)c(O)cc3O2
NPS-D1-000083-D05		COc1cc(ccc1O)C2=C(O)C(=O)c3c(O)cc(O)cc3O2
NPS-D1-000083-E05		CC1(C)CC[C@@H](O)C23CO[C@@](O)([C@H](O)C12)C45[C@@H](O)C(CCC34)C(=C)C5=O
NPS-D1-000083-F05		ONC(=O)CCCCCCC(=O)Nc1ccccc1
NPS-D1-000083-G05		C[C@]12CC[C@H]3[C@@H](CCC4=CC(=O)C=C[C@]34C)[C@@H]1CC[C@@H]2O
NPS-D1-000083-H05		CC12CCC(=O)C=C1CCC3C4CCC(O)(C(=O)COC(=O)CCC(=O)O)C4(C)CC(O)C23
NPS-D1-000083-A06		OC[C@H]1O[C@@H](Oc2ccccc2CO)[C@H](O)[C@@H](O)[C@@H]1O
NPS-D1-000083-B06		CC1O[C@@H](O[C@H]2C[C@@H](O)[C@]3(CO)[C@H]4[C@H](O)C[C@]5(C)[C@H](CC[C@]5( O)[C@@H]4CC[C@]3(O)C2)C6=CC(=O)OC6)C(O)[C@@H](O)[C@H]1O
NPS-D1-000083-C06		CC(C)\C=C\C[C@](C)(O)C1CC[C@]2(C)C1[C@H](O)CC3[C@@]4(C)CC[C@H](O[C@@H]5OC( CO)[C@@H](O)[C@H](O)C5O)C(C)(C)C4CC[C@@]23C
NPS-D1-000083-D06		COc1ccc(cc1)C2=C(OC3O[C@H](C)C(O)[C@@H](O)[C@@H]3O[C@@H]4OC[C@@H](O)[C@ H](O)[C@H]4O)C(=O)c5c(O)cc(O[C@@H]6OC(CO)[C@@H](O)[C@H](O)[C@H]6O)c(CC=C(C)C )c5O2
NPS-D1-000083-E06		Oc1cc(O)c2C(=O)C[C@H](Oc2c1)c3ccc(O)c(O)c3
NPS-D1-000083-F06		CC(=O)OCC1OC(OC2=C(Oc3cc(O)cc(O)c3C2=O)c4ccc(O)cc4)C(O)C(O)C1O
NPS-D1-000083-G06		OC[C@H]1OC([C@H](O)[C@@H](O)[C@@H]1O)c2c(O)cc3Oc4cc(O)c(O)cc4C(=O)c3c2O
NPS-D1-000083-H06		CC1CC[C@@]2(OC1)O[C@H]3CC4C5CC=C6C[C@H](CC[C@]6(C)C5CC[C@]4(C)[C@H]3C2C)O[ C@@H]7OC(CO)[C@@H](O)[C@H](O)C7O
NPS-D1-000083-A07		CC(=O)O[C@H]1[C@H]2O[C@]23[C@@H]4CC[C@@H]5C[C@@H](O)CC[C@]5(C)C4CC[C@]3( C)[C@H]1C6=COC(=O)C=C6
NPS-D1-000083-B07		COC(=O)[C@]12CCC(C)(C)C[C@H]1C3=CCC4[C@@]5(C)C[C@@H]6OC(=O)[C@@](CO)([C@H ]6O)C5CC[C@@]4(C)[C@]3(C)C[C@H]2O
NPS-D1-000083-C07		CO[C@H]1[C@@H](C[C@@H]2CN3CCc4c([nH]c5cc(OC)ccc45)[C@H]3C[C@@H]2[C@H]1C(= O)OC)OC(=O)\C=C\c6cc(OC)c(OC)c(OC)c6
NPS-D1-000083-D07		OC1[C@@H](Oc2cc(O)cc(O)c2C1=O)c3ccc(O)c(O)c3
NPS-D1-000083-E07		CC(=O)O[C@H]1C[C@]2(O)[C@H]3CC[C@@H]4C[C@@H](O)CC[C@]4(C)[C@H]3CC[C@]2(C)[ C@H]1C5=COC(=O)C=C5
NPS-D1-000083-F07		OC[C@@H]1OC(OC2=C(Oc3cc(O)cc(O)c3C2=O)c4ccc(O)c(O)c4)[C@@H](O)[C@H](O)[C@@H ]1O
NPS-D1-000083-G07		Cl.Cl.CC[C@H]1CN2CCc3cc(OC)c(OC)cc3C2C[C@@H]1CC4NCCc5cc(OC)c(OC)cc45
NPS-D1-000083-H07		COc1cc2CCN(C)[C@H]3Cc4ccc(Oc5cccc(C[C@H]6N(C)CCc7cc(OC)c(OC)c(Oc1cc23)c67)c5)cc4 O
NPS-D1-000083-A08		CC1(C)CC[C@@]2(CC[C@]3(C)C(=CCC4[C@@]5(C)CC[C@H](O[C@@H]6OC([C@@H](O)[C@H ](O)[C@H]6O[C@@H]7OC(CO)[C@@H](O)[C@H](O)[C@H]7O)C(=O)O)C(C)(C)C5CC[C@@]34 C)C2C1)C(=O)O[C@@H]8OC(CO)[C@@H](O)[C@H](O)[C@H]8O
NPS-D1-000083-C08		C[C@]12CC[C@@H](O)C[C@H]1CC[C@H]3[C@@H]4CC[C@](O)(C(=O)CO)[C@@]4(C)C[C@H] (O)[C@H]23
NPS-D1-000083-D08		COc1ccc2C[C@@H]3N(C)CCc4cc(OC)c(O)c(Oc5cc6[C@H](Cc7ccc(Oc1c2)cc7)N(C)CCc6cc5OC) c34
NPS-D1-000083-E08		COc1ccc(cc1O)C2=CC(=O)c3c(O)cc(O[C@@H]4OC(COC5OC(C)[C@H](O)C(O)[C@@H]5O)[C@ @H](O)[C@H](O)C4O)cc3O2
NPS-D1-000083-F08		CC(C)(C)NC(=O)[C@H]1CCC2C3CCC4NC(=O)C=C[C@]4(C)C3CC[C@]12C
NPS-D1-000083-G08		CC(=O)OCC(=O)[C@@]1(O)CCC2C3CCC4=CC(=O)C=CC4(C)C3C(=O)CC12C
NPS-D1-000083-H08		CC1(C)Oc2ccc3C[C@@H](COc3c2C=C1)c4ccc(O)cc4O
NPS-D1-000083-A09		COc1cc2C[C@H](C)[C@@](C)(O)Cc3cc(OC)c(OC)c(OC)c3c2c(OC)c1OC
NPS-D1-000083-B09		CC1=CC(=O)[C@@H](O)[C@@]2(C)C1CC3OC(=O)CC4C(=C)[C@@H](O)[C@]5(O)OC[C@]34C 25
NPS-D1-000083-C09		O=C1C=C(Oc2c1ccc3ccccc23)c4ccccc4
NPS-D1-000083-D09		[O-][N+]12CCCC3CN4[C@H](CCCC4=O)C(CCC1)C23
NPS-D1-000083-E09		COc1cc2C[C@](C)(O)[C@@H](C)Cc3cc4OCOc4c(OC)c3c2c(OC)c1OC
NPS-D1-000083-F09		CC(=O)OCC1OC(OC2=C(Oc3cc(O)cc(O)c3C2=O)c4ccc(O)c(O)c4)C(O)C(O)C1O
NPS-D1-000083-G09		COc1c2CCC(O)C(CCC(C)(C)O)(OC)c2nc3occc13
NPS-D1-000083-H09		CC1CC[C@@]2(OC1)O[C@H]3CC4C5CC=C6C[C@H](CC[C@]6(C)C5CC[C@]4(C)[C@H]3C2C)O[ C@@H]7OC(CO)[C@@H](OC8OC(C)[C@H](O)C(O)[C@@H]8OC9OC(C)[C@H](O)C(O)[C@@H ]9O)[C@H](O)C7O
NPS-D1-000083-A10		COc1cc2C[C@@H](C)[C@@H](C)Cc3cc(OC)c(OC)c(OC)c3c2c(OC)c1OC
NPS-D1-000083-B10		CC1O[C@@H](O[C@H]2CC[C@@]3(C)C(CC[C@]4(C)C3C=C[C@]56OC[C@@]7(CCC(C)(C)C[C @@H]57)[C@H](O)C[C@@]46C)[C@]2(C)CO)[C@H](O)[C@@H](O[C@@H]8OC(CO)[C@@H]( O)[C@H](O)[C@H]8O)[C@H]1O
NPS-D1-000083-C10		CCC(C)(O)C(=O)OC1C2C(=C)[C@@H](O)[C@]3(O)OC[C@]24C(CC5C(=CC(=O)[C@@H](O)[C@ ]5(C)C34)C)OC1=O
NPS-D1-000083-D10		OCC(CO)N[C@H]1C[C@](O)(CO)[C@@H](O)[C@H](O)[C@H]1O
NPS-D1-000083-E10		C[NH+]1CCC23CCCC[C@H]2C1Cc4ccc(O)cc34.OC(C(O)C(=O)[O-])C(=O)O
NPS-D1-000083-F10		O[C@@H]1[C@@H](C[C@](O)(C[C@H]1OC(=O)\C=C\c2ccc(O)c(O)c2)C(=O)O)OC(=O)\C= C\c3ccc(O)c(O)c3
NPS-D1-000083-G10		CC(=O)C1CC[C@H]2[C@@H]3CCC4=CC(=O)CC[C@]4(C)[C@H]3CC[C@]12C
NPS-D1-000083-H10		O=C1c2ccccc2c3n[nH]c4cccc1c34
NPS-D1-000083-A11		CCCCC(=O)O[C@H]1CCC2C3CCc4cc(O)ccc4C3CC[C@]12C
NPS-D1-000083-B11		C[C@]12CC[C@H](O)C[C@H]1CC[C@@H]3C2CC[C@]4(C)[C@H](CC[C@]34O)C5=COC(=O)C= C5
NPS-D1-000083-C11		Cl.COc1cc2CCNC(Cc3ccc(O)cc3)c2cc1OC
NPS-D1-000083-D11		COc1cc(CNC(=O)CCCC\C=C/C(C)C)ccc1O
NPS-D1-000083-E11		COc1c(O)cc2C(=O)c3cc(C)c(O)c(OC)c3C(=O)c2c1O
NPS-D1-000083-F11		COc1cccc2c1cc(c3c(cc4OCOc4c23)C(=O)O)[N+](=O)[O-]
NPS-D1-000083-G11		COc1ccc(cc1OC)[C@@H]2OC[C@H]3[C@@H]2CO[C@@H]3c4ccc5OCOc5c4
NPS-D1-000083-H11		COc1ccc(\C=C\C(=O)O)cc1O
NPS-D1-000083-A12		COC(=O)[C@@H]1C=C[C@H](O)C[C@H]1c2cc3OCOc3c(OC)c2C(=O)OC
NPS-D1-000083-B12		COc1c(C)c2COC(=O)c2c(O)c1C\C=C(/C)\CCC(=O)O
NPS-D1-000083-C12		CCC(=O)O[C@H]1CC[C@H]2[C@@H]3CCc4cc(OC(=O)CC)ccc4[C@H]3CC[C@]12C
NPS-D1-000083-D12		CC1CCC2C1C3C(CCC2(C)O)C3(C)C
NPS-D1-000083-E12		OC1CCN2C(=O)c3ccccc3N=C12
