# Supplementary material for: Biofilm Formation by Rice Rhizosphere Nitrogen-Fixing Microorganisms and Its Effect on Rice Growth Promotion
Source: Biology (Basel). 2025 Sep 11;14(9):1249. doi: 10.3390/biology14091249 (PMC12467018; doi:10.3390/biology14091249)
Supplement: Supplementary file 1 [file biology-14-01249-s001.zip › Biology_JaeHyeon Oh_Supplemenary_Table S2.xlsx]

## Sheet: Table S2
Table S2. Results of biofilm formation analysis for 1,597 natural compounds
ID	Chemical_name	SMILES	CAS	KACC 11682	KACC 12358	Relative Biofilm Formation Ability (%)	NO.
NPS-D1-000067-D06	OXYTETRACYCLINE HYDROCHLORIDE	Cl.CN(C)[C@H]1[C@@H]2[C@@H](O)[C@H]3C(=C(O)[C@]2(O)C(=O)C(=C1O)C(=O)N)C(=O)c4c(O)cc cc4[C@@]3(C)O	2058-46-0	2.19508	0.12236	1793.95	1
NPS-D1-000072-C12		COc1ccc(cc1)N2CCN(CC3=CC(=O)Oc4cc(C)c(Cl)cc34)CC2		0.700412	0.055257	1267.55	2
NPS-D1-000083-B08	Doxorubicin hydrochloride	COc1cccc2C(=O)c3c(O)c4C[C@](O)(C[C@H](OC5C[C@H](N)[C@H](O)[C@H](C)O5)c4c(O)c3C(=O)c12) C(=O)CO	23214-92-8	1.63151	0.145452	1121.68	3
NPS-D1-000072-H12		C[C@@H]1CC2C3CC=C4CC(O)CCC4(C)C3CCC2(C)[C@@]1(O)C(=O)C		0.542764	0.049849	1088.82	4
NPS-D1-000072-G12		COc1ccc(cc1OC)C2=CC(=O)c3ccccc3O2		0.573926	0.0572597	1002.32	5
NPS-D1-000072-F12		[I-].COc1cc2CC[N+](C)(CCO)[C@@H](C)c2cc1OC		0.518156	0.0518538	999.264	6
NPS-D1-000072-B12		CC(C)C[C@@H]1NC(=O)[C@H](CC(C)C)NC1=O		0.510017	0.0530162	962.002	7
NPS-D1-000072-E12		[Cl- ].C[C@H]1CCC2[NH+](C1)CC3C4CC5C(CC(=O)C6C[C@@H](O)CCC56C)C4CC[C@H]3C2(C)O		0.600311	0.0626182	958.685	8
NPS-D1-000072-A12		[Cl-].CC12CCC3C(CCC4[NH+](CCO)CCC34C)C1CCC2O		0.414149	0.0472867	875.825	9
NPS-D1-000071-A07		CC1CCC2(NC1)OC3C[C@H]4[C@@H]5CC=C6CC(CC[C@]6(C)[C@H]5CC[C@]4(C)[C@H]3[C@ @H]2C)OC7(C)O[C@H]8O[C@H](COC(=O)C)[C@@H](OC(=O)C)[C@H](OC(=O)C)[C@H]8O7		0.766848	0.0919415	834.061	10
NPS-D1-000082-C07		CO[C@]12[C@H]3N[C@H]3CN1C4=C([C@H]2COC(=O)N)C(=O)C(=C(C)C4=O)N		0.820805	0.0994702	825.177	11
NPS-D1-000075-A03		Cl.CN(CCN)C1CCC2C3CCC4CC(O)CCC4(C)C3CCC12C		1.00084	0.135209	740.222	12
NPS-D1-000082-D07		CC(=O)O[C@H]1C[C@]2(C)CN3C4C[C@]56CC(=C)[C@@H]7[C@@H](O)[C@@H]5[C@](C1)([C @H]24)[C@H]3[C@@]6(O)C7OC(=O)C		0.771571	0.106031	727.685	13
NPS-D1-000082-C04		C[n+]1cc2c3OCOc3ccc2c4ccc5cc6OCOc6cc5c14		0.902786	0.127009	710.803	14
NPS-D1-000077-D06		[Cl-].COc1ccc2c(c[n+](C)c3c2ccc4cc5OCOc5cc34)c1OC		0.760043	0.108685	699.306	15
NPS-D1-000070-A04		CO[C@H]1C[C@H]2OC[C@@]2(OC(=O)C)[C@H]3[C@H](OC(=O)c4ccccc4)[C@]5(O)C[C@H]( OC(=O)[C@H](O)[C@@H](NC(=O)OC(C)(C)C)c6ccccc6)C(=C([C@@H](OC)C(=O)[C@]13C)C5( C)C)C		0.715034	0.103435	691.29	16
NPS-D1-000071-B07		[Cl-].C\N=C\1/[NH+](C)CCn2c1cc3ccccc23		0.642745	0.0955627	672.59	17
NPS-D1-000070-A11		C[C@@](O)(CC[C@H]1[C@](C)(O)CC[C@H]2C(C)(C)CCC[C@]12C)C=C		0.935163	0.141876	659.143	18
NPS-D1-000067-D04		Cl.CN(C)[C@H]1[C@@H]2C[C@@H]3[C@H](O)c4c(Cl)ccc(O)c4C(=O)C3=C(O)[C@]2(O)C(=O)C (=C1O)C(=O)N		0.835901	0.128258	651.733	19
NPS-D1-000070-A03		COc1ccc2c(CN(C)c3c2ccc4cc5OCOc5cc34)c1OC		0.959314	0.149229	642.846	20
NPS-D1-000082-A06		COc1cc(O[C@@H]2O[C@H](CO)[C@@H](O)[C@H](O)[C@H]2O)c3C(=O)c4c(O)cc(C)cc4C(=O) c3c1		0.732464	0.114353	640.527	21
NPS-D1-000077-A03		COc1cc2[C@H](OC(=O)c3ccccc3)[C@@](C)(O)[C@@H](C)Cc4cc5OCOc5c(OC)c4c2c(OC)c1OC		1.67545	0.268302	624.464	22
NPS-D1-000070-A07		OC[C@@]1(O)COc2cc(O)ccc2c3cc(O)c(O)cc3C[C@](O)(CO)COc4cc(O)ccc4c5cc(O)c(O)cc5C1		0.883106	0.141846	622.582	23
NPS-D1-000067-C08		CCCCCCCCCCCCC\C=C\[C@@H](O)[C@@H](N)CO		1.23263	0.198435	621.176	24
NPS-D1-000070-A05		CC(C)(C)[C@]1(O)C[C@@H]2OC(=O)C[C@@]23C(=O)O[C@@H]4OC(=O)[C@H](O)[C@]134		0.742334	0.119671	620.311	25
NPS-D1-000064-B12		CNc1nc2N(C)C(=O)N(C)C(=O)c2n1CCCc3ccccc3		0.960505	0.155674	616.997	26
NPS-D1-000066-C06		CC12CC[C@H]3[C@@H](CCC4(O)C[C@H](O)CCC34\C=N\Nc5ccccc5)C1(O)CCC2C6=CC(=O) OC6		0.816365	0.132387	616.653	27
NPS-D1-000075-A10		CC(C)(O)C1CC[C@@](C)(O1)C2C(O)C[C@@]3(C)C4C[C@H](O)C5C(C)(C)C(O)CCC56CC46CCC2 3C		0.98607	0.160284	615.203	28
NPS-D1-000081-F09		CCCc1ccc(O)c(c1)c2cc(CCC)ccc2O		0.94943	0.159274	596.099	29
NPS-D1-000071-F07		Oc1ccc2C(=O)C=C(Oc2c1)c3ccc(O)c(O)c3		0.60563	0.102838	588.914	30
NPS-D1-000081-B12		COC[C@@]12CC[C@@H](OC)[C@@]34[C@H]5C[C@]6(O)[C@@H](OC)[C@H](O)[C@@](OC( =O)C)([C@H]5[C@H]6OC(=O)c7ccccc7)[C@@H]([C@H](OC)[C@H]13)[C@H]4N(C)C2		0.880468	0.149766	587.895	31
NPS-D1-000082-B12		CC(=C)[C@@H]1CCC(=CC1)C(=O)O		0.981555	0.167219	586.986	32
NPS-D1-000082-F03		CC[C@H](C)[C@@H]1N[C@@H]2C=Cc3c(cc(nc3[C@H]2O)C(=O)O[C@H](C)[C@@H]4NC(=O) c5csc(n5)[C@@H](NC(=O)[C@@H]6CSC(=N6)\C(=C/C)\NC(=O)[C@@H](NC(=O)c7csc(n7)[C @@]8(CCC(=N[C@@H]8c9csc4n9)c%10nc(cs%10)C(=O)NC(=C)C(=O)NC(=C)C(=O)N)NC(=O) [C@@H](C)NC(=O)C(=C)NC(=O)[C@@H](C)NC1=O)[C@H](C)O)[C@@](C)(O)[C@H](C)O)[C@ @H](C)O		1.30093	0.22223	585.398	33
NPS-D1-000077-A12		C\C=C(\C)/C(=O)OC1C(OC(=O)\C(=C/C)\C)C(C)(C)Oc2cc3OC(=O)C=Cc3cc12		1.96922	0.336544	585.13	34
NPS-D1-000077-D09		CCOc1cccc2cc(oc12)C3=CC(=O)Oc4cc(OC)ccc34		1.61392	0.28081	574.739	35
NPS-D1-000074-A03		C[C@@H]1C[C@H]2O[C@]3(C[C@@]4(C)C5C(O)CC6C(C)(C)C(CCC67CC57CCC4(C)C13)OC8OC C(O)C(O)C8O)OC2C(C)(C)O		0.910053	0.158606	573.784	36
NPS-D1-000082-G08		CC(=CCC\C(=C\CC\C(=C\CO)\C)\C)C		0.864094	0.150964	572.382	37
NPS-D1-000081-H06		C[C@@]12CCC[C@](C)([C@H]1CC[C@]34CC(=C)[C@](CC[C@@H]23)(C4)O[C@@H]5O[C@H]( CO)[C@@H](O)[C@H](O[C@@H]6O[C@H](CO)[C@@H](O)[C@H](O)[C@H]6O)[C@H]5O[C@ @H]7O[C@H](CO)[C@@H](O)[C@H](O)[C@H]7O)C(=O)O		0.744718	0.130404	571.085	38
NPS-D1-000070-A09		C\C(=C\C(=O)O)\C=C\C1(O)C(=CC(=O)CC1(C)C)C		0.73214	0.128259	570.828	39
NPS-D1-000070-G03		O[C@H]1C[C@H]2CCN3Cc4cc5OCOc5cc4[C@H]([C@@H]1O)[C@@H]23		0.680125	0.1196	568.664	40
NPS-D1-000083-B10		CC1O[C@@H](O[C@H]2CC[C@@]3(C)C(CC[C@]4(C)C3C=C[C@]56OC[C@@]7(CCC(C)(C)C[C @@H]57)[C@H](O)C[C@@]46C)[C@]2(C)CO)[C@H](O)[C@@H](O[C@@H]8OC(CO)[C@@H]( O)[C@H](O)[C@H]8O)[C@H]1O		0.549623	0.0970389	566.395	41
NPS-D1-000070-A08		CNC(=O)[C@@H](NC(=O)[C@H](CC(C)C)[C@H](O)C(=O)NO)C(C)(C)C		0.669931	0.119671	559.809	42
NPS-D1-000072-D12		CC(=O)[C@H]1CCC2C3CC=C4C[C@@H](O)CC[C@]4(C)C3CC[C@]12C		0.550055	0.0983154	559.48	43
NPS-D1-000075-A06		COC(=O)Cc1ccc(OC)cc1		0.831436	0.148828	558.654	44
NPS-D1-000071-A11		C[C@H]1O[C@H](O[C@H]2[C@H](O)[C@@H](O)[C@@H](O[C@H]3[C@H](O)[C@@H](O)C(O )O[C@@H]3CO)O[C@@H]2CO)[C@H](O)[C@@H](O)[C@@H]1N[C@H]4C=C(CO)[C@@H](O) [C@H](O)[C@H]4O		0.977105	0.175833	555.7	45
NPS-D1-000081-H03		O[C@]12CO[C@@H]([C@H]1CO[C@@H]2c3ccc4OCOc4c3)c5ccc6OCOc6c5		0.803043	0.144923	554.118	46
NPS-D1-000075-G04		OCC1OC(Oc2cc(O)c3C(=O)C(=C(Oc3c2)c4ccc(O)c(O)c4)O)C(O)C(O)C1O		0.756108	0.138679	545.223	47
NPS-D1-000069-A11		CCCCCCc1cc2C=C(C(=O)Oc2cc1O)c3nc4ccccc4[nH]3		0.85188	0.157137	542.124	48
NPS-D1-000067-C05		CC1O[C@@H](O[C@H]2CC[C@@]3(C)C(CC[C@]4(C)C3C=CC5=C6CC(C)(C)CC[C@@]6(CO)[C @@H](O)C[C@@]45C)[C@]2(C)CO)[C@H](O)[C@@H](O[C@@H]7OC(CO)[C@@H](O)[C@H]( O)[C@H]7O)[C@H]1O		0.688101	0.127242	540.78	49
NPS-D1-000070-A12		C[C@]1(CC[C@H]2C(=C1)CC[C@@H]3[C@]2(C)CCC[C@@]3(C)C(=O)O)C=C		1.1857	0.219752	539.56	50
NPS-D1-000064-A05		[Cl-].O=C1N(Cc2ccccc2)c3ccccc3C14CC[NH2+]C45CCCCC5		0.65664	0.122098	537.8	51
NPS-D1-000075-A11		CC1=CC(=O)c2c(O)c3C[C@H](O[C@@H]4O[C@H](CO)[C@@H](O)[C@H](O)[C@H]4O)C(C)(C) Oc3cc2O1		1.01554	0.189405	536.174	52
NPS-D1-000065-G08		CC(C)C[C@H](NC(=O)[C@@H](Cc1ccc2ccccc2c1)NC(=O)[C@H](Cc3ccc(O)cc3)NC(=O)[C@H]( CO)NC(=O)[C@H](Cc4c[nH]c5ccccc45)NC(=O)[C@H](Cc6c[nH]cn6)NC(=O)[C@@H]7CCC(=O) N7)C(=O)N[C@@H](CCCNC(=N)N)C(=O)N8CCC[C@H]8C(=O)NCC(=O)N		0.874355	0.163389	535.137	53
NPS-D1-000071-H03		CC(=O)O[C@@H]1C(=C)[C@@H]2CC[C@H]3[C@]45CO[C@H](CC4=O)C(C)(C)[C@H]5[C@H]( O)C(=O)[C@]13C2		0.677478	0.12683	534.16	54
NPS-D1-000070-A10		Oc1ccc(CCNC(=O)\C=C\c2ccccc2)cc1		0.672361	0.125886	534.104	55
NPS-D1-000070-G06		COc1ccccc1\C=C\C(=O)O		0.626243	0.117373	533.549	56
NPS-D1-000077-B03		COc1ccc(cc1)C2=CC(=O)c3c(O)c(OC)c(OC4OC(COC5OC(C)C(OC(=O)C)C(O)C5O)C(O)C(O)C4O )cc3O2		1.09811	0.206593	531.533	57
NPS-D1-000071-D07		C[C@H](CC[C@@H](O[C@@H]1O[C@H](CO)[C@@H](O)[C@H](O)[C@H]1O[C@H]2O[C@@ H](CO)[C@H](O)[C@@H](O)[C@@H]2O)C(C)(C)O)C3CC[C@@]4(C)[C@H]5CC=C6[C@@H](CC [C@H](O[C@@H]7OC(CO[C@@H]8O[C@H](CO)[C@@H](O)[C@H](O)[C@H]8O)[C@@H](O)[ C@H](O)[C@H]7O)C6(C)C)[C@]5(C)[C@H](O)C[C@]34C		0.492165	0.0928183	530.246	58
NPS-D1-000077-H09		O[C@H]1[C@H](O)[C@@H](COC(=O)c2cc(O)c(O)c(O)c2)O[C@@H](Oc3ccc(O)cc3)[C@@H]1O		1.81287	0.345267	525.065	59
NPS-D1-000082-C06		Cc1cc(O)cc(O)c1C(=O)O		0.544984	0.106125	513.532	60
NPS-D1-000071-G07		COC1=C(OC)C(=O)[C@@]23COc4c5OCOc5cc([C@H](OC(=O)\C(=C/C)\C)[C@H](C)[C@H](C) CC2=C1)c34		0.488673	0.0953883	512.298	61
NPS-D1-000075-A09		COc1ccc(CNC(=O)c2ccc3C(=O)N4CCCCCC4=Nc3c2)cc1OC		0.867122	0.169337	512.069	62
NPS-D1-000081-D09		CC(C)c1ccc2c(CC[C@H]3[C@@](C)(CCC[C@]23C)C(=O)O)c1		0.586848	0.114954	510.505	63
NPS-D1-000081-H09		OC[C@H]1O[C@@H](O[C@@H]2OC=C[C@]3(O[C@@H]4O[C@H](CO)[C@@H](O)[C@H](O)[ C@H]4O[C@@H]5O[C@H](CO)[C@@H](O)[C@H](O)[C@H]5O)[C@H](O)C=C(CO)[C@@H]23) [C@H](O)[C@@H](O)[C@@H]1O		0.694081	0.136678	507.821	64
NPS-D1-000071-F03		N[C@@H](CN1OC(=O)NC1=O)C(=O)O		0.613292	0.121225	505.912	65
NPS-D1-000077-C03		COc1ccccc1N2CCN(CC3=CC(=O)Oc4c(C)c(C)ccc34)CC2		1.39375	0.275921	505.124	66
NPS-D1-000070-A06		COc1c(oc2cc3OC(=O)C=Cc3cc12)C(C)C		0.727987	0.144874	502.498	67
NPS-D1-000081-A12		COc1cc(\C=C\C(=O)OC[C@H]2O[C@@H](O[C@@H]3OC=C[C@H]4[C@H](O)[C@@H]5O[C @]5(CO)[C@@H]34)[C@H](O)[C@@H](O)[C@@H]2O)ccc1O		1.02378	0.204362	500.961	68
NPS-D1-000081-H08		CN1Cc2c3OCOc3ccc2[C@@]4(C)[C@H](Cc5cc6OCOc6cc5[C@@H]14)OC(=O)C		0.672373	0.134653	499.338	69
NPS-D1-000081-D07		COc1cc(\C=C\C(=O)OCC[N+](C)(C)C)cc(OC)c1O		0.505191	0.103201	489.519	70
NPS-D1-000064-G09		CC1(C)[C@@H](O)CC[C@@]2(C)C1CC[C@]3(C)C2C(=O)C=C4[C@@H]5C[C@](C)(CC[C@]5(C) CC[C@@]34C)C(=O)O		0.549166	0.112304	488.999	71
NPS-D1-000075-A05		C[C@]1(O)CCC2[C@@H]3CCC4=CC(=O)C=C[C@]4(C)C3CC[C@]12C		0.717241	0.146799	488.587	72
NPS-D1-000069-G04		[Cl-].C\C=C/1\C[N+]2(C)C3Cc4c([nH]c5ccccc45)C2CC1C3CO		0.579716	0.118736	488.239	73
NPS-D1-000082-B06		COc1cc(O[C@@H]2O[C@H](CO)[C@@H](O)[C@H](O)[C@H]2O)c3c(O)c(C(=O)C)c(C)cc3c1		0.538241	0.11045	487.318	74
NPS-D1-000075-A07		CC1(C)C2CCC1(C)C(=O)C2=O		0.870642	0.178751	487.071	75
NPS-D1-000071-E07		CC1(C)Oc2cc3OC(=O)C=Cc3cc2CC1O		0.459856	0.0945622	486.3	76
NPS-D1-000081-A05		C[C@@]12CCC[C@](C)([C@H]1CC[C@]34CC(=C)[C@](O)(CC[C@@H]23)C4)C(=O)O		0.57146	0.117551	486.136	77
NPS-D1-000081-G11		C[C@@H]1O[C@@H](Oc2cc(O)c3C(=O)C(=C(Oc3c2O)c4ccc(O)cc4)O)[C@H](O)[C@H](O[C@ @H]5O[C@H](CO)[C@@H](O)[C@H](O)[C@H]5O)[C@H]1O		0.580934	0.119569	485.855	78
NPS-D1-000071-B11		COc1cc2CCN(C)[C@@H]3Cc4ccc(O)c(Oc5cc6[C@@H](Cc7ccc(Oc(c1O)c23)cc7)N(C)CCc6cc5O C)c4		0.640407	0.131813	485.846	79
NPS-D1-000071-C03		CCCCCC\C=C\C=C\CCCCCCCC(=O)O		0.632484	0.130291	485.438	80
NPS-D1-000071-H04		[Na+].C[C@H](CCC(=O)NCCS(=O)(=O)[O- ])[C@H]1CC[C@H]2[C@@H]3[C@H](O)C[C@@H]4C[C@H](O)CC[C@]4(C)[C@H]3C[C@H](O)[ C@]12C		0.588693	0.121348	485.126	81
NPS-D1-000081-A03		C[C@H]1C[C@@]2(O)[C@H]([C@H]1O)[C@H](O)C(=C)[C@H](O)C[C@H]3[C@@H](\C=C(\C) /C2=O)C3(C)C		0.577153	0.119577	482.662	82
NPS-D1-000082-F06		COc1cc(ccc1O[C@@H]2O[C@H](CO)[C@@H](O)[C@H](O)[C@H]2O)[C@H]3OC[C@H]4[C@ @H]3CO[C@@H]4c5ccc(O[C@@H]6O[C@H](CO)[C@@H](O)[C@H](O)[C@H]6O)c(OC)c5		0.719056	0.149068	482.368	83
NPS-D1-000071-A10		CO[C@@H]1C[C@H](O[C@H]2CC[C@@]3(C)[C@@H](CC[C@@]45O[C@@]46CC[C@@H](C( =O)C)[C@@]6(C)[C@H](OC(=O)C)[C@@H](OC(=O)C(C)C)[C@H]35)C2)O[C@H](C)[C@H]1O[C @@H]7O[C@H](C)[C@@H](O)[C@@H](OC)[C@H]7O		0.698258	0.146166	477.716	84
NPS-D1-000082-G11		OC1=C(Oc2cc(O)cc(O)c2C1=O)c3ccc(O)cc3		0.737331	0.154553	477.074	85
NPS-D1-000081-A04		CC(=O)OC(C)(C)[C@@H]1Cc2c(O1)ccc3C=CC(=O)Oc23		0.587804	0.123262	476.874	86
NPS-D1-000083-D08		COc1ccc2C[C@@H]3N(C)CCc4cc(OC)c(O)c(Oc5cc6[C@H](Cc7ccc(Oc1c2)cc7)N(C)CCc6cc5OC) c34		0.663549	0.140926	470.849	87
NPS-D1-000074-E03		CCCCCCCCCCCC(=O)C1=C(O)C[C@@H](CCC)OC1=O		0.540504	0.115554	467.748	88
NPS-D1-000081-B05		Oc1ccc2C(=CC(=O)Oc2c1O)c3ccccc3		0.632795	0.135689	466.357	89
NPS-D1-000071-A09		C[C@H]1CCC2N(C1)C[C@H]3C4CC5[C@@H](CC(O)C6C[C@@H](O)CC[C@]56C)C4CCC3[C@]2 (C)O		0.844126	0.181866	464.147	90
NPS-D1-000081-G07		CC(=O)O[C@@]12CO[C@@H]1C[C@H](O[C@@H]3OC[C@@H](O)[C@H](O)[C@H]3O)[C@]4 (C)[C@@H]2[C@H](OC(=O)c5ccccc5)[C@]6(O)C[C@H](OC(=O)[C@H](O)[C@@H](NC(=O)c7c cccc7)c8ccccc8)C(=C([C@@H](O)C4=O)C6(C)C)C		0.410787	0.0885319	463.999	91
NPS-D1-000069-A08		COc1cc(CC=C)cc2OCOc12		0.681141	0.147832	460.753	92
NPS-D1-000076-G12		O.CC1(C)CC[C@@]2(C)CCC(C)(C)N=C2N1		0.66444	0.145579	456.414	93
NPS-D1-000070-B12		C[C@@]1(CO)[C@H](O)CC[C@]2(C)[C@@H]1CCC(=C)[C@H]2\C=C\C3=CCOC3=O		0.646146	0.141705	455.981	94
NPS-D1-000069-A09		CC(C)[C@@H]1CC(=O)C[C@@H](C)C\C=C(/C)\CC1=O		0.631726	0.138904	454.793	95
NPS-D1-000082-G10		Oc1ccc(cc1)C(=C2C=CC(=O)C=C2)c3ccc(O)cc3		0.589466	0.129825	454.047	96
NPS-D1-000082-A05		CCOC(=O)c1c(C)cc(O)cc1O		0.549948	0.121267	453.502	97
NPS-D1-000082-E12		COc1ccc(\C=C\C(=O)O)cc1OC		0.788671	0.175471	449.459	98
NPS-D1-000081-E12		CC(C)(O[C@@H]1O[C@H](CO)[C@@H](O)[C@H](O)[C@H]1O)[C@H]2Cc3cc4C=CC(=O)Oc4cc 3O2		0.535637	0.119249	449.173	99
NPS-D1-000076-H11		O=C1N[C@@H](Cc2c[nH]c3ccccc23)C(=O)N4CCC[C@@H]14		0.682411	0.152189	448.397	100
NPS-D1-000081-E06		[K+].[K+].CC(C)CC(=O)O[C@H]1[C@@H](O[C@@H]2C[C@H]([C@H]3CC[C@@]45C[C@@H]( CC[C@H]4[C@]3(C)C2)C(=C)[C@@H]5O)C(=O)O)O[C@H](CO)[C@@H](OS(=O)(=O)[O- ])[C@@H]1OS(=O)(=O)[O-]		0.604388	0.134796	448.373	101
NPS-D1-000081-A09		CC1=CC(=O)[C@@H](O)[C@@]2(C)[C@H]1C[C@H]3OC(=O)[C@H](O)[C@@]4(O)[C@@]5(C) OC[C@]34[C@@H]2[C@@H](O)[C@@H]5O		0.582455	0.130698	445.649	102
NPS-D1-000081-E07		C[C@]1(O)C[C@@H](O)[C@@H]2C=CO[C@@H](O[C@@H]3O[C@H](CO)[C@@H](O)[C@H]( O)[C@H]3O)[C@H]12		0.539713	0.121261	445.084	103
NPS-D1-000071-C07		C[C@@H](CO)[C@@H]1CC[C@@]2(CC[C@]3(C)[C@H](CC[C@@H]4[C@@]5(C)CC[C@H](O[C @@H]6O[C@H](CO)[C@@H](O)[C@H](O)[C@H]6O[C@@H]7O[C@H](CO)[C@@H](O)[C@H]( O)[C@H]7O)[C@@](C)(CO[C@@H]8O[C@H](CO)[C@@H](O)[C@H](O)[C@H]8O)[C@@H]5CC [C@@]34C)[C@H]2O)CO1		0.415137	0.0936559	443.258	104
NPS-D1-000083-A07		CC(=O)O[C@H]1[C@H]2O[C@]23[C@@H]4CC[C@@H]5C[C@@H](O)CC[C@]5(C)C4CC[C@]3( C)[C@H]1C6=COC(=O)C=C6		0.679825	0.153509	442.856	105
NPS-D1-000082-E08		Oc1ccc(cc1)C(=O)\C=C\c2ccccc2		0.542965	0.122654	442.679	106
NPS-D1-000080-H11		COc1cc(C)c(C(=O)Oc2cc(C)c(C(=O)O)c(O)c2C)c(OC)c1C		0.50184	0.113572	441.868	107
NPS-D1-000082-F09		COc1cc(cc(OC)c1O)C(=O)O		0.508044	0.115222	440.927	108
NPS-D1-000081-F06		CC(=O)O[C@]12CO[C@@H]1C[C@H](O)[C@]3(C)[C@@H]2[C@H](OC(=O)c4ccccc4)[C@]5(O) C[C@H](OC(=O)[C@H](O)[C@@H](NC(=O)c6ccccc6)c7ccccc7)C(=C([C@@H](O)C3=O)C5(C)C) C		0.455956	0.103957	438.602	109
NPS-D1-000078-A11		OC1=C(Oc2ccccc2C1=O)c3ccccc3O		1.10742	0.252725	438.19	110
NPS-D1-000081-D05		C[C@@]12C[C@@H](O[C@@]13C[C@@H](OC3=O)[C@@H]4[C@H]5C[C@@H](C[C@@H]24 )OC5=O)c6cocc6		0.489342	0.11183	437.577	111
NPS-D1-000076-H03		[Na+].[O-]S(=O)(=O)NC1CCCCC1		0.813779	0.186163	437.132	112
NPS-D1-000081-E08		COC(=O)C1=CO[C@@H](O[C@@H]2O[C@H](CO)[C@@H](O)[C@H](O)[C@H]2O)[C@H]3[C @@H]1[C@H](O)C[C@]3(C)O		0.506576	0.115933	436.957	113
NPS-D1-000077-G05		C[C@@]12CCc3occc3[C@H]1CC[C@@]45C[C@@H](CC[C@@H]24)[C@@](O)(CO)C5		1.06155	0.243027	436.803	114
NPS-D1-000081-H04		CSC(=O)OCC1=C[C@@H]2OC(=O)C3=CO[C@@H](O[C@@H]4O[C@H](CO)[C@@H](O)[C@ H](O)[C@H]4O)[C@H]1[C@H]23		0.743944	0.170753	435.684	115
NPS-D1-000081-H05		CCN1C[C@@]2(CC[C@@H](OC)[C@@]34[C@@H]2C[C@](O)([C@@H]13)[C@@]5(O)C[C@H]( OC)[C@@H]6C[C@@H]4[C@]5(O)[C@H]6OC)OC(=O)c7ccccc7NC(=O)C		0.607083	0.139449	435.343	116
NPS-D1-000081-F05		C[C@@H]1CC[C@@]2(CC[C@]3(C)C(=CC[C@@H]4[C@@]5(C)CC[C@H](O)[C@@](C)(CO)[C@ @H]5CC[C@@]34C)[C@@H]2[C@]1(C)O)C(=O)O[C@@H]6O[C@H](CO)[C@@H](O)[C@H](O) [C@H]6O		0.514784	0.118426	434.687	117
NPS-D1-000075-B12		CC(C)(O)[C@@H]1CC[C@@]2(C)CCCC(=C)[C@@H]2C1		0.730747	0.168515	433.638	118
NPS-D1-000081-C12		COC[C@@]12CN(C)[C@@H]3[C@@H]4C(OC)[C@@H]1[C@]3([C@@H](C[C@@H]2O)OC)[C @@H]5C[C@@]6(O)[C@@H](OC)[C@H](O)[C@@]4(OC(=O)C)[C@H]5[C@@H]6OC(=O)c7ccc cc7		0.703313	0.162648	432.413	119
NPS-D1-000074-G03		C[C@@H]1C=C2OC(=O)[C@@](C)(O)[C@]2(C)[C@@H]3[C@H](O)[C@H]4[C@@H]5[C@@H]( O)C(=O)[C@H]6C[C@@H]7O[C@@H]7[C@H](OC(=O)C)[C@]6(C)[C@H]5[C@H](OC(=O)C)[C @H](OC(=O)C)[C@]4(C)[C@@H]13		0.501642	0.116139	431.932	120
NPS-D1-000070-C05		[Cl- ].CC[N@H+]1C[C@]2(C)CC[C@H](OC)[C@@]34C5C[C@@H]6CC[C@](O)(C([C@@H](O)C23)[C @@H]14)C5C(=O)O6		0.508781	0.117816	431.843	121
NPS-D1-000074-G12		CC1OC(OC2C(O)C(O)COC2OC3CCC4(C)C(CCC5(C)C4CC=C6C7CC(C)(C)CCC7(CCC56C)C(=O)O C8OC(COC9OC(CO)C(O)C(O)C9O)C(O)C(O)C8O)C3(C)C)C(O)C(OC%10OCC(O)C(O)C%10O)C1O		0.600525	0.139097	431.733	122
NPS-D1-000067-D03		Cl.CN(C)[C@H]1[C@@H]2C[C@H]3C(=C(O)[C@]2(O)C(=O)C(=C1O)C(=O)N)C(=O)c4c(O)cccc4 [C@@]3(C)O		0.842742	0.195319	431.47	123
NPS-D1-000081-G03		CCN1C[C@]2(COC)[C@H](O)C[C@H](OC)[C@@]34[C@@H]5C[C@]6(O)[C@@H](OC)[C@H](O )[C@@](O)([C@H]5[C@H]6OC(=O)c7ccccc7)[C@@H]([C@H](OC)[C@H]23)[C@@H]14		0.499853	0.115944	431.114	124
NPS-D1-000070-D04		O=C(C1CCCCC1)N2CC3N(CCc4ccccc34)C(=O)C2		0.472816	0.109781	430.688	125
NPS-D1-000077-F12	HYPOCRELLIN B	COC1=C2CC(=C(C(=O)C)C3=C(OC)C(=O)c4c(O)cc(OC)c5c4c3c2c6c(C1=O)c(O)cc(OC)c56)C	123940-54-5	1.87029	0.435556	429.403	126
NPS-D1-000070-F07		Oc1cc(O)c2C(=O)C=C(Oc2c1)c3ccc(O)c(O)c3		0.773221	0.180259	428.95	127
NPS-D1-000067-F04		CCCCCOc1ccc(cc1)c2ccc(cc2)c3ccc(cc3)C(=O)N[C@H]4C[C@@H](O)[C@@H](O)NC(=O)[C@ @H]5[C@@H](O)[C@@H](C)CN5C(=O)[C@@H](NC(=O)[C@@H](NC(=O)[C@@H]6C[C@@H ](O)CN6C(=O)[C@@H](NC4=O)[C@@H](C)O)[C@H](O)[C@@H](O)c7ccc(O)cc7)[C@@H](C)O		0.505163	0.11793	428.357	128
NPS-D1-000064-F12		C[C@]12CCC(=O)C=C1CC[C@H]3[C@@H]4CC[C@](O)(C(=O)CO)[C@@]4(C)C[C@H](O)[C@H ]23		0.682295	0.159342	428.196	129
NPS-D1-000081-E09		COC(=O)C1=CO[C@@H](O[C@@H]2O[C@H](CO)[C@@H](O)[C@H](O)[C@H]2O)\C(=C/C)\ [C@@H]1CC(=O)OC[C@H]3O[C@@H](OCCc4ccc(O)cc4)[C@H](O)[C@@H](O)[C@@H]3O		0.514574	0.120545	426.874	130
NPS-D1-000081-A08		CC1(C)[C@@H](CC[C@@]2(C)[C@@H]3CC[C@@](C)(C=C3CC[C@H]12)[C@@H](O)CO)O[C@ @H]4O[C@H](CO)[C@@H](O)[C@H](O)[C@H]4O		0.536727	0.125797	426.66	131
NPS-D1-000070-C04		Oc1ccc(CCC(=O)c2c(O)cc(O)cc2O)cc1		0.426153	0.0999406	426.406	132
NPS-D1-000081-F04		OC[C@H]1O[C@@H](Oc2ccc(cc2)C3=COc4cc(O)cc(O)c4C3=O)[C@H](O)[C@@H](O)[C@@H] 1O		0.494572	0.116021	426.278	133
NPS-D1-000070-F09		COC(=O)N1c2ccccc2[C@]34[C@H]5CN6CCC[C@@]7(CC[C@@]13[C@](O)(C7)C5=O)[C@H]46		0.512174	0.120534	424.92	134
NPS-D1-000081-A06		COc1cc2[C@H]3Cc4ccc(OC)c(OC)c4CN3CCc2cc1O		0.649304	0.152861	424.767	135
NPS-D1-000081-B03		CCN1C[C@]2(C)CC[C@H](O)[C@@]34[C@@H]2C[C@@H]([C@@H]13)[C@@]56C[C@@H]([C @H](O)C[C@@H]45)C(=C)[C@H]6O		0.485852	0.11441	424.657	136
NPS-D1-000070-G10		CC1(C)CCC2([C@H](O)C[C@]3(C)C(=CCC4[C@@]5(C)C[C@@H]6OC[C@@](CO)([C@H]6O)C5 CC[C@@]34C)[C@@H]2C1)C(=O)O		0.576933	0.13611	423.874	137
NPS-D1-000077-F03		CCOC(=O)n1c(C)c2CCCCCC#CCOc3ccc1c2c3		1.73382	0.409953	422.932	138
NPS-D1-000069-A07		CC1CCC2C(=CC3(O)OC12CC3=C(C)C)C		0.61948	0.146562	422.675	139
NPS-D1-000071-A05		NC1=NC(=O)c2nc(CNc3ccc(cc3)C(=O)N[C@@H](CCC(=O)O)C(=O)O)cnc2N1		0.69998	0.165981	421.723	140
NPS-D1-000070-B11		CC(=O)N(O)CCCCCNC(=O)CCC(=O)N(O)CCCCCNC(=O)CCC(=O)N(O)CCCCCN.CS(=O)(=O)O		0.497285	0.118031	421.317	141
NPS-D1-000070-D03		C[C@H](CC(=O)\C=C(/C)\[C@H]1C[C@H](O)[C@@]2(C)C3=C(C(=O)C[C@]12C)[C@@]4(C)C CC(=O)C(C)(C)[C@@H]4C[C@@H]3O)C(=O)O		0.484854	0.115194	420.904	142
NPS-D1-000075-H03		C[C@@H]1CCCC2=CC(=O)[C@@H]3[C@@H](C3(C)C)[C@@]12C		0.613092	0.145965	420.027	143
NPS-D1-000082-E09		COc1ccc(cc1OC)C(=O)O		0.561391	0.133682	419.945	144
NPS-D1-000073-D05		[Cl-].C[C@H]1CCC[C@H](CCC\C=C\c2cc(O)cc(O)c2C(=O)O1)[NH2+]CCc3ccccc3		0.85196	0.202898	419.895	145
NPS-D1-000076-A04		CC(C)C[C@@H](NC(=O)[C@H]1CCCN1C(=O)COc2ccc3C(=O)C(=C(C)Oc3c2)c4ccc(F)cc4)C(=O) NC(=O)CN		0.568004	0.135342	419.681	146
NPS-D1-000069-A06		O=C(Nc1c(oc2ccccc12)C(=O)c3ccc4OCCOc4c3)c5occc5		0.587257	0.13998	419.528	147
NPS-D1-000081-C07		CCN1C[C@@]2(COC)CC[C@H](O)[C@]34[C@@H]5C[C@@H]6[C@H](O)[C@@H]5[C@](O)(C[ C@@H]6OC)[C@@H]([C@H](OC)[C@@H]23)[C@H]14		0.470906	0.112337	419.19	148
NPS-D1-000082-H10		COc1cc(\C=C\C(=O)O)ccc1O		0.691169	0.164906	419.129	149
NPS-D1-000074-A04		COc1cc2OC(=CC(=O)c2c(O)c1OC)c3ccc(O)c(O)c3		0.838779	0.200213	418.942	150
NPS-D1-000076-A06		CC[N@H+]1C[C@]2(COC)CC[C@H](OC)[C@@]34[C@@H]5C[C@@H]6[C@H](C[C@](O)([C@ @H](C[C@H]23)C14)[C@H]5[C@H]6OC(=O)c7ccccc7)OC.[O-]Cl(=O)(=O)=O		0.608783	0.145443	418.572	151
NPS-D1-000071-H11		CC1OC(OC2CCC3(C)[C@@H](CC[C@@H]4[C@@H]3CCC5(C)C(CCC45O)C6=CC(=O)OC6)C2)C( O)C(O)C1OC7OC(CO)C(O)C(O)C7O		0.563934	0.134783	418.401	152
NPS-D1-000070-G05		COc1cc2C[C@H](C)[C@H](C)Cc3cc(OC)c(OC)c(OC)c3c2c(O)c1OC		0.520726	0.12454	418.12	153
NPS-D1-000075-A08		Fc1cc(Br)ccc1NC(=O)COc2ccc3C(=CC(=O)Oc3c2)c4ccccc4		0.895872	0.214448	417.757	154
NPS-D1-000082-F12		Oc1ccc(cc1)C2=CC(=O)c3c(O)cc(O)cc3O2		0.912775	0.21868	417.401	155
NPS-D1-000070-F06		CCOC(=O)C1=Cc2ccccc2OC1=O		0.513097	0.123116	416.76	156
NPS-D1-000077-A04		CC1(C)CCc2cc3C4=C(CCCC4)C(=O)Oc3c(O[C@@H]5O[C@H](CO)[C@@H](O)[C@H](O)[C@H] 5O)c2O1		1.33671	0.3209	416.551	157
NPS-D1-000075-C05		C[C@@H]1O[C@@H](OC2=C(Oc3cc(O)cc(O)c3C2=O)c4ccc(O)c(O)c4)[C@H](O)[C@H](O)[C@ H]1O		0.53522	0.128518	416.456	158
NPS-D1-000070-B05		CN1C(=O)N(CC(=C)C)C(=O)c2c1nc3N(CC(=C)C)CCn23		0.478954	0.115099	416.123	159
NPS-D1-000071-B12		COC(=O)C12C3CC4(C(Nc5ccccc45)C6CC1\C(=C/C)\CN36)C2O		0.591707	0.142264	415.923	160
NPS-D1-000076-A09		[Cl-].COC1=CC=C2C3Cc4ccc(OC)c5OC1[C@@]2(CC[NH+]3C)c45		0.550525	0.132409	415.776	161
NPS-D1-000071-F05		COC(=O)C(Cc1c[nH]cn1)NC(=O)CCC(=O)OCC(=O)[C@]2(O)CCC3C4CCC5=CC(=O)C=C[C@]5( C)C4C(O)C[C@]23C		0.514101	0.123706	415.583	162
NPS-D1-000081-E10		C\C(=C/C=C/C=C(\C)/C=C/C=C(\C)/C(=O)O[C@@H]1O[C@H](CO[C@@H]2O[C@H](CO)[C @@H](O)[C@H](O)[C@H]2O)[C@@H](O)[C@@H](O)[C@H]1O)\C=C\C=C(/C)\C(=O)O[C@ @H]3O[C@H](CO)[C@@H](O)[C@H](O)[C@H]3O		0.487291	0.117409	415.036	163
NPS-D1-000081-F11		C[C@@]12C[C@]3(O)O[C@@H](O1)[C@@]4(COC(=O)c5ccc(O)cc5)[C@@H]3C[C@@]24O[C @@H]6O[C@H](COC(=O)c7ccccc7)[C@@H](O)[C@H](O)[C@H]6O		0.542049	0.130914	414.048	164
NPS-D1-000070-F03		C\C=C/1\CN2[C@H]3C[C@]45[C@H]([C@@H]2C[C@@H]1[C@H]3C4=O)N(C)c6c(O)cccc56		0.488411	0.11821	413.172	165
NPS-D1-000081-A07		C\C=C(\C)/C(=O)O[C@H]1[C@@H](OC(=O)CC(C)C)c2c(OC1(C)C)ccc3C=CC(=O)Oc23		0.482028	0.116907	412.317	166
NPS-D1-000082-D06		CC(=O)O[C@@]12CO[C@@H]1C[C@@H](O)[C@]3(C)[C@@H]2[C@H](OC(=O)c4ccccc4)[C@] 5(O)C[C@H](OC(=O)[C@H](O)[C@@H](NC(=O)c6ccccc6)c7ccccc7)C(=C([C@@H](O)C3=O)C5 (C)C)C		0.564543	0.137653	410.122	167
NPS-D1-000069-D08		Oc1cc(O)c2C(=O)C(=COc2c1)c3ccc4OCCCOc4c3		0.578802	0.141147	410.069	168
NPS-D1-000074-D04		[Cl-].Cc1ccc(cc1)C2[NH2+]CCC3(O)CCCCC23		0.645587	0.158003	408.591	169
NPS-D1-000082-B10		Cl.C[C@H]1O[C@H](O[C@H]2[C@H](O)[C@@H](O)[C@@H](O)[C@H](O)[C@@H]2O)[C@@H ](N)C[C@@H]1NC(=N)C(=O)O		1.23911	0.30345	408.341	170
NPS-D1-000075-E03		CC12CCCC(=C)C1CC3C(C2)OC(=O)C3CN(O)CC4C5CC6C(=C)CCCC6(C)CC5OC4=O		0.470126	0.115545	406.879	171
NPS-D1-000082-B11		Oc1ccc(\C=C\C(=O)OCCc2ccccc2)cc1O		1.1301	0.277886	406.677	172
NPS-D1-000075-D04		COc1cc(ccc1O)C2=C(O[C@@H]3OC(COC4O[C@H](C)C(O)[C@@H](O)[C@@H]4O)[C@@H](O )[C@H](O)[C@H]3OC5O[C@H](C)C(O)[C@@H](O)[C@@H]5O)C(=O)c6c(O)cc(O)cc6O2		0.572248	0.140716	406.669	173
NPS-D1-000081-D03		C[C@H]1[C@@H](O)C[C@H]2[C@@H]1[C@H](O[C@@H]3O[C@H](CO)[C@@H](O)[C@H](O) [C@H]3O)OC=C2C(=O)O		0.462501	0.113733	406.656	174
NPS-D1-000082-F04		Oc1cc(O)c2C[C@@H](OC(=O)c3cc(O)c(O)c(O)c3)[C@H](Oc2c1)c4ccc(O)c(O)c4		0.674826	0.166796	404.582	175
NPS-D1-000081-C09		COc1ccc(cc1O)C2=CC(=O)c3c(O)cc(O[C@@H]4O[C@H](CO)[C@@H](O)[C@H](O)[C@H]4O[C @H]5O[C@@H](C)[C@H](O)[C@@H](O)[C@H]5O)cc3O2		0.513431	0.127342	403.192	176
NPS-D1-000071-C09		C[C@@H]1CCC2[C@]3(C)COC(C)(C)O[C@H]3CC[C@]2(C)[C@@]14CCC(CO)(CCO)O4		0.50986	0.127046	401.319	177
NPS-D1-000071-B09		CC(O)[C@@]1(O)C[C@@H](C)[C@](C)(OC(=O)C)C(=O)OC\C\2=C\CN(C)CCC(OC1=O)C2=O		0.502934	0.125512	400.707	178
NPS-D1-000071-E04		OC(=O)CCCCCCCCC(=O)O		0.479226	0.119751	400.184	179
NPS-D1-000070-E05		Cn1cncc1C[C@H](NC(=O)CCN)C(=O)O.O[N+](=O)[O-]		0.48	0.12014	399.535	180
NPS-D1-000075-H05		O=C(NCc1cn2ccccc2n1)c3cccc(c3)N4CCCS4(=O)=O		0.605871	0.152243	397.963	181
NPS-D1-000081-F08		CC1(C)CCC[C@@](C)(O1)[C@H]2CC[C@]3(C)[C@@H]2[C@H](O)C[C@@H]4[C@@]5(C)CC[C @H](O)C(C)(C)[C@@H]5[C@H](O)C[C@@]34C		0.46942	0.118061	397.609	182
NPS-D1-000071-B03		Cl.COc1cc2CCNCc2cc1OC		0.617782	0.155439	397.444	183
NPS-D1-000075-E12		C[C@]1(O)CC[C@H]2[C@@H]3CC[C@H]4CC(=O)OC[C@]4(C)[C@H]3CC[C@]12C		0.568928	0.143209	397.271	184
NPS-D1-000071-E03		CC1C(O)C2C(CC(=C1CCCOC(=O)C)C)OC(=O)C2=C		0.481422	0.121243	397.072	185
NPS-D1-000075-F05		CC(C)[C@@H]1NC(=O)[C@@H]2CCCN2C1=O		0.602072	0.151893	396.378	186
NPS-D1-000071-D04		CCCCc1ccc(nc1)C(=O)N		0.530377	0.133975	395.879	187
NPS-D1-000074-H03		CC(C)C(=C)CC[C@H]([C@H]1[C@H](O)C[C@@]2(C)C3=CC[C@H]4C(C)(C)[C@H](CC[C@]4(C)C 3=CC[C@]12C)OC(=O)C)C(=O)O		0.704057	0.177952	395.644	188
NPS-D1-000081-D06		C[C@@H]1CC[C@@]2(NC1)O[C@H]3C[C@H]4[C@@H]5CC=C6C[C@H](CC[C@]6(C)[C@H]5C C[C@]4(C)[C@H]3[C@@H]2C)O[C@@H]7O[C@H](CO)[C@H](O)[C@H](O[C@@H]8O[C@H](C O)[C@@H](O)[C@H](O)[C@H]8O)[C@H]7O[C@@H]9O[C@@H](C)[C@H](O)[C@@H](O)[C@ H]9O		0.466237	0.11798	395.183	189
NPS-D1-000076-H09		CC(C)[C@H](NC(=O)N1C[C@H]2C[C@@H](C1)C3=CC=CC(=O)N3C2)C(=O)Nc4ccc(cc4)[N+](= O)[O-]		0.545771	0.138607	393.754	190
NPS-D1-000069-D03		CC1CCCC[NH+]1Cc2c([O-])c(C[NH+]3CCCCC3C)c4OC=C(C(=O)c4c2[O- ])c5ccc(O[C@@H]6O[C@H](CO)[C@@H](O)[C@H](O)[C@H]6O)cc5		0.629329	0.160279	392.647	191
NPS-D1-000082-B04		OC[C@H]1O[C@@H](Oc2cc3OC(=CC(=O)c3c(O)c2O)c4ccccc4)[C@H](O)[C@@H](O)[C@@H] 1O		0.554876	0.141371	392.498	192
NPS-D1-000076-E11		COc1cc(ccc1O)C2Oc3cc(ccc3OC2CO)C4Oc5cc(O)cc(O)c5C(=O)C4O		0.527346	0.134387	392.408	193
NPS-D1-000066-C04		OC(=O)c1ccc(Oc2ccc(cc2)C(=O)O)cc1		1.4709	0.375172	392.06	194
NPS-D1-000081-D12		OC[C@H]1O[C@@H](O[C@H]2OC=C3[C@@H](CCOC3=O)[C@H]2C=C)[C@H](O)[C@@H](O) [C@@H]1O		0.523607	0.133559	392.041	195
NPS-D1-000076-A07		C[C@@]12CCC3[C@@](CC[C@H]4[C@@]3(C)CCC[C@@]4(C)C(=O)O)(C/C/1=N\NC(=O)N)C2		0.567392	0.144934	391.483	196
NPS-D1-000076-G09		COc1cc(O)c2C(=O)C=C(Oc2c1)c3ccc(O)cc3		0.76121	0.194641	391.085	197
NPS-D1-000083-B07		COC(=O)[C@]12CCC(C)(C)C[C@H]1C3=CCC4[C@@]5(C)C[C@@H]6OC(=O)[C@@](CO)([C@H ]6O)C5CC[C@@]4(C)[C@]3(C)C[C@H]2O		0.40762	0.10436	390.591	198
NPS-D1-000078-H07		CC(C)CC(=O)C1=C(O)[C@@](O)(CC=C(C)C)C(=C(CC=C(C)C)C1=O)O		0.734899	0.188154	390.585	199
NPS-D1-000075-H08		Cl.OC(=O)C1=CCCNC1		0.554773	0.142129	390.332	200
NPS-D1-000082-C08		COc1ccc2C(=CC(=O)Oc2c1)C		0.539374	0.138216	390.239	201
NPS-D1-000077-H07		Cc1[nH]nc(c2ccc(O)cc2O)c1c3ccc4OCCCOc4c3		1.03209	0.26451	390.189	202
NPS-D1-000065-H09		C[C@@H]1[C@H](O)CC[C@@]2(C)[C@H]1CC[C@@]3(C)C2[C@H](O)C[C@H]4\C(=C(\CCC= C(C)C)/C(=O)O)\[C@H](C[C@]34C)OC(=O)C		1.2879	0.33026	389.966	203
NPS-D1-000075-E04		CC1OC(OCC2OC(OC3=C(Oc4cc(OC5OC(C)C(O)C(O)C5O)cc(O)c4C3=O)c6ccc(O)cc6)C(O)C(O)C 2O)C(O)C(O)C1O		0.586913	0.150556	389.83	204
NPS-D1-000066-B04		COC1CC(OC2CCC3(CO)[C@H]4CCC5(C)C(CCC5(O)[C@@H]4CCC3(O)C2)C6=CC(=O)OC6)OC(C )C1O		1.22407	0.314647	389.03	205
NPS-D1-000075-B05		COc1ccc(cc1)C2=C(OC3O[C@H](C)C(O)[C@@H](O)[C@@H]3OC4O[C@H](C)C(O)[C@@H](O)[ C@@H]4O)C(=O)c5c(O)cc(O[C@@H]6OC(CO)[C@@H](O)[C@H](O)[C@H]6O)c(CC=C(C)C)c5 O2		0.473609	0.121762	388.962	206
NPS-D1-000070-F04		O=C(NCCCCNC(=O)c1ccccc1)\C=C\c2ccccc2		0.500283	0.12869	388.752	207
NPS-D1-000075-E09		C[C@@]12CCC3[C@@](CC[C@H]4[C@@]3(C)CCC[C@@]4(C)C(=O)O)(C[C@H]1O)C2		0.606682	0.156462	387.749	208
NPS-D1-000071-E11		COc1ccc(cc1O)C2=CC(=O)c3c(O)c(OC)c(OC)cc3O2		0.651898	0.16855	386.769	209
NPS-D1-000078-H04		COc1ccc(cc1OC)C(=O)c2nccc3cc(OC)c(OC)cc23		0.678653	0.175684	386.293	210
NPS-D1-000071-D09		CC(C)CC(=O)O[C@H]1[C@H](O[C@H]2C[C@@]3(C)[C@@H]4CC[C@H]5C[C@@]4(CC[C@@H ]3C(C2)(C(=O)O)C(=O)O)[C@@H](O)C5=C)O[C@H](CO)[C@@H](OS(=O)(=O)O)[C@@H]1OS( =O)(=O)O		0.489248	0.126729	386.059	211
NPS-D1-000082-E04		OC[C@H]1O[C@@H](Oc2cc(O)c3C(=O)C=C(Oc3c2)c4ccc(O)cc4)[C@H](O[C@@H]5OC[C@](O )(CO)[C@H]5O)[C@@H](O)[C@@H]1O		0.569735	0.147736	385.645	212
NPS-D1-000078-A10		C[C@H]1C[C@@]2(OC(=O)C)[C@@H](\C=C(\COC(=O)C)/CC[C@H]3[C@@H](\C=C(\C)/C2 =O)C3(C)C)[C@H]1OC(=O)\C=C\c4ccccc4		0.550825	0.143098	384.929	213
NPS-D1-000081-G04		C[C@@]12CCC[C@](C)([C@H]1CC[C@]34CC(=C)[C@](CC[C@@H]23)(C4)O[C@@H]5O[C@H]( CO)[C@@H](O)[C@H](O[C@@H]6O[C@H](CO)[C@@H](O)[C@H](O)[C@H]6O)[C@H]5O[C@ @H]7O[C@H](CO)[C@@H](O)[C@H](O)[C@H]7O)C(=O)O[C@@H]8O[C@H](CO)[C@@H](O)[ C@H](O)[C@H]8O[C@@H]9O[C@H](CO)[C@@H](O)[C@H](O)[C@H]9O		0.513718	0.133463	384.914	214
NPS-D1-000071-C10		C[C@H](CC[C@@H](O[C@@H]1O[C@H](CO[C@@H]2O[C@H](CO)[C@@H](O)[C@H](O)[C@ H]2O)[C@@H](O)[C@H](O)[C@H]1O[C@H]3O[C@@H](CO)[C@H](O)[C@@H](O)[C@@H]3O) C(C)(C)O)C4CC[C@@]5(C)[C@H]6CC=C7[C@@H](CC[C@H](O[C@@H]8OC(CO)[C@@H](O)[C @H](O)[C@H]8O)C7(C)C)[C@]6(C)[C@H](O)C[C@]45C		0.475514	0.123611	384.685	215
NPS-D1-000081-F12		C[C@H]1CC[C@H]2[C@H](C)[C@@H]3CC[C@@H]4[C@@H](C[C@H]5[C@H]4CC(=O)[C@H]6 C[C@H](CC[C@]56C)O[C@@H]7O[C@H](CO)[C@@H](O)[C@H](O)[C@H]7O)[C@@H]3CN2C 1		0.462478	0.120398	384.125	216
NPS-D1-000064-G12		CC12CC[C@H]3[C@@H](CCC4(O)C[C@H](O)CCC34\C=N\C5CCCCC5)C1(O)CCC2C6=CC(=O) OC6		0.606393	0.157865	384.121	217
NPS-D1-000071-C05		C[C@@H]1CC[C@]2(COC(=O)C)[C@H](C[C@H](O)C=C2CO)[C@@]1(C)CCC3=CC(=O)OC3		0.450302	0.117261	384.016	218
NPS-D1-000070-G04		COc1cc2C=C(Oc3ccc4C=CC(=O)Oc4c3)C(=O)Oc2cc1O		0.460981	0.120076	383.908	219
NPS-D1-000075-H07		CCCCCCCCCCCCCC(=O)O		0.633433	0.165044	383.795	220
NPS-D1-000076-D12		COc1ccc(cc1OC)C(=O)NNc2ncnc3c2cnn3C		0.570726	0.148747	383.688	221
NPS-D1-000082-D03		C[C@@H]1O[C@H](O[C@@H]2[C@@H](O)[C@H](O)[C@@H](CO)O[C@H]2O[C@H]3[C@H]( O)[C@@H](CO)O[C@@H](O[C@@]45CC[C@H]6[C@]7(C)CCC[C@](C)([C@H]7CC[C@]6(CC4= C)C5)C(=O)O[C@@H]8O[C@H](CO)[C@@H](O)[C@H](O)[C@H]8O)[C@@H]3O)[C@H](O)[C @H](O)[C@H]1O		0.530849	0.138414	383.523	222
NPS-D1-000082-F07		C[C@@H]1CN[C@@H]2[C@@H](C1)O[C@]3(CC[C@H]4[C@@H]5CC=C6C[C@@H](O)CC[C@ ]6(C)[C@H]5C(=O)C4=C3C)[C@@H]2C		0.717883	0.187209	383.466	223
NPS-D1-000071-E05		CC(C)CCC(CC(=O)NCC[NH+](C)C)C1CCOC(C)(C)C1.OC(=O)C(=O)[O-]		0.496674	0.129605	383.222	224
NPS-D1-000081-E04		C[N@@+]12CCc3cc4OCOc4cc3[C@@]1(O)Cc5ccc6OCOc6c5C2		0.472009	0.123359	382.63	225
NPS-D1-000067-H06		C[C@@H](O)[C@@H](CO)NC(=O)[C@@H]1CSSC[C@H](NC(=O)[C@H](N)Cc2ccccc2)C(=O)N[ C@@H](Cc3ccccc3)C(=O)N[C@H](Cc4c[nH]c5ccccc45)C(=O)N[C@@H](CCCCN)C(=O)N[C@@ H]([C@@H](C)O)C(=O)N1		1.13788	0.297993	381.849	226
NPS-D1-000071-A04		CN1[C@@H]2CC[C@H]1C[C@@H](O)C2		0.658846	0.172733	381.424	227
NPS-D1-000077-G08		COc1cc(\C=C\C(=C\C(=O)\C=C\c2ccc(O)c(OC)c2)\O)ccc1O		1.4913	0.391232	381.181	228
NPS-D1-000082-F11		Cc1cc(O)c2C(=O)c3c(O)cc(O)cc3C(=O)c2c1		0.724294	0.190082	381.042	229
NPS-D1-000082-G09		CN1C(=O)NC(=O)c2nc[nH]c12		0.577179	0.151519	380.927	230
NPS-D1-000070-C11		C[C@@H]1O[C@@H](OC[C@H]2OC(OC3=C(Oc4cc(O)cc(O)c4C3=O)c5ccc(O)c(O)c5)[C@H](O )[C@@H](O)[C@@H]2O)[C@H](O)[C@H](O)[C@H]1O		0.47504	0.124875	380.413	231
NPS-D1-000082-F10		COc1cc2C=CC(=O)Oc2cc1O		0.529077	0.139487	379.303	232
NPS-D1-000071-H05		Oc1cccc(c1)C2CC(=O)c3ccccc3O2		0.579196	0.153117	378.269	233
NPS-D1-000069-H08		[I-].COc1ccc2[nH]cc(C3c4c(CC[N+]3(C)C)cc5OCOc5c4OC)c2c1		0.731554	0.193492	378.08	234
NPS-D1-000071-D06		OC[C@H]1O[C@@H](OCCc2ccc(O)cc2)[C@H](O)[C@@H](O)[C@@H]1O		0.491338	0.130056	377.79	235
NPS-D1-000074-D05		[I-].CC1=CCC2COC(C[N+]3(C)CCCCC3)C1C2		0.49202	0.130358	377.438	236
NPS-D1-000070-B08		CC1CC[C@@H]2N(C1)CC3[C@@H]4C[C@H]5C(CC(=O)[C@H]6CC(=O)CCC56C)[C@@H]4CCC 3[C@]2(C)O		0.435444	0.115612	376.643	237
NPS-D1-000071-D05		CC(=O)O[C@@H]1[C@@H](O)[C@H](O)CO[C@H]1O[C@H]2CC[C@]34C[C@]35CC[C@]6(C)[ C@H]([C@@H](O)C[C@@]6(C)[C@@H]5C[C@H](O[C@@H]7OC(CO)[C@@H](O)[C@H](O)[C @H]7O)C4C2(C)C)[C@@]8(C)CC[C@H](O8)C(C)(C)O		0.379487	0.100785	376.532	238
NPS-D1-000077-F04		COc1cc2C=C(Oc3ccc4C=CC(=O)Oc4c3)C(=O)Oc2cc1OC(=O)C		0.792325	0.210726	375.998	239
NPS-D1-000083-A06		OC[C@H]1O[C@@H](Oc2ccccc2CO)[C@H](O)[C@@H](O)[C@@H]1O		0.570079	0.151839	375.451	240
NPS-D1-000066-G09		Cc1[nH]nc(c2ccc(O)cc2O)c1c3ccc(Br)cc3		1.39292	0.371083	375.367	241
NPS-D1-000069-A10		Oc1ccc(C=C2c3ccccc3C(=O)c4ccccc24)cc1		0.836183	0.222906	375.128	242
NPS-D1-000076-H05		O[C@H]1C=CC(C2NC(=O)CC12)c3ccc4OCOc4c3		0.582332	0.155417	374.689	243
NPS-D1-000071-H06		CC(C)[C@@H]1[C@H]2OC(=O)[C@@H]1[C@@H]3CC[C@@H]4CN(C)[C@H]2[C@]34C		0.535337	0.142929	374.547	244
NPS-D1-000078-A06		C[C@H]([C@@H]1CC[C@@H](C)[C@@H]2CCC(=C[C@H]12)C)C(=O)O		0.513812	0.137244	374.379	245
NPS-D1-000070-E11		O=C1NC(=O)c2ccccc2N1		0.479868	0.128236	374.207	246
NPS-D1-000070-F12		O[C@H]1[C@H](O)[C@H](O)C(=O)N2[C@@H](CS[C@@H]2[C@@H]1O)C(=O)NC3CCCCCC3		0.459728	0.122938	373.95	247
NPS-D1-000071-G05		COc1cc2C=CC(=O)Oc2c(O)c1OC		0.487347	0.130386	373.773	248
NPS-D1-000074-A09		CC(C)(C)[C@@]1(O)CCN2C[C@@H]3c4ccccc4CCc5cccc([C@H]2C1)c35		0.878713	0.235423	373.248	249
NPS-D1-000081-C08		C[C@@]12C[C@@]3(O)O[C@@H](O1)[C@]4(COC(=O)c5ccc(O)cc5)[C@H]3C[C@]24O[C@@H ]6O[C@H](CO)[C@@H](O)[C@H](O)[C@H]6O		0.473552	0.127042	372.753	250
NPS-D1-000082-C11		COC1=CC(=O)OC(C1)\C=C\c2ccccc2		0.563286	0.151245	372.434	251
NPS-D1-000083-H03		C[C@@H]1O[C@H](C[C@H](N)[C@@H]1O)O[C@H]2C[C@@](O)(Cc3c(O)c4C(=O)c5ccccc5C( =O)c4c(O)c23)C(=O)C		1.17081	0.314604	372.154	252
NPS-D1-000083-D05		COc1cc(ccc1O)C2=C(O)C(=O)c3c(O)cc(O)cc3O2		0.704365	0.189366	371.96	253
NPS-D1-000078-A03		O=C(CCC[C@@H]1[C@H]2CCCN3CCC[C@@H](CN1C(=O)c4cocc4)[C@@H]23)Nc5ccccc5		0.484274	0.130206	371.929	254
NPS-D1-000076-E06		CC(C)(O)[C@@H]1CCC(C)(O1)C2[C@@H](O)CC3(C)[C@@H]4CC(O[C@@H]5OC(CO)[C@@H]( O)[C@H](O)C5O)C6C(C)(C)[C@H](CC[C@@]67C[C@@]47CC[C@]23C)O[C@@H]8OCC(O)[C@ H](O)C8O		0.4151	0.11191	370.923	255
NPS-D1-000070-E04		NCCCC[C@H](NC(=O)[C@@H]1CCCN1C(=O)[C@@H]2CSSC[C@H](NC(=O)CNC(=O)CNC(=O )CN)C(=O)N[C@@H](Cc3ccc(O)cc3)C(=O)N[C@@H](Cc4ccccc4)C(=O)N[C@@H](CCC(=O)N)C (=O)N[C@@H](CC(=O)N)C(=O)N2)C(=O)NCC(=O)N		0.461629	0.124502	370.781	256
NPS-D1-000070-E07		COC1=C(C)C(=O)O[C@]12C(=O)C(=C3CCCCN4[C@@H](CC[C@]234)[C@@H]5C[C@H](C)C(= O)O5)C		0.498419	0.134679	370.078	257
NPS-D1-000077-B10		CCOC(=O)c1c(oc2ccc(OCc3ccc(Br)cc3)cc12)c4ccc(OC)cc4		1.64905	0.446015	369.731	258
NPS-D1-000071-G12		CC(=O)COc1ccc2C(=C(Cc3ccccc3)C(=O)Oc2c1)C		0.760863	0.205863	369.597	259
NPS-D1-000071-G04		C[C@@]1(CO)[C@H](O)CC[C@@]2(C)[C@H]1CC[C@H]3C[C@@H]4C[C@]23CC[C@]4(O)CO		0.489122	0.132408	369.406	260
NPS-D1-000073-C10		CC[C@H](C)[C@@H]1NC(=O)[C@H](Cc2ccc(O)cc2)NC(=O)[C@@H](N)CSSC[C@H](NC(=O)[C @H](CC(=O)N)NC(=O)[C@H](CCC(=O)N)NC1=O)C(=O)N3CCC[C@H]3C(=O)N[C@@H](CC(C) C)C(=O)NCC(=O)N.CC(=O)O		0.662877	0.179635	369.014	261
NPS-D1-000082-H09		COc1ccc(C(=O)C)c(O)c1		0.745202	0.202056	368.81	262
NPS-D1-000081-H11		COc1cc(cc(OC)c1O)[C@@H]2OC[C@@H]3[C@H]2CO[C@H]3c4cc(OC)c(O[C@@H]5O[C@H]( CO)[C@@H](O)[C@H](O)[C@H]5O[C@@H]6OC[C@](O)(CO)[C@H]6O)c(OC)c4		0.505183	0.137051	368.609	263
NPS-D1-000069-A03		COC(C\[N+](=C\1/C=CC2=C(C=C1[O-])C(CCc3cc(OC)c(OC)c(OC)c23)NC(=O)C)\C)OC		0.548933	0.149106	368.149	264
NPS-D1-000075-E07		C1CCN2C[C@H]3C[C@H](C=C4CCCN[C@@H]34)[C@H]2C1		0.811669	0.220864	367.497	265
NPS-D1-000082-D09		Oc1ccc2C(=O)C=C(Oc2c1)c3ccccc3		0.571802	0.155834	366.93	266
NPS-D1-000076-A05		CC(C)Oc1ccc2C(=O)C(=COc2c1)c3ccc(F)cc3		0.513659	0.140125	366.573	267
NPS-D1-000081-B07		CCN1C[C@@]2(COC)CC[C@@H](O)[C@]34[C@@H]5C[C@H]6[C@H](O)[C@@H]5[C@](O)([C @@H](O)[C@@H]6OC)[C@@H]([C@@H](OC)[C@@H]23)[C@@H]14		0.462989	0.126377	366.354	268
NPS-D1-000075-D05		COc1ccc(cc1)C2=C(O[C@@H]3O[C@@H](CO)[C@H](O)[C@@H](O[C@@H]4O[C@H](C)[C@ @H](O)[C@H](O)[C@H]4O)[C@H]3O)C(=O)c5c(O)cc(O[C@@H]6O[C@H](CO)[C@@H](O)[C@ H](O)[C@H]6O)c(CC=C(C)C)c5O2		0.452558	0.123885	365.304	269
NPS-D1-000080-C11		Oc1ccc(\C=C\C(=O)CC(=O)\C=C\c2ccc(O)cc2)cc1		0.855808	0.234563	364.852	270
NPS-D1-000083-H04		CO[C@@H]1C[C@H](C[C@@H](C)[C@@H]2CC(=O)[C@H](C)\C=C(/C)\[C@@H](O)[C@@H] (OC)C(=O)[C@H](C)C[C@H](C)\C=C\C=C\C=C(/C)\[C@H](C[C@@H]3CC[C@@H](C)[C@@ ](O)(O3)C(=O)C(=O)N4CCCC[C@H]4C(=O)O2)OC)CC[C@H]1O		0.519986	0.142997	363.634	271
NPS-D1-000081-C03		C[C@@]12C[C@H](OC(=O)[C@@H]1CC[C@]3(C)[C@H]2[C@@H]4OC(=O)[C@@]3(O)C=C4)c 5cocc5		0.464992	0.127943	363.437	272
NPS-D1-000073-E07		CC(C)(c1ccccc1)c2ccc(O)c(c2)C(C)(C)c3ccccc3		0.734599	0.202261	363.193	273
NPS-D1-000065-D03		CN1C(CC(O)c2ccccc2)CCCC1CC(=O)c3ccccc3		0.950514	0.26175	363.138	274
NPS-D1-000075-F04		NCc1onc(O)c1		0.567416	0.156409	362.776	275
NPS-D1-000082-F05		C[C@@]12CCC[C@](C)([C@H]1CC[C@]34CC(=C)[C@](CC[C@@H]23)(C4)O[C@@H]5O[C@H]( CO)[C@@H](O)[C@H](O)[C@H]5O)C(=O)O[C@@H]6O[C@H](CO)[C@@H](O)[C@H](O)[C@H ]6O		0.497544	0.137172	362.716	276
NPS-D1-000070-B09		C\C(=C/COC1=CC(=O)Nc2ccccc12)\CCC(O)C(C)(C)O		0.545036	0.150278	362.685	277
NPS-D1-000083-D04		O.COc1ccc2CC3C4CCC(=O)C5Oc1c2C45CC[NH+]3C.OP(=O)(O)[O-]		0.577565	0.1593	362.565	278
NPS-D1-000082-D11		C1CN=C(C1)c2cccnc2		0.596615	0.164668	362.313	279
NPS-D1-000076-H06		CC(C)C[C@@H]1NC(=O)[C@H](Cc2ccc(O)cc2)NC1=O		0.696038	0.192119	362.295	280
NPS-D1-000071-F12		OCCc1ccc(O[C@@H]2OC(CO)[C@@H](O)[C@H](O)[C@H]2O)cc1		0.532843	0.147092	362.253	281
NPS-D1-000064-A06		CC(=O)OCC(=O)[C@@]1(O)CC[C@H]2[C@@H]3CCC4=CC(=O)CC[C@]4(C)[C@@]3(F)[C@@H ](O)C[C@]12C		0.764526	0.211239	361.924	282
NPS-D1-000076-H07		CC(=CC[C@H](Cc1c(O)cc(O)c2C(=O)C[C@H](Oc12)c3ccc(O)cc3O)C(=C)C)C		0.846302	0.234198	361.362	283
NPS-D1-000082-D05		Oc1cc(O)c2OC(=O)c3c(oc4cc(O)c(O)cc34)c2c1		0.714858	0.197994	361.05	284
NPS-D1-000071-G10		[I- ].CC1CC[C@H]2[C@H](C)[C@H]3CC[C@@H]4[C@@H](C[C@H]5C4CC(O)[C@H]6CC(O)CCC56 C)C3C[N+]2(C)C1		0.465035	0.128944	360.65	285
NPS-D1-000081-G12		COc1cc2CC[N+](C)(C)[C@H](Cc3ccc(O)cc3)c2cc1O		0.502847	0.139502	360.459	286
NPS-D1-000071-G03		CCCOc1ccc(NC(=O)[C@H]2O[C@@H]3OC4(CCCCC4)O[C@@H]3[C@H]5OC6(CCCCC6)O[C@ @H]25)cc1		0.481453	0.133586	360.405	287
NPS-D1-000067-A06		CC1CC[C@@]2(OC1)OC3CC4C5CC=C6CC(CCC6(C)C5CCC4(C)C3[C@@H]2C)OC7OC(CO)C(O)C (OC8OC(C)C(O)C(O)C8O)C7OC9OC(CO)C(O)C(O)C9O		0.907853	0.252298	359.833	288
NPS-D1-000070-E12		[Cl- ].CC[N@H+]1C[C@]2(C)CC[C@H](O)[C@@]34[C@@H]2C[C@@H](C13)[C@]56C[C@@H](C(= O)C[C@@H]45)C(=C)[C@H]6O		0.451236	0.125453	359.684	289
NPS-D1-000076-E12		[Cl-].NCC(O)C[NH+]1C[C@H]2C[C@H](C1)C3=CC=CC(=O)N3C2		0.502244	0.139783	359.302	290
NPS-D1-000081-H07		C1Oc2ccc(O[C@H]3OC[C@H]4[C@@H]3CO[C@@H]4c5ccc6OCOc6c5)cc2O1		0.78436	0.218811	358.465	291
NPS-D1-000071-B06		C[C@@H]1C[C@@H]2[C@@H](O1)[C@@H]3CC[C@](C)(O)[C@]34O[C@@H]4C(=O)C2=C		0.474852	0.132977	357.094	292
NPS-D1-000082-H08		Oc1ccc(C(=O)\C=C\c2ccccc2)c(O)c1		0.687858	0.192702	356.955	293
NPS-D1-000082-B07		COc1cc2CCN3Cc4c(C[C@H]3c2cc1OC)ccc5OCOc45		0.628946	0.176219	356.912	294
NPS-D1-000074-A12		[I-].COc1c2OCOc2cc3CC[N+](C)(C)C(CC(=O)\C=C\C4C(=CCCC4(C)C)C)c13		1.75115	0.490664	356.894	295
NPS-D1-000074-F03		C[C@@H]1C=C2OC(=O)[C@@](C)(O)[C@]2(C)[C@@H]3[C@H](OC(=O)C)[C@H]4[C@@H]5[C @@H](O)C(=O)[C@H]6C[C@@H]7O[C@@H]7[C@H](OC(=O)C)[C@]6(C)[C@H]5[C@H](OC(= O)C)[C@H](OC(=O)C)[C@]4(C)[C@@H]13		0.515637	0.144558	356.698	296
NPS-D1-000082-E05		COc1cc2OC(=O)C=Cc2c(OC)c1C[C@@H](O)C(C)(C)O		0.556481	0.156186	356.295	297
NPS-D1-000078-A04		[Cl-].COc1ccc(C[NH2+]CCC(c2ccccc2)c3ccc4OCOc4c3)cc1OC		0.626379	0.175809	356.283	298
NPS-D1-000078-H05		CN1Cc2c3OCOc3ccc2c4ccc5cc6OCOc6cc5c14		0.609096	0.17114	355.906	299
NPS-D1-000082-D04		COC[C@]12CC[C@H](OC)[C@@]34[C@@H]5C[C@]6(O)[C@@H](OC)[C@H](O)[C@@](O)([C @H]5[C@H]6OC(=O)c7ccccc7)[C@H]([C@H](OC)[C@H]13)[C@H]4N(C)C2		0.572203	0.160811	355.823	300
NPS-D1-000082-D12		CC(=O)c1c(O)cc(O)cc1O		0.626324	0.176244	355.373	301
NPS-D1-000066-A04		CC(CCC(=O)O)C1CCC2C3CCC4C[C@H](O)CCC4(C)C3CC(=O)C12C		1.63566	0.461069	354.753	302
NPS-D1-000065-H07		CC[C@@H](CO)NC(=O)[C@H]1CN(C)[C@@H]2Cc3c[nH]c4cccc(C2=C1)c34.OC(=O)\C=C/C(= O)O		1.29355	0.365282	354.124	303
NPS-D1-000071-A03		O=C1Nc2ccccc2C1=O		0.750011	0.212493	352.957	304
NPS-D1-000082-E07		COc1cc2CCN(C)[C@@H]3Cc4ccccc4c(c1OC)c23		0.524202	0.148701	352.52	305
NPS-D1-000071-H07		CCCC(=O)c1c(O)c(Cc2c(O)c(Cc3c(O)c(C)c(OC)c(C(=O)CCC)c3O)c(O)c(C(=O)C(C)CC)c2O)c(O)c( C)c1OC		0.41613	0.118427	351.38	306
NPS-D1-000082-E11		COc1cc(cc(OC)c1O)C(=O)C		0.502406	0.143527	350.042	307
NPS-D1-000081-G05		COC1=C[C@@]23CCN(C)[C@@H](Cc4ccc(OC)c(O)c24)C3=CC1=O		0.491083	0.140451	349.647	308
NPS-D1-000070-D10		CC\C=C/CC1=C(C)CCC1=O		0.482684	0.138109	349.496	309
NPS-D1-000071-B10		CCOC(=O)C(CCC=C)C(=O)OCC		0.446648	0.127989	348.973	310
NPS-D1-000071-H10		Oc1ccc2C(=O)C(=COc2c1)c3nncn3c4ccccc4		0.513114	0.147139	348.729	311
NPS-D1-000076-A08		CCCCCn1c(NC)nc2N(C)C(=O)NC(=O)c12		0.551146	0.158064	348.685	312
NPS-D1-000064-B05		C[C@]12CCC(=O)C=C1CCC3C4CC[C@](O)(C(=O)CO)[C@@]4(C)CC(=O)C23		0.43639	0.125227	348.48	313
NPS-D1-000071-E12		CC1=C(Cc2ccccc2)C(=O)Oc3c(C)c(OCC(=O)N)ccc13		0.705654	0.202602	348.296	314
NPS-D1-000073-H04		Br.Oc1ccc(CC2NCCc3cc(O)c(O)cc23)cc1		1.04652	0.300517	348.241	315
NPS-D1-000082-A03		[O-][N@@+]12CCC[C@H]3CN4[C@H](CC=CC4=O)[C@@H](CCC1)[C@H]23		0.630029	0.180986	348.11	316
NPS-D1-000067-A03		CC1CC[C@@]2(OC1)O[C@H]3CC4C5CC=C6C[C@H](CC[C@]6(C)C5CC[C@]4(C)[C@H]3C2C)O[ C@@H]7OC(CO)[C@@H](O)[C@H](OC8OC(C)[C@H](O)C(O)[C@@H]8O)C7O		0.860329	0.247211	348.014	317
NPS-D1-000078-F03		COc1ccc(cc1)C2=CC(=O)c3c(O)cc(O[C@@H]4O[C@H](CO)[C@@H](O)[C@H](O)[C@H]4O)cc3 O2		0.490898	0.141162	347.756	318
NPS-D1-000081-E11		COc1ccc(C[C@H]2COC(=O)[C@]2(O)Cc3ccc(O[C@@H]4O[C@H](CO)[C@@H](O)[C@H](O)[C @H]4O)c(OC)c3)cc1OC		0.520885	0.149871	347.556	319
NPS-D1-000083-A09		COc1cc2C[C@H](C)[C@@](C)(O)Cc3cc(OC)c(OC)c(OC)c3c2c(OC)c1OC		0.758575	0.218261	347.555	320
NPS-D1-000082-B05		CC(C)c1cc2CC[C@H]3C(C)(C)CCC[C@]3(C(=O)O)c2c(O)c1O		0.476075	0.137045	347.385	321
NPS-D1-000080-E05		N[C@H]1CONC1=O		0.470007	0.135378	347.18	322
NPS-D1-000083-B04		OC[C@H]1O[C@@H](O[C@H]2C[C@@H]3[C@@H]([C@H]4OC(=O)C(=C)C4[C@@H](O)CC3= C)C2=C)C(O)[C@@H](O)C1OC(=O)Cc5ccc(O)cc5		0.705181	0.203129	347.159	323
NPS-D1-000070-C03		C[C@@H](CO[C@@H]1O[C@H](CO)[C@@H](O)[C@H](O)[C@H]1O)[C@@H]2CC[C@@]3(CC[ C@]4(C)[C@H](CC[C@@H]5[C@@]6(C)CC[C@H](O[C@@H]7O[C@H](CO)[C@@H](O)[C@H]( O)[C@H]7O[C@@H]8O[C@H](CO)[C@@H](O)[C@H](O)[C@H]8O)[C@@](C)(CO[C@@H]9O[ C@H](CO)[C@@H](O)[C@H](O)[C@H]9O)[C@@H]6CC[C@@]45C)[C@H]3O)CO2		0.483872	0.139643	346.505	324
NPS-D1-000081-G06		COC(=O)C1=CO[C@@H](O[C@@H]2O[C@H](CO)[C@@H](O)[C@H](O)[C@H]2O)[C@H](C=C )[C@H]1C[C@H]3N(CCc4cc(O)c(O)cc34)C(=O)C		0.533695	0.15407	346.399	325
NPS-D1-000077-H11		COc1ccccc1OCc2onc(n2)c3ccccn3		0.941687	0.272389	345.714	326
NPS-D1-000082-C12		OC1OCC=C2OC(=O)C=C12		0.674615	0.195285	345.452	327
NPS-D1-000083-E10		C[NH+]1CCC23CCCC[C@H]2C1Cc4ccc(O)cc34.OC(C(O)C(=O)[O-])C(=O)O		0.499815	0.14473	345.344	328
NPS-D1-000081-A10		C[C@@H]1[C@@H](O)[C@]2(O)[C@H]([C@@H]3C=C(CO)C[C@@]4(O)[C@@H](C=C(C)C4= O)[C@@]13O)C2(C)C		0.447648	0.129727	345.07	329
NPS-D1-000075-D03		COc1cc(CCc2cc(OC)c(O)c(OC)c2)ccc1O		0.562149	0.162943	344.997	330
NPS-D1-000077-B11		CC(C)CN1N=C(CC(=O)N2C[C@H]3C[C@@H](C2)C4=CC=CC(=O)N4C3)c5ccccc5C1=O		0.980217	0.284171	344.939	331
NPS-D1-000074-B03		C[C@@H]1O[C@@H](O[C@H]2[C@H](O)[C@@H](O)[C@H](OC[C@H]3O[C@@H](OC(=O)[C @]45CCC(C)(C)C[C@H]4C6=CC[C@@H]7[C@@]8(C)CC[C@H](O[C@@H]9OC[C@H](O)[C@H] (O)[C@H]9O[C@@H]%10O[C@@H](C)[C@H](O)[C@@H](O)[C@H]%10O)C(C)(C)C8CC[C@@] 7(C)[C@]6(C)CC5)[C@H](O)[C@@H](O)[C@@H]3O)O[C@@H]2CO)[C@H](O)[C@H](O)[C@H] 1O		0.449587	0.130663	344.082	332
NPS-D1-000070-H06		C=CCOC1=CC(=O)Oc2ccccc12		0.521253	0.151644	343.736	333
NPS-D1-000074-A06		Brc1ccc(cc1)C2=COc3cc(OC(=O)c4occc4)ccc3C2=O		0.827982	0.241585	342.729	334
NPS-D1-000075-C06		OC(=O)c1cc(O)c2ccc(Cl)cc2n1		0.554498	0.161954	342.38	335
NPS-D1-000082-C05		CC(=CCC[C@](C)(O)[C@H]1CC[C@]2(C)[C@@H]1[C@H](O)C[C@@H]3[C@@]4(C)CC[C@H](O )C(C)(C)[C@@H]4[C@@H](O)C[C@@]23C)C		0.516637	0.151039	342.055	336
NPS-D1-000081-D11		[Cl-].COc1ccc2cc3c4cc5OCOc5cc4CC[n+]3cc2c1O		0.564455	0.165134	341.815	337
NPS-D1-000076-H10		COc1ccc(CCNCC(O)COc2cccc(C)c2)cc1OC		0.610775	0.178729	341.733	338
NPS-D1-000082-G07		CSC(=O)OCC1=C[C@H](O)[C@H]2[C@@H]1[C@H](O[C@@H]3O[C@H](CO)[C@@H](O)[C@ H](O)[C@H]3O)OC=C2C(=O)O		0.480412	0.140608	341.668	339
NPS-D1-000071-C06		C[C@H]1CC[C@@]2(O)C(C)(C)[C@@H]3CC[C@@]2(C)[C@H]1C3		0.452142	0.132402	341.492	340
NPS-D1-000075-H11		CC(C)CNC(=O)C=Cc1ccc2OCOc2c1		0.58954	0.172834	341.103	341
NPS-D1-000076-D07		COc1cccc(O)c1C2=CC(=O)c3c(O)c(OC)c(OC)c(OC)c3O2		0.467938	0.137374	340.632	342
NPS-D1-000071-C04		OCCc1c([nH]c2ccccc12)C3CC4CCN3CC4C=C		0.557619	0.163787	340.455	343
NPS-D1-000065-F05		COC1=CC(=O)Oc2c1c(C)cc(O)c2c3c(O)cc(C)c4C(=CC(=O)Oc34)OC		0.961712	0.282867	339.988	344
NPS-D1-000082-D08		CC1=CC(=O)Oc2cc(O)cc(O)c12		0.515319	0.151573	339.981	345
NPS-D1-000081-G09		COc1cc2CCN(C)[C@H](Cc3ccc(O)c(Oc4ccc(C[C@H]5N(C)CCc6cc(OC)c(OC)cc56)cc4)c3)c2cc1O		0.648459	0.191279	339.013	346
NPS-D1-000075-D12		CC(=O)O[C@H]1[C@@H](O)[C@H]2C(C)(C)CC[C@H](O)[C@]2(C)[C@@]3(O)C(=O)C[C@@](C) (O[C@]13C)C=C		0.520887	0.153752	338.785	347
NPS-D1-000073-E06		C[C@H](O)[C@H](O)c1cnc2NC(=NC(=O)c2n1)N		0.691636	0.204506	338.199	348
NPS-D1-000081-B06		CCC1=N[C@H]2C[C@@]3([C@@H]4C[C@@H]1[C@@H]2CO4)C(=O)N(OC)c5ccccc35		0.516445	0.152905	337.756	349
NPS-D1-000071-H09		CC(C)[C@]12CC[C@@](C)(O1)[C@H](O)CC\C(=C/CC\C(=C/C2)\C)\C		0.491049	0.145425	337.665	350
NPS-D1-000080-H10		C[C@]12CCC(=O)C=C1C=C[C@@H]3[C@@H]2CC[C@@]4(C)[C@H]3CC[C@@]4(O)CCC(=O) O		0.519323	0.153907	337.425	351
NPS-D1-000082-A08		OC[C@@H]1CCCN2CCCCC12		0.579935	0.172093	336.989	352
NPS-D1-000074-H12		CC[C@H](C)[C@@H]1NC(=O)[C@H](CO)NC1=O		0.951243	0.283001	336.127	353
NPS-D1-000075-B06		CC[C@H](C)C(=O)c1c(O)c(C\C=C(/C)\CCC=C(C)C)c(O)c2C(=CC(=O)Oc12)[C@@H](CC)OC(= O)C		0.567043	0.168739	336.047	354
NPS-D1-000069-E12		CCc1cc(C(=O)Cc2nc3ccccc3n2C)c(O)cc1O		0.441472	0.131524	335.658	355
NPS-D1-000077-C11		Fc1ccc(cc1)C(=O)COc2ccc3C(=O)C(=COc3c2)c4ccc(Cl)cc4		1.16161	0.346091	335.638	356
NPS-D1-000082-G04		COc1ccc(cc1OC)[C@@H]2OC[C@H]3[C@@H]2CO[C@@H]3c4ccc(O[C@@H]5O[C@H](CO)[C @@H](O)[C@H](O)[C@H]5O)c(OC)c4		0.557283	0.166046	335.62	357
NPS-D1-000072-H04		Cc1cccc(C)c1NC(=O)c2ccccc2C(=O)O		1.19971	0.358131	334.992	358
NPS-D1-000071-F11		CC1=CN(C2CC(O)C(CO)O2)C(=O)NC1=O		0.536992	0.160308	334.975	359
NPS-D1-000069-H04		[Cl-].COc1cc(cc(OC)c1OC)C(=O)ON=C2CC3CCC(C2)[NH+]3C		0.511331	0.152861	334.507	360
NPS-D1-000069-A05		C[C@]12CCC3[C@@H](CCC4=CC(=O)CC[C@]34C)C1CC[C@@H]2C(=O)CO		0.511331	0.152861	334.507	361
NPS-D1-000070-D12		NC1=NC(=O)C(=C(N)N1)O[C@@H]2O[C@H](CO)[C@@H](O)[C@H](O)[C@H]2O		0.449783	0.134627	334.095	362
NPS-D1-000080-D05		[K+].CC1(C)S[C@@H]2[C@H](NC(=O)COc3ccccc3)C(=O)N2[C@H]1C(=O)[O-]		0.494757	0.148296	333.628	363
NPS-D1-000075-D10		Cl.OC(=O)C1=CCNCC1		0.593591	0.178165	333.169	364
NPS-D1-000081-D08		C[C@H]1[C@H]2[C@H](C[C@H]3[C@@H]4CC=C5C[C@@H](O)C[C@@H](O)[C@]5(C)[C@H]4 CC[C@]23C)O[C@]16CCC(=C)CO6		0.380367	0.114248	332.929	365
NPS-D1-000071-G09		Oc1ccc(CC2=Nc3ccccc3C(=O)N2)cc1		0.505945	0.152056	332.737	366
NPS-D1-000071-E06		NC(=O)c1ccc(NC(=O)c2cc(nc3ccccc23)c4cccnc4)cc1		0.631096	0.189698	332.686	367
NPS-D1-000082-E06		C\C=C(\C)/C(=O)O[C@H]1[C@@H](OC(=O)C)C(C)(C)Oc2ccc3C=CC(=O)Oc3c12		0.656709	0.197484	332.538	368
NPS-D1-000070-C12		OC[C@H]1O[C@@H](O[C@@H]2OC=C([C@H]3CC=C(CO)[C@@H]23)C(=O)O)[C@H](O)[C@ @H](O)[C@@H]1O		0.448587	0.135199	331.797	369
NPS-D1-000081-F10		COc1c(CC=C(C)C)c(O)cc2OC(=O)c3c(oc4cc(O)ccc34)c12		0.531705	0.16055	331.178	370
NPS-D1-000078-G03		COC(=O)C1=CC[C@@]23CC[C@@H]([C@](C)(OC2=O)\C=C\C=C(/C)\C(=O)O)[C@]3(O)CC1		0.37046	0.111865	331.166	371
NPS-D1-000080-H09		[I-].COc1c2OCOc2cc3CC[N+](C)(C)C(CC(=O)c4cc5c(cc4C)C(C)(C)C(C)CC5(C)C)c13		0.682469	0.206185	330.999	372
NPS-D1-000075-C12		CCCCN(CCCC)CCCOc1ccc(cc1)C(=O)c2c(CCCC)oc3ccc(NS(=O)(=O)C)cc23		0.506	0.152958	330.811	373
NPS-D1-000081-F03		CC[C@@]12CC(=C3Nc4ccccc4[C@@]35CCN(CC=C1)[C@@H]25)C(=O)OC		0.661523	0.200173	330.477	374
NPS-D1-000078-H03		CCCCCCCCCC(=O)NCc1ccc(O)c(OC)c1		0.949467	0.287386	330.381	375
NPS-D1-000078-A09		OC(CNC(=O)c1ccccc1)c2ccccc2		0.47352	0.143429	330.142	376
NPS-D1-000075-G05		OC[C@@H]1O[C@@H](OC2=C(Oc3cc(O)cc(O)c3C2=O)c4cc(O)c(O)c(O)c4)[C@H](O)[C@H]1O		0.651886	0.197516	330.041	377
NPS-D1-000073-F09		CC[C@H]1OC(=O)[C@H](C)[C@@H](O[C@H]2C[C@@](C)(OC)[C@@H](O)[C@H](C)O2)[C@H ](C)[C@@H](O[C@@H]3O[C@H](C)C[C@@H]([C@H]3O)N(C)C)[C@@](C)(C[C@@H](C)C(=O)[ C@H](C)[C@@H](O)[C@]1(C)O)OC		1.01687	0.308209	329.928	378
NPS-D1-000082-C10		COc1ccc(\C=C\C(=O)c2ccc(O)cc2O)cc1		0.666676	0.202198	329.715	379
NPS-D1-000070-C06		CC1(C)Oc2cc3oc(cc3cc2C[C@H]1O)c4cc(O)cc(O[C@@H]5OC[C@@H](O)[C@H](O)[C@H]5O)c 4		0.434718	0.13185	329.707	380
NPS-D1-000073-D08		Cc1c2ccncc2c(C)c3c4ccccc4[nH]c13		1.25355	0.380407	329.528	381
NPS-D1-000071-G06		COc1ccc(cc1)C2=CC(=O)c3cc(C)ccc3O2		0.483031	0.146869	328.885	382
NPS-D1-000069-A04		CC[C@@]1(O)C(=O)OCC2=C1C=C3N(Cc4cc5ccccc5nc34)C2=O		0.473598	0.144146	328.554	383
NPS-D1-000075-F08		C[C@]12CCC[C@]3(CN(CCO)C1)[C@@H]2CC[C@]45CC[C@H](C[C@@H]34)C(=C)[C@H]5O		0.57708	0.17565	328.539	384
NPS-D1-000078-E03		Br.COc1ccc2CC(=O)c3cc4OCOc4cc3CCN(C)Cc2c1OC		0.386338	0.117597	328.525	385
NPS-D1-000069-G08		C[C@@]12CCC[C@](C)(C1CC[C@]34CC(=C)[C@](CCC23)(C4)O[C@@H]5OC(CO)[C@@H](O)[C @H](O)C5O[C@@H]6OC(CO)[C@@H](O)[C@H](O)C6O)C(=O)O[C@@H]7OC(CO)[C@@H](O) [C@H](O)C7O		0.379421	0.115612	328.184	386
NPS-D1-000083-H09		CC1CC[C@@]2(OC1)O[C@H]3CC4C5CC=C6C[C@H](CC[C@]6(C)C5CC[C@]4(C)[C@H]3C2C)O[ C@@H]7OC(CO)[C@@H](OC8OC(C)[C@H](O)C(O)[C@@H]8OC9OC(C)[C@H](O)C(O)[C@@H ]9O)[C@H](O)C7O		0.452813	0.138008	328.105	387
NPS-D1-000074-H07		CC[C@]1(O)C[C@H]2C[N@](CCc3c([nH]c4ccccc34)[C@@](C2)(C(=O)OC)c5cc6c(cc5OC)N(C)[C @H]7[C@](O)([C@H](OC(=O)C)[C@]8(CC)C=CCN9CC[C@]67[C@H]89)C(=O)OC)C1		0.883431	0.269347	327.99	388
NPS-D1-000083-C10		CCC(C)(O)C(=O)OC1C2C(=C)[C@@H](O)[C@]3(O)OC[C@]24C(CC5C(=CC(=O)[C@@H](O)[C@ ]5(C)C34)C)OC1=O		0.598878	0.182614	327.948	389
NPS-D1-000068-D08		OCC1O[C@@H](O[C@H]2CC3C([C@H]4OC(=O)C(=C)C4[C@@H](CC3=C)OC(=O)Cc5ccc(O)cc 5)C2=C)C(O)[C@H](O)[C@@H]1O		0.760054	0.231766	327.94	390
NPS-D1-000073-B08		C\C=C\c1ccc2oc(c(C)c2c1)c3ccc(O)cc3		0.832473	0.254002	327.742	391
NPS-D1-000081-A11		COc1c2C=CC(=O)Oc2c(OCC=C(C)C)c3occc13		0.53769	0.164106	327.647	392
NPS-D1-000076-D09		OCC1OC(OC\C=C\c2ccccc2)C(O)C(O)C1O		0.4342	0.132663	327.296	393
NPS-D1-000069-C11		CC1OC(CC(O)C1O)OC2C(O)CC(OC3C(O)CC(OC4CCC5(C)C(CC[C@@H]6[C@@H]5CCC7(C)C(C( CC67O)OC(=O)C)C8=CC(=O)OC8)C4)OC3C)OC2C		0.396679	0.121223	327.23	394
NPS-D1-000070-H09		COc1c2CC(Oc2nc3ccccc13)C(C)(O)CO		0.548716	0.167728	327.146	395
NPS-D1-000075-H09		CCN1CC2(COC)C(CC(OC)C34[C@@H]5C[C@]6(O)[C@@H](OC)C(O)[C@@](OC(=O)C)([C@H]5 C6OC(=O)c7ccccc7)C(C(OC)[C@H]23)[C@@H]14)OC(=O)C		0.558554	0.17078	327.06	396
NPS-D1-000076-A03		O=C(NCc1occc1)c2ccc3C(=O)N4CCCC4=Nc3c2		0.681339	0.208462	326.842	397
NPS-D1-000068-D11		CC1(C)O[C@H]2CC(=O)OC[C@]23[C@H]4CC[C@@]5(C)[C@@H](OC(=O)[C@H]6O[C@@]56[ C@]4(C)C(=O)C[C@@H]13)c7cocc7		0.903323	0.276396	326.822	398
NPS-D1-000077-A10		O=C(NCCc1ccccc1)C2=CC3=C(CCC3)NC2=O		1.30911	0.400593	326.792	399
NPS-D1-000076-G10		CCCCC[C@H](O)\C=C\[C@H]1[C@H](O)CC(=O)[C@@H]1C\C=C/CCCC(=O)O		0.409372	0.125475	326.259	400
NPS-D1-000070-B04		OC(=O)CCC(=O)O.O=C(O[C@H]1CN2CCC1CC2)N3CCc4ccccc4[C@@H]3c5ccccc5		0.475833	0.145912	326.109	401
NPS-D1-000070-C09		[Na].OC[C@H](O)[C@H]1OC(=O)C(O)C1O		0.467491	0.143383	326.044	402
NPS-D1-000083-C08		C[C@]12CC[C@@H](O)C[C@H]1CC[C@H]3[C@@H]4CC[C@](O)(C(=O)CO)[C@@]4(C)C[C@H] (O)[C@H]23		0.487062	0.149516	325.758	403
NPS-D1-000070-G09		NC(=O)OCCCc1ccccc1		0.527596	0.162017	325.643	404
NPS-D1-000075-B11		CC[C@@H](C)C(=O)O[C@@H]1[C@@H](OC(=O)C)[C@]2(C)[C@@H](CC[C@@]23O[C@]34C C[C@H]5C[C@H](CC[C@]5(C)[C@@H]14)O[C@H]6C[C@@H](OC)[C@H](O[C@@H]7O[C@H]( C)[C@@H](O)[C@@H](OC)[C@H]7O)[C@@H](C)O6)C(=O)C		0.486664	0.149824	324.825	405
NPS-D1-000080-A12		C[C@H]1[C@H](NC(=O)\C(=N/OC(C)(C)C(=O)O)\c2csc(N)n2)C(=O)N1S(=O)(=O)O		1.49621	0.461461	324.233	406
NPS-D1-000070-B07		[Cl- ].C[C@H]1CCC=C2C[C@H]3OC(=O)C(C[NH+]4CCN(CC4)c5cccc(C)c5C)[C@H]3[C@H](O)[C@]1 2C		0.490808	0.151531	323.9	407
NPS-D1-000069-B10		CC1(C)OC(=O)C=C[C@@]2(C)[C@H]1CC(=O)[C@]3(C)[C@@H]2CC[C@@]4(C)[C@@H](OC(= O)[C@H]5O[C@@]345)c6cocc6		0.507338	0.156758	323.643	408
NPS-D1-000069-E07		OCC1O[C@@H](O[C@@H]2OC=C3C(=O)OCC[C@@]3(O)C2C=C)C(O)[C@@H](O)[C@@H]1O		0.36352	0.112322	323.641	409
NPS-D1-000068-B07		CC(=O)Oc1ccc2OC(=O)C(=C(C)c2c1)c3ccc(Br)cc3		0.905213	0.279943	323.356	410
NPS-D1-000082-H07		CCCCCC1C(CC(=O)OC)CCC1=O		0.637025	0.197085	323.224	411
NPS-D1-000074-D08		COC1=CC(=O)c2c(O)c(OC)c3C[C@](C)(O)[C@H](C(=O)C)c4c(OC)c(O)c5C(=O)C=C(OC)c6c1c2c 3c4c56		0.911211	0.282199	322.897	412
NPS-D1-000076-D10		OC(=O)CCCCCCCC(=O)O		0.386651	0.11987	322.557	413
NPS-D1-000077-A08		COc1ccc(CNC(=O)CCC2=Nc3ccccc3C(=O)N2)cc1OC		0.892295	0.276661	322.523	414
NPS-D1-000073-B05		Oc1ccc(cc1CC=C)c2cc(CC=C)ccc2O		0.688386	0.213699	322.129	415
NPS-D1-000080-C03		C[C@@H](O)[C@@H]1NC(=O)[C@@H]2CCCN2C1=O		0.477004	0.148112	322.056	416
NPS-D1-000065-E10		CN[C@@H]1CCc2[nH]c3ccc(cc3c2C1)C(=O)N.OC(=O)CCC(=O)O		1.08405	0.33672	321.944	417
NPS-D1-000068-C10		CN1C(=O)NC(=O)c2c1nc(N3CCC(CC3)C(=O)N)n2CC(=C)C		0.864671	0.268587	321.934	418
NPS-D1-000078-H06		COc1ccc(CCO[C@@H]2OC(CO[C@H]3OC[C@H](O)[C@H](O)[C@H]3O)[C@@H](OC(=O)\C= C\c4ccc(O)c(OC)c4)[C@H](OC5O[C@H](C)C(O)[C@@H](O)[C@@H]5O)[C@H]2O)cc1O		0.509417	0.158253	321.901	419
NPS-D1-000077-E03		CC(C)\C(=C\C(=O)O[C@@H]1C[C@@H]2[C@@]3(C)CC[C@H](O)CC3=CC[C@@]2(O)[C@@] 4(O)CC[C@@](O)(C(=O)C)[C@@]14C)\C		0.784162	0.243796	321.646	420
NPS-D1-000083-C04		COc1cc(cc(OC)c1O[C@@H]2O[C@H](CO)[C@@H](O)[C@H](O)[C@H]2O)[C@@H]3OC[C@@ H]4[C@@H]3CO[C@@H]4c5cc(OC)c(O[C@H]6O[C@@H](CO)[C@H](O)[C@@H](O)[C@@H]6 O)c(OC)c5		0.596474	0.185662	321.268	421
NPS-D1-000076-G11		COc1cc(C(=O)O)c(cc1OC)C(=O)O		0.401913	0.125192	321.037	422
NPS-D1-000070-C10		CSCC[C@@H]1NC(=O)[C@@H]2CCCN2C1=O		0.458526	0.143039	320.56	423
NPS-D1-000069-B06		COc1cc(cc(OC)c1OC)[C@H]2[C@H]([C@H](CO)[C@@H](O)c3cc4OCOc4cc23)C(=O)NCc5cccnc 5		0.387568	0.121018	320.256	424
NPS-D1-000066-D09		COc1ccc(NC(=O)COc2ccc3C(=CC(=O)Oc3c2C)C)cc1		1.7556	0.5485	320.073	425
NPS-D1-000076-F05		CC(=O)OCC1OC(Oc2ccc(cc2)C(=O)C)C(OC(=O)C)C(OC(=O)C)C1OC(=O)C		0.434583	0.135873	319.846	426
NPS-D1-000071-C12		CCCCCC1CC(CC#CC[NH+](CC)CC)C(=O)O1.OC(=O)C(=O)[O-]		0.447964	0.140134	319.669	427
NPS-D1-000083-A08		CC1(C)CC[C@@]2(CC[C@]3(C)C(=CCC4[C@@]5(C)CC[C@H](O[C@@H]6OC([C@@H](O)[C@H ](O)[C@H]6O[C@@H]7OC(CO)[C@@H](O)[C@H](O)[C@H]7O)C(=O)O)C(C)(C)C5CC[C@@]34 C)C2C1)C(=O)O[C@@H]8OC(CO)[C@@H](O)[C@H](O)[C@H]8O		0.633932	0.198363	319.582	428
NPS-D1-000075-C08		CC[C@H](C)[C@@H]1NC(=O)[C@@H]2CCCN2C1=O		0.53799	0.168392	319.486	429
NPS-D1-000072-G04		CC(=O)OCC(=O)[C@@]1(O)[C@@H](C[C@H]2[C@@H]3CCC4=CC(=O)C=C[C@]4(C)[C@@]3( F)[C@@H](O)C[C@]12C)OC(=O)C		0.804934	0.252068	319.333	430
NPS-D1-000073-F06		Cl.CC(C)NCC(O)COc1ccccc1CC=C		0.87893	0.275271	319.296	431
NPS-D1-000083-D09		[O-][N+]12CCCC3CN4[C@H](CCCC4=O)C(CCC1)C23		0.492967	0.154605	318.856	432
NPS-D1-000075-D07		CC(=O)C1=C(O)[C@@H]2[C@@H]3[C@@H](Cc4cccc5[nH]cc3c45)C(C)(C)N2C1=O		0.507334	0.159258	318.56	433
NPS-D1-000069-B07		Brc1ccc2oc(cc2c1)C(=O)N3C[C@H]4C[C@@H](C3)C5=CC=CC(=O)N5C4		0.390613	0.122702	318.342	434
NPS-D1-000080-F05		CC(=O)OC1CCC2(C)[C@@H](CCC3C2CCC4(C)C3CCC4=O)C1		0.659532	0.207184	318.331	435
NPS-D1-000075-E05		C[C@@H]1O[C@@H](OC2=C(Oc3cc(O)cc(O)c3C2=O)c4cc(O)c(O)c(O)c4)[C@H](O)[C@H](O)[ C@H]1O		0.543893	0.171072	317.933	436
NPS-D1-000081-C11		COC(=O)C1=CO[C@@H](O[C@@H]2O[C@H](CO[C@@H]3O[C@H](CO)[C@@H](O)[C@H](O )[C@H]3O)[C@@H](O)[C@H](O)[C@H]2O)[C@H]4[C@@H]1CC=C4CO		0.478175	0.150537	317.647	437
NPS-D1-000078-G04		CC1OC(CC(OC(=O)C)C1O)OC2C(O)CC(OC3C(O)CC(OC4CC(O)C5(C)C(CC[C@@H]6[C@@H]5C CC7(C)C(CCC67O)C8=CC(=O)OC8)C4)OC3C)OC2C		0.366043	0.115406	317.178	438
NPS-D1-000070-H04		COc1ccc(cc1)C2=CC(=O)c3ccc(O)cc3O2		0.502507	0.15858	316.879	439
NPS-D1-000066-A05		CC(C)CC(NC(=O)C1CCCN1C(=O)CNC(=O)[C@H](C)NC(=O)C(Cc2ccc(OC(=O)OC(C)(C)C)cc2)NC(=O)O C(C)(C)C)C(=O)NCC(=O)N		1.64102	0.518462	316.517	440
NPS-D1-000076-B04		O[C@@H]1C[C@@H]2N(C1)C(=O)[C@H](Cc3ccccc3)NC2=O		0.443772	0.140316	316.265	441
NPS-D1-000078-A08		COc1ccc2OC(=O)C=Cc2c1		0.581726	0.183945	316.25	442
NPS-D1-000065-B06		COc1ccc(C(=O)O)c(OC)c1OC		0.918146	0.290641	315.904	443
NPS-D1-000082-H03		O[C@H]1[C@H](Oc2cc(O)c3C(=O)C=C(Oc3c2)c4ccccc4)O[C@@H]([C@@H](O)[C@@H]1O)C( =O)O		0.746015	0.236218	315.817	444
NPS-D1-000070-C08		[I-].C[C@@H]1CCC2C(C[N+]3(C)CCCCC3)C(=O)O[C@]24C1CC[C@@]5(C)O[C@@H]45		0.432131	0.136931	315.582	445
NPS-D1-000083-B12		COc1c(C)c2COC(=O)c2c(O)c1C\C=C(/C)\CCC(=O)O		0.747332	0.236842	315.541	446
NPS-D1-000064-C12		C[C@]12CC(=O)C3C(CCC4=CC(=O)C=C[C@]34C)C1CC[C@]2(O)C(=O)CO		0.599617	0.190069	315.473	447
NPS-D1-000083-F06		CC(=O)OCC1OC(OC2=C(Oc3cc(O)cc(O)c3C2=O)c4ccc(O)cc4)C(O)C(O)C1O		0.530154	0.16814	315.306	448
NPS-D1-000076-C12		COc1c(O)cc2OC(=CC(=O)c2c1O)c3ccccc3		0.903727	0.286687	315.231	449
NPS-D1-000075-B04		Cc1oc2c3C4=C(CCCC4)C(=O)Oc3cc(C)c2c1c5ccccc5		0.521449	0.165551	314.978	450
NPS-D1-000064-E12		[I-].COc1c2OCOc2cc3CC[N+](C)(C)C(CC(=O)\C=C\c4occc4)c13		0.673573	0.213883	314.925	451
NPS-D1-000082-B03		CC1=CC(=O)Oc2cc(O)c(O)cc12		0.608278	0.193398	314.522	452
NPS-D1-000076-F09		COc1cc(ccc1O)C(=O)O[C@H]2C3C=CO[C@@H](O[C@@H]4OC(CO)[C@@H](O)[C@H](O)[C @H]4O)C3[C@@]5(CO)O[C@@H]25		0.424285	0.135053	314.162	453
NPS-D1-000065-E09		CN1C(=O)N(C)c2ncn(CC(=O)O)c2C1=O		0.901806	0.287397	313.784	454
NPS-D1-000080-C10		CC[C@H]1OC(=O)[C@H](C)[C@@H](O[C@H]2C[C@@](C)(OC)[C@@H](O)[C@H](C)O2)[C@H ](C)[C@@H](O[C@@H]3O[C@H](C)C[C@@H]([C@H]3O)N(C)C)[C@](C)(O)C[C@@H](C)CN(C)[ C@H](C)[C@@H](O)[C@]1(C)O		0.662742	0.211296	313.656	455
NPS-D1-000064-D12		COc1cc2N=CNC(=O)c2cc1OC		0.527908	0.168546	313.213	456
NPS-D1-000082-C03		C[C@@H]1C(=O)O[C@H]2C[C@@]34[C@H]5C[C@@H](C(C)(C)C)[C@]36[C@@H](OC(=O)[C @@H]6O)O[C@@]4(C(=O)O5)[C@@]12O		0.49664	0.158717	312.909	457
NPS-D1-000065-C03		Oc1ccc2C[C@@H]3NCC[C@]4(CCCC[C@H]34)c2c1		0.7142	0.228589	312.439	458
NPS-D1-000070-H07		COc1cc(ccc1O)C(=O)C		0.513422	0.16435	312.396	459
NPS-D1-000077-A09		CC(C)C(=O)Oc1ccc2C(=O)C(=COc2c1)c3nc4ccccc4s3		1.03216	0.330825	311.995	460
NPS-D1-000073-D12		CC1CC2C3CCC4=CC(=O)C=CC4(C)C3(F)C(O)CC2(C)C1(O)C(=O)COP(=O)(O)O		0.925565	0.296794	311.855	461
NPS-D1-000081-D10		C\C=C\1/C[C@@H](C)[C@](O)(CO)C(=O)OCC2=CCN3CC[C@@H](OC1=O)[C@@H]23		0.487799	0.156424	311.845	462
NPS-D1-000083-E12		OC1CCN2C(=O)c3ccccc3N=C12		0.618005	0.19833	311.604	463
NPS-D1-000065-D04		[Cl-].CCOc1ccc(cc1)C(=O)OC[C@@H]2CCC[NH+]3CCCC[C@H]23		0.975675	0.313435	311.284	464
NPS-D1-000073-C11		CC1=C(C(=O)c2ccc(OCC(=O)C(C)(C)C)cc2O1)c3ccc(Br)cc3		0.922227	0.296367	311.178	465
NPS-D1-000080-D04		CCC(C)C(O)C(=O)O[C@@H]1CC(=C)C2C[C@H](O[C@@H]3OC(CO)[C@@H](O)[C@@H](O)C3 O)C(=C)C2[C@H]4OC(=O)C(=C)C14		0.476013	0.153209	310.695	466
NPS-D1-000071-H12		C[C@@]1(O)CC[C@H]2[C@@H](CC[C@@H]3[C@@H]2CC[C@]4(C)[C@H]3CC[C@H]4C(=O)C n5cc(cn5)C#N)C1		0.86159	0.277537	310.441	467
NPS-D1-000083-D12		CC1CCC2C1C3C(CCC2(C)O)C3(C)C		0.621116	0.200113	310.383	468
NPS-D1-000070-D05		COc1cccc(c1)C2=CC(=O)c3ccccc3O2		0.52956	0.170699	310.23	469
NPS-D1-000075-D09		Oc1ccc(C[C@@H]2NC(=O)[C@@H]3CCCN3C2=O)cc1		0.562947	0.181491	310.18	470
NPS-D1-000066-A06		COc1cccc2C=C(C(=O)Oc12)c3nc4ccccc4s3		1.72894	0.557796	309.959	471
NPS-D1-000073-E10		C[C@]12CC[C@H]3[C@@H](CCC4=CC(=O)CC[C@]34C)[C@@H]1CC[C@@H]2O		0.825635	0.266558	309.739	472
NPS-D1-000073-B12		COc1cc2CC[C@H](NC(=O)C)C3=CC(=O)C(=CC=C3c2c(OC)c1OC)NCCO		0.974037	0.314609	309.603	473
NPS-D1-000070-E09		Oc1ccccc1C2=CC(=O)c3ccccc3O2		0.587296	0.189749	309.512	474
NPS-D1-000067-C09		[Br- ].CCC1C2CC3C4N(C)c5ccccc5C46CC(C2C6O)[N+]3(CC(=O)OC7CCC8(C)C(CCC9C8CCC%10(C)C( CCC9%10O)C%11=CC(=O)OC%11)C7)[C@@H]1O		1.19132	0.385012	309.424	475
NPS-D1-000069-B12		OCC1OC(O[C@@H]2OC=CC3C(O)C=C(COC(=O)c4ccc(O)cc4)C23)C(O)C(O)C1O		0.490297	0.158528	309.281	476
NPS-D1-000068-C12		CC(C)[C@@H]1NC(=O)[C@H](Cc2ccccc2)NC1=O		0.717891	0.233218	307.819	477
NPS-D1-000070-H10		CCOC(=O)n1cc2CCCCCCCOc3ccc1c2c3		0.555343	0.180538	307.604	478
NPS-D1-000073-C06		COc1ccc(cc1O)[C@H]2CC(=O)c3c(O)cc(O[C@@H]4OC(CO)[C@@H](O)[C@H](O)[C@H]4OC5 O[C@H](C)C(O)[C@@H](O)[C@@H]5O)cc3O2		0.623143	0.202587	307.593	479
NPS-D1-000073-D06		COc1ccc(cc1)C2=C(O)C(=O)c3c(O)cc(O)c(CC=C(C)C)c3O2		0.886563	0.288289	307.526	480
NPS-D1-000069-B04		CC[C@@]1(O)C(=O)OCC2=C1C=C3N(Cc4cc5c(cccc5nc34)[N+](=O)[O-])C2=O		0.40553	0.131998	307.223	481
NPS-D1-000075-B08		CC(C)C(=C)CC[C@H]([C@H]1[C@H](O)C[C@@]2(C)C3=CC[C@@H](C(=C)C)[C@](C)(CCC(=O) O)C3=CC[C@]12C)C(=O)O		0.545376	0.177527	307.207	482
NPS-D1-000075-B03		C[C@@H]1NC(=O)CNC1=O		0.52424	0.170751	307.02	483
NPS-D1-000073-G09		CCCCCCCC\C=C/CCCCCCCC(=O)[O-].[NH3+]CCO		0.509159	0.165882	306.941	484
NPS-D1-000076-E10		COC1=CC=C2C(=CC1=O)[C@H](CCc3cc(OC)c(OC)c(OC)c23)NC(=O)C		0.414576	0.135127	306.805	485
NPS-D1-000083-H07		COc1cc2CCN(C)[C@H]3Cc4ccc(Oc5cccc(C[C@H]6N(C)CCc7cc(OC)c(OC)c(Oc1cc23)c67)c5)cc4 O		0.845515	0.275603	306.787	486
NPS-D1-000078-G08		CCCCCC1=C(C)CCC1=O		0.393376	0.128314	306.574	487
NPS-D1-000066-H11	Puerarin	OC[C@H]1O[C@H]([C@H](O)[C@@H](O)[C@@H]1O)c2c(O)ccc3C(=O)C(=COc23)c4ccc(O)cc4	3681-99-0	2.16811	0.707291	306.537	488
NPS-D1-000081-F07		CC(=CCC[C@](C)(O)[C@H]1CC[C@]2(C)[C@@H]1[C@H](O)C[C@@H]3[C@@]4(C)CC[C@H](O [C@@H]5O[C@H](CO)[C@@H](O)[C@H](O)[C@H]5O)C(C)(C)[C@@H]4CC[C@@]23C)C		0.319586	0.104265	306.512	489
NPS-D1-000076-H04		COc1ccc(OC)c(NC(=O)C2=Cc3ccccc3OC2=O)c1		0.895908	0.292334	306.467	490
NPS-D1-000076-D03		CCN1C[C@@]2(CC[C@H](OC)[C@@]34C2C[C@@H]([C@@H]13)[C@@]5(O)C[C@H](OC)[C@ H]6CC4[C@]5(O)[C@H]6OC)OC(=O)c7ccccc7N		0.408994	0.133538	306.276	491
NPS-D1-000071-E10		O=C1Nc2ccccc2C1(c3c[nH]c4ccccc34)c5c[nH]c6ccccc56		0.497619	0.162517	306.195	492
NPS-D1-000078-B04		COc1ccc(CNc2ncnc3[nH]cnc23)cc1		0.399068	0.130361	306.125	493
NPS-D1-000070-E08		CC1(C)O[C@@H]1COc2c3OC(=O)C=Cc3cc4ccoc24		0.476069	0.155581	305.994	494
NPS-D1-000078-B05		CC(=O)O[C@@H]1C[C@]23C[C@@](C)(O)[C@H](CC[C@H]2[C@@](C)(O)[C@@H]4[C@@H]5 O[C@@H]5C(C)(C)[C@@]14O)[C@H]3O		0.35017	0.114535	305.732	495
NPS-D1-000073-A07		[I-].Cc1ccc2[nH]c3CC[N+](C)(C)Cc3c2c1		0.795897	0.260371	305.678	496
NPS-D1-000080-F06		C[C@]12C[C@H](O)[C@H]3[C@@H](CCC4=CC(=O)C=C[C@]34C)[C@@H]1CC[C@]2(O)C(=O) CO		0.483226	0.158215	305.423	497
NPS-D1-000069-B05		Brc1ccc2[nH]c3CCCCc3c2c1		0.436635	0.143091	305.145	498
NPS-D1-000082-E03		OC(=O)[C@@H](Cc1ccc(O)c(O)c1)OC(=O)\C=C\c2ccc(O)c3O[C@@H]([C@@H](C(=O)O)c23 )c4ccc(O)c(O)c4		0.472389	0.154923	304.917	499
NPS-D1-000065-C04		COc1ccc(\C=C\c2cc(O)cc(OC3OC(CO)C(O)C(O)C3O)c2)cc1		0.999683	0.327973	304.807	500
NPS-D1-000070-H11		CNC[C@H](O)[C@@H](O)[C@H](O)[C@H](O)CO		0.514835	0.16904	304.564	501
NPS-D1-000069-F10		CC(C)CCN1CCn2c1nc3N(C)C(=O)N(C)C(=O)c23		0.442054	0.145152	304.545	502
NPS-D1-000075-G08		C[C@H](CC(=O)C[C@H](C)C(=O)O)[C@H]1CC(=O)[C@@]2(C)C3=C(C(=O)C[C@]12C)[C@@]4( C)CCC(=O)C(C)(C)[C@@H]4C[C@@H]3O		0.508657	0.167129	304.351	503
NPS-D1-000076-E04		CC(=O)[C@@]1(O)CC[C@H]2[C@@H]3CCC4=CC(=O)CC[C@]4(C)[C@H]3CC[C@]12C		0.513686	0.16886	304.208	504
NPS-D1-000065-B05		COC(=O)c1oc(C)c(CC(=O)c2ccc(O)cc2O)c1		0.94128	0.309697	303.936	505
NPS-D1-000083-E06		Oc1cc(O)c2C(=O)C[C@H](Oc2c1)c3ccc(O)c(O)c3		0.598377	0.197186	303.459	506
NPS-D1-000078-C03		C[N+]1([O-])[C@@H]2C[C@H](C[C@H]1[C@@H]3O[C@H]23)OC(=O)[C@H](CO)c4ccccc4		0.34627	0.114237	303.114	507
NPS-D1-000083-C03		CC(=O)N[C@H]1[C@H](O)O[C@H](CO)[C@@H](O)[C@@H]1O		0.584071	0.1927	303.099	508
NPS-D1-000078-D03		CC(C)CCn1c(N)nc2N(C)C(=O)NC(=O)c12		0.356775	0.1178	302.865	509
NPS-D1-000077-D12		Oc1ccccc1C2CC(=O)c3ccccc3O2		0.96225	0.318173	302.43	510
NPS-D1-000068-F12		CC(=O)O[C@H]1C[C@@](C)(O)[C@@H]2C[C@H]3C(OC(=O)C3=C)C=C(C)[C@@H]12		0.590434	0.195302	302.319	511
NPS-D1-000071-C11		CCCC(=O)c1c(O)c(CC2=C(O)C(C)(C)C(=C(C(=O)C)C2=O)O)c(O)c(CC3=C(O)C(C)(C)C(=C(C(=O) C)C3=O)O)c1O		0.43611	0.144616	301.564	512
NPS-D1-000068-E11		CN1C(=O)N(C)c2nc3n(CCO)c(cn3c2C1=O)c4ccccc4		0.652382	0.21643	301.428	513
NPS-D1-000080-G07		CN1C(=O)NC(=O)c2c1nc3n(c(C)cn23)c4cccc(O)c4		0.376819	0.125044	301.348	514
NPS-D1-000082-G03		OC[C@@H](O)[C@H]1OC(=O)C(=C1O)O		0.525169	0.1744	301.128	515
NPS-D1-000069-C05		C[C@H]1NC(C)(C)C2C[C@H]3[C@H](CCNC(=O)CN(C)C)OCC[C@]3(NC(=O)C)C1C2		0.36292	0.120533	301.096	516
NPS-D1-000081-D04		C[C@H]1C[C@@]2(OC(=O)C)C([C@H]1OC(=O)c3ccccc3)[C@H](OC(=O)C)C(=C)CC[C@H]4[C @@H](\C=C(/C)\C2=O)C4(C)C		0.616318	0.204786	300.957	517
NPS-D1-000076-C11		C[C@@]12[C@H]3CC[C@H](O3)[C@]1(C)C(=O)OC2=O		0.402003	0.133597	300.908	518
NPS-D1-000069-B03		OC(=O)CNC(=O)c1cccc2ccccc12		0.354927	0.117981	300.835	519
NPS-D1-000067-A05		Cl.C[C@@H]1[C@H]2[C@H](O)[C@H]3[C@H](N(C)C)C(=C(C(=O)N)C(=O)[C@@]3(O)C(=C2C( =O)c4c(O)cccc14)O)O		0.52365	0.1742	300.604	520
NPS-D1-000072-H03		CC(=O)OCC(=O)C1(O)CCC2[C@@H]3CCC4=CC(=O)C=C[C@]4(C)C3[C@@H](O)C[C@]12C		1.31595	0.43806	300.404	521
NPS-D1-000065-E03		CC1OC1(C)C(=O)OC2C(OC(=O)C3(C)OC3C)C(C)(C)Oc4cc5OC(=O)C=Cc5cc24		1.04262	0.347278	300.226	522
NPS-D1-000073-F08		C[C@H](CCc1ccc(O)cc1)O[C@@H]2O[C@H](CO)[C@@H](O)[C@H](O)[C@H]2O		0.806348	0.268874	299.898	523
NPS-D1-000070-G12		CC(=C\C=C\1/O[C@H]2CC(=CC(=O)[C@H]2[C@@]1(C)O)C)C		0.484032	0.161449	299.805	524
NPS-D1-000078-B06		N.CC1(C)[C@H](CC[C@@]2(C)[C@H]1CC[C@]3(C)[C@@H]2C(=O)C=C4[C@@H]5C[C@](C)(CC [C@]5(C)CC[C@@]34C)C(=O)O)O[C@H]6O[C@@H]([C@@H](O)[C@H](O)[C@H]6O[C@@H]7 O[C@@H]([C@@H](O)[C@H](O)[C@H]7O)C(=O)O)C(=O)O		0.340667	0.11377	299.435	525
NPS-D1-000075-C11		C[C@@H](CC(=O)C[C@@H](C)C(=O)O)[C@@H]1C[C@@H](O)[C@]2(C)C3=C(C(=O)C[C@@] 12C)[C@]4(C)CCC(=O)C(C)(C)[C@@H]4C[C@@H]3O		0.497303	0.166158	299.295	526
NPS-D1-000067-F09		CC(=C)[C@@H]1CCC2(CC[C@]3(C)C(CCC4[C@@]5(C)C\C(=C\c6occc6)\C(=O)C(C)(C)C5CC[ C@@]34C)C12)C(=O)O		1.02501	0.342703	299.095	527
NPS-D1-000070-H05		CCOC(=O)C1CC[NH+](CC2=CC(=O)Oc3cc(C)c([O-])cc23)CC1		0.492651	0.164954	298.66	528
NPS-D1-000076-H08		COC(=O)c1c(C)oc2cc(Br)c(OC(=O)C(C)C)cc12		0.514322	0.172271	298.555	529
NPS-D1-000075-A04		[Cl-].COc1ccc2CC3[NH+](CCc4cc5OCOc5cc34)Cc2c1OC		0.91675	0.307151	298.469	530
NPS-D1-000077-H12		CCCN1C(=O)C2(N3C[C@@]4(CN2C[C@@](C3)(C(C)C)C4=O)C(C)C)c5ccccc15		0.933221	0.31298	298.173	531
NPS-D1-000074-H04		CCOC(=O)c1c(C)oc2ccc(OCc3ccc(cc3)c4oc(nc4)c5ccccc5)cc12		0.589049	0.197577	298.136	532
NPS-D1-000082-A04		COc1ccc(C[C@H]2N(C)CCc3cc(OC)c(Oc4cc(C[C@H]5N(C)CCc6cc(OC)c(OC)cc56)ccc4O)cc23)cc 1		0.529221	0.177529	298.103	533
NPS-D1-000064-F11		COc1cc2O\C(=C/c3ccc(O)c(O)c3)\C(=O)c2c(OC)c1OC		0.574148	0.19274	297.887	534
NPS-D1-000069-D12		Oc1ccc2C[C@H]3N(CC4CC4)CC[C@@]56[C@@H](Oc1c25)C(=O)CC[C@@]36O		0.398131	0.13373	297.713	535
NPS-D1-000083-F03		OCC1O[C@@H](O[C@@H]2OC=C3C(=O)OCC=C3C2C=C)C(O)[C@@H](O)[C@@H]1O		0.534083	0.179526	297.496	536
NPS-D1-000071-B04		COC(=O)c1ccccc1NC(=O)C		0.468754	0.157652	297.334	537
NPS-D1-000074-A11		CC(=O)C1CCC2C3CC=C4OC(=O)CCC4(C)C3CCC12C		0.835325	0.281016	297.251	538
NPS-D1-000069-F04		CC(=O)OC1N=C(c2ccccc2)c3cc(Br)ccc3NC1=O		0.387949	0.130619	297.007	539
NPS-D1-000072-G03		CCOC(=O)c1oc2ccc(cc2c1)C3=C(C)Oc4cc(O)ccc4C3=O		0.649008	0.21862	296.866	540
NPS-D1-000071-B05		CC1C2CCC3(C)CCC(=O)C(C)C3C2OC1=O		0.484969	0.163386	296.825	541
NPS-D1-000069-E03		COC(=O)c1cc(O)cc(c1)C(=O)OC		0.335139	0.112938	296.747	542
NPS-D1-000069-G05		COc1ccc(CCNC(=O)CN2C=Nc3ccccc3C2=O)cc1OC		0.364053	0.122881	296.264	543
NPS-D1-000071-A06		COc1cc(OC)c2C[C@@H](O)[C@@H](Oc2c1)c3ccc(OC)c(OC)c3		0.710941	0.24001	296.213	544
NPS-D1-000070-B10		COC(=O)\C=C\c1cc(OC)c(OC)c(OC)c1		0.477333	0.161224	296.068	545
NPS-D1-000075-E06		COc1cc(CCCc2cc(OC)c(O)c(OC)c2)ccc1O		0.631079	0.213268	295.909	546
NPS-D1-000069-C06		COC(=O)[C@@H]1[C@H](CC(=O)N(C)C)[C@@H](O)[C@@H](O)C[C@H]1c2ccc3OCOc3c2		0.359963	0.121747	295.664	547
NPS-D1-000066-D06		[Cl-].COc1ccc(CCC(C)[NH3+])c(OC)c1		1.26516	0.427971	295.619	548
NPS-D1-000067-B05		COc1ccc(cc1)C2=C(OC3OC(C)C(O)C(O)C3O)C(=O)c4c(O)cc(O)c(CC=C(C)C)c4O2		0.956814	0.323835	295.463	549
NPS-D1-000075-D08		OC[C@H]1O[C@@H](O[C@@H]2OC=C3[C@@H](CCOC3=O)[C@H]2C=C)[C@H](OC(=O)c4c( O)cc(O)cc4c5cccc(O)c5)[C@@H](O)[C@@H]1O		0.592337	0.200514	295.41	550
NPS-D1-000082-A11		Oc1ccc(cc1)C2CC(=O)c3ccccc3O2		0.81779	0.276837	295.405	551
NPS-D1-000070-D06		COc1cc2c(O)c3COC(=O)c3c(c4ccc5OCOc5c4)c2cc1OC		0.53601	0.18162	295.127	552
NPS-D1-000076-G08		CC(=O)Oc1ccc2C=C(C(=O)c3ccccc3)C(=O)Oc2c1		0.440865	0.149553	294.788	553
NPS-D1-000083-E04		COc1cc2C(=O)C(=COc2cc1O[C@@H]3OC(CO)[C@@H](O)C(O)C3O)c4ccc(O)cc4		0.517486	0.176027	293.98	554
NPS-D1-000082-C09		COc1cc2C=CC(=O)Oc2c(OC)c1OC		0.497953	0.169436	293.888	555
NPS-D1-000066-B09	PSEUDOEPHEDRINE	CN[C@@H](C)[C@@H](O)c1ccccc1	90-82-4	1.53081	0.520979	293.834	556
NPS-D1-000068-G04		CC(=CCc1cc2c(OC(=O)c3c2oc4cc(O)ccc34)cc1O)C		0.830089	0.283152	293.16	557
NPS-D1-000076-F10		Oc1ccc2C(=O)C(=COc2c1)Oc3ccccc3		0.478945	0.163463	292.999	558
NPS-D1-000073-G07		CCC(=O)Oc1ccc2C(=O)C(=COc2c1)c3nc4ccccc4s3		0.730264	0.24947	292.726	559
NPS-D1-000068-A05		COc1cc2CCN3Cc4c(C[C@H]3c2cc1O)ccc(O)c4OC		0.777018	0.265972	292.143	560
NPS-D1-000078-G11		OC[C@H]1O[C@H]([C@H](O)[C@@H](O)[C@@H]1O)c2c(O)cc(O)c3C(=O)C=C(Oc23)c4ccc(O) cc4		0.35719	0.122324	292.004	561
NPS-D1-000068-F07		COc1cc(O)c(C(=O)\C=C\c2ccccc2)c(OC)c1		0.808725	0.277234	291.712	562
NPS-D1-000069-E11		CC(=O)OC1CC2(C)C3CC=C4C(CC(O)C(=O)C4(C)C)C3(C)C(=O)CC2(C)C1C(C)(O)C(=O)\C=C/C( C)(C)OC(=O)C		0.416968	0.14299	291.606	563
NPS-D1-000082-F08		CC1=CC(=O)Oc2c(O)c(O)ccc12		0.580212	0.199311	291.108	564
NPS-D1-000082-H04		COc1cc(ccc1O)C2=CC(=O)c3c(O)c(OC)c(O)cc3O2		0.800172	0.275074	290.893	565
NPS-D1-000074-C12		C[C@@H]1CCC2[C@](C)(CO)[C@@H](O)CC[C@]2(C)[C@@]13CCC(CO)(CCO)O3		0.711585	0.244708	290.789	566
NPS-D1-000078-E11		[Na+].Oc1cc(cc2cc(cc(NC(=O)c3ccccc3)c12)S(=O)(=O)[O-])S(=O)(=O)[O-]		0.382463	0.131578	290.674	567
NPS-D1-000081-B11		CC(=O)O[C@@]1(C)C[C@@H](O)[C@]2(O)C=CO[C@@H](O[C@@H]3O[C@H](CO)[C@@H]( O)[C@H](O)[C@H]3O)[C@H]12		0.547732	0.188581	290.449	568
NPS-D1-000069-C07		CC(=O)NCCc1c[nH]c2ccccc12		0.38338	0.132254	289.883	569
NPS-D1-000068-A03		COc1cc(CCC(=O)O)cc(OC)c1OC		0.862208	0.297565	289.755	570
NPS-D1-000076-C05		COc1cccc(OC)c1C(=O)OCc2cc(O)ccc2O[C@@H]3OC(CO)[C@@H](O)[C@H](O)[C@H]3O		0.407298	0.140709	289.46	571
NPS-D1-000069-G07		COc1cc2NC(=O)NC(=O)c2cc1OC		0.371046	0.128319	289.158	572
NPS-D1-000073-A11		COC1=C(Oc2cc(O)cc(O)c2C1=O)c3ccc(OC)c(O)c3		1.02264	0.35369	289.133	573
NPS-D1-000076-E07		CCCCCN1C(=O)NC2=C(CCC2)C1=O		0.434466	0.15028	289.105	574
NPS-D1-000066-B08		Oc1ccc2C(=O)C=C(Oc2c1)c3cc(O)c(O)c(O)c3		1.51728	0.524837	289.096	575
NPS-D1-000077-H05		CC[C@]12CC(=C)[C@H]3[C@@H](CCC4=CCCC[C@H]34)[C@@H]1CC[C@@]2(O)C#C		0.744397	0.257692	288.871	576
NPS-D1-000066-H10	Cephalotaxine	COC1=C[C@]23CCCN2CCc4cc5OCOc5cc4[C@@H]3[C@@H]1O	24316-19-6	2.0162	0.698493	288.651	577
NPS-D1-000078-D06		CO[C@H]1C[C@H](O[C@@H]2[C@@H](C)OC(=O)C[C@H]2OC)O[C@H](C)[C@@H]1O[C@H] 3C[C@@H](O)[C@H](O[C@H]4C[C@H](OC)[C@@H](O[C@@H]5O[C@H](C)[C@H](O)[C@H]( OC)[C@H]5OC(=O)C)[C@@H](C)O4)[C@@H](C)O3		0.357232	0.123804	288.547	578
NPS-D1-000073-C09		COc1ccc(cc1)C2=CC(=O)c3c(O)c(OC)c(OC4OC(COC5OC(C)C(O)C(O)C5O)C(O)C(O)C4O)cc3O2		0.813077	0.281948	288.378	579
NPS-D1-000082-H05		CN1C[C@@]2(C=C)[C@@H]3C[C@H]4OC[C@H]3[C@@H]1C[C@@]25C4=Nc6ccccc56		0.583374	0.202315	288.349	580
NPS-D1-000069-D04		[Cl- ].CC[NH+]1C[C@]2(C)CC[C@H](OC(=O)C)[C@@]34C2C[C@@H]([C@@H]13)[C@@]56C[C@H ](C(=O)CC45)C(=C)[C@H]6OC(=O)C		0.336939	0.116879	288.28	581
NPS-D1-000081-H10		C[C@@H]1CC[C@]2(OC1)O[C@H]3C[C@H]4[C@@H]5CC=C6C[C@H](CC[C@]6(C)[C@H]5CC[ C@]4(C)[C@H]3[C@@H]2C)O[C@@H]7O[C@H](CO)[C@@H](O[C@H]8O[C@@H](C)[C@H](O [C@@H]9O[C@@H](C)[C@H](O)[C@@H](O)[C@H]9O)[C@@H](O)[C@H]8O)[C@H](O)[C@H] 7O[C@H]%10O[C@@H](C)[C@H](O)[C@@H](O)[C@H]%10O		0.376731	0.130715	288.209	582
NPS-D1-000067-G09		Oc1ccc2c(oc3c(c4cccnc4O)c5C(=O)NN(C6CCCCCCC6)c5nc23)c1O		1.42424	0.494384	288.085	583
NPS-D1-000069-B09		COc1cc(OC)c2c(O)c3C(=O)C=C(C)Oc3c(c4c(OC)cc5cc(O)c6C(=O)C=C(C)Oc6c5c4OC)c2c1		0.64017	0.222345	287.917	584
NPS-D1-000072-E06		Br.NC1=NCC2N1c3ccccc3Cc4ccccc24		0.604646	0.210379	287.408	585
NPS-D1-000073-D09		O=C1CCCC2C3CCCN4CCCC(CN12)C34		0.723304	0.251708	287.358	586
NPS-D1-000068-B10		Cc1cc(O)cc(O[C@@H]2O[C@H](CO)[C@@H](O)[C@H](O)[C@H]2O)c1		0.77479	0.269868	287.099	587
NPS-D1-000073-G05		OCC1=CC(=O)C(=C(O1)C(C2=C(O)C(=O)C=C(CO)O2)c3ccc4OCOc4c3)O		0.741139	0.258411	286.807	588
NPS-D1-000064-A09		C[C@H](C[C@H](OC(=O)C)[C@H]1OC1(C)C)C2=C3C[C@H](O)C4[C@@]5(C)CCC(=O)C(C)(C)[C @@H]5CC[C@]4(C)[C@@]3(C)CC2		0.98622	0.344092	286.615	589
NPS-D1-000064-A04		CCOC(=O)C1=C(C(=O)c2ccc(OCC#N)cc2O1)c3ccc(OC)cc3		0.665381	0.232341	286.382	590
NPS-D1-000069-D10		CCCCCCCCCCCC[NH+]=C1C=CC2=C(C=C1[O-])[C@H](CCc3cc(OC)c(OC)c(OC)c23)NC(=O)C		0.643477	0.224861	286.167	591
NPS-D1-000083-G09		COc1c2CCC(O)C(CCC(C)(C)O)(OC)c2nc3occc13		0.576894	0.201732	285.971	592
NPS-D1-000078-A05		COc1ccc(cc1OC)[C@H]2OC[C@H]3[C@@H]2CO[C@@H]3c4ccc(OC)c(OC)c4		0.404765	0.141574	285.904	593
NPS-D1-000082-G12		Oc1ccc(\C=C\C(=O)c2ccc(O)cc2O)cc1		0.586409	0.205163	285.826	594
NPS-D1-000075-E08		CC1CC2C(CCC3(C)C2CC4CCCCC34C(=O)C)C5(C)CCC(=O)CC15O		0.638629	0.223468	285.781	595
NPS-D1-000075-D11		C[C@]12CC[C@H]3[C@@H](CCc4cc(O)ccc34)[C@@H]1C[C@@H](O)C2=O		0.567078	0.198705	285.387	596
NPS-D1-000068-G12		C[C@@](Cc1ccc(O)c(O)c1)(NN)C(=O)O		0.694319	0.243547	285.086	597
NPS-D1-000070-D11		Cc1c(O)ccc2c1CCc3cc(O)cc(C=C)c23		0.641672	0.225179	284.96	598
NPS-D1-000068-A06		[Cl-].[Cl-].CCC1(C)CC2(CCC[NH+](CC#CC[NH+](C)C)C2)CCO1		0.815114	0.286056	284.949	599
NPS-D1-000076-D06		COc1c(O)cc2C(=O)O[C@@H]3[C@@H](O)[C@H](O)[C@@H](CO)O[C@H]3c2c1O		0.456255	0.160204	284.797	600
NPS-D1-000083-G05		C[C@]12CC[C@H]3[C@@H](CCC4=CC(=O)C=C[C@]34C)[C@@H]1CC[C@@H]2O		0.513979	0.180582	284.623	601
NPS-D1-000070-F05		CC(=CCOc1c2C=CC(=O)Oc2cc3occc13)C		0.504792	0.177596	284.236	602
NPS-D1-000070-D08		CC(C)(C=C)c1c2OC(=O)C=Cc2c(O)c3C(=O)CC(C)(C)Oc13		0.51643	0.181865	283.963	603
NPS-D1-000083-D10		OCC(CO)N[C@H]1C[C@](O)(CO)[C@@H](O)[C@H](O)[C@H]1O		0.568888	0.200374	283.913	604
NPS-D1-000076-B12		CC1(C)CCC[C@@]2(C)OC(=O)C=C12		0.469096	0.165389	283.632	605
NPS-D1-000069-G12		CCOC(=O)N1CCN(CC2=CC(=O)Oc3cc(C)c(C)cc23)CC1		0.414581	0.14624	283.493	606
NPS-D1-000078-F11		[Cl- ].COc1ccc2[nH]cc(CC[NH2+]CC3[C@@H]4[C@@H](C[C@@]5(C)CCC[C@H](C)[C@@]56O[C@ @H]46)OC3=O)c2c1		0.47943	0.169264	283.244	607
NPS-D1-000069-G10		COC1CC(OC2CCC3(\C=N\O)[C@H]4CCC5(C)C(CCC5(O)[C@@H]4CCC3(O)C2)C6=CC(=O)OC 6)OC(C)C1O		0.374239	0.132263	282.95	608
NPS-D1-000065-D06		O=C1NC(=Nc2ccccc12)c3occc3		0.868307	0.307121	282.725	609
NPS-D1-000076-H12		CN1Cc2c3OCOc3ccc2C4(C)[C@@H](O)Cc5cc6OCOc6cc5C14		1.25701	0.445047	282.444	610
NPS-D1-000073-D11		C[C@H]1C[C@H](C)C(=O)[C@@H](C1)[C@H](O)CC2CC(=O)NC(=O)C2		0.749684	0.265574	282.288	611
NPS-D1-000075-F06		CC1(C)Oc2cc3oc(cc3cc2C=C1)c4ccc(O)cc4		0.627449	0.222583	281.895	612
NPS-D1-000078-D08		CC(=O)OC1CCC2(C#N)[C@H]3CCC4(C)C(CCC4(O)[C@@H]3CCC2(O)C1)C5=CC(=O)OC5		0.345451	0.122593	281.786	613
NPS-D1-000070-F10		CC1C2CCC3(C)C(O)CCC(=C)C3(O)C2OC1=O		0.58011	0.20602	281.579	614
NPS-D1-000080-A07		CN1C(=O)N(C)c2nc3N(CC(=C)C)CCn3c2C1=O		0.822337	0.292073	281.552	615
NPS-D1-000076-E09		COC(=O)C1=CO[C@@H](O[C@@H]2O[C@H](CO)[C@@H](O)[C@H](O)[C@H]2O)[C@H]3[C @@H]1CC=C3CO		0.414516	0.147276	281.454	616
NPS-D1-000065-F03		CN1C(=O)N(C)c2ncn(CC(=C)C)c2C1=O		1.04851	0.372658	281.359	617
NPS-D1-000082-G05		COc1ccc2c(C[C@H]3N(C)CCc4cc5OCOc5c2c34)c1OC		0.574133	0.204061	281.353	618
NPS-D1-000070-C07		COc1ccc(cc1OC)[C@H]2OC[C@H]3[C@@H]2CO[C@@H]3c4cc(OC)c(OC)c(OC)c4		0.442857	0.15747	281.233	619
NPS-D1-000070-F08		CC1(C)O[C@H]1COc2c3C=CC(=O)Oc3cc4occc24		0.471401	0.167646	281.188	620
NPS-D1-000082-E10		COc1c2ccoc2nc3ccccc13		0.546695	0.194618	280.907	621
NPS-D1-000083-C11		Cl.COc1cc2CCNC(Cc3ccc(O)cc3)c2cc1OC		0.522877	0.186201	280.812	622
NPS-D1-000082-B09		CC(=CCOc1cc2OC(=O)C=Cc2cc1O)C		0.514675	0.183345	280.713	623
NPS-D1-000067-G06		COCC1=C(N2C(SC1)C(NC(=O)\C(=N/OC)\c3csc(N)n3)C2=O)C(=O)O		0.745227	0.265493	280.696	624
NPS-D1-000078-B12		[Cl-].C[n+]1cccc(c1)C(=O)N		0.480233	0.171171	280.558	625
NPS-D1-000069-F12		CSC[C@H](N)C(=O)O		0.387457	0.138145	280.471	626
NPS-D1-000072-A04		O=C(CCC1=Nc2ccccc2NC1=O)NCCc3c[nH]c4ccccc34		0.470518	0.167996	280.077	627
NPS-D1-000078-G06		COc1cccc(NC(=O)CCC[C@@H]2[C@H]3CCCN4CCC[C@@H](CN2Cc5cccnc5)[C@@H]34)c1		0.349597	0.124842	280.031	628
NPS-D1-000083-H08		CC1(C)Oc2ccc3C[C@@H](COc3c2C=C1)c4ccc(O)cc4O		0.495539	0.17697	280.012	629
NPS-D1-000077-H03		CC1CNC2C(C1)OC3(CCC4C5CC=C6CC(CCC6(C)C5C(=O)C4=C3C)OC7OC(O)C(O)C(O)C7CO)C2 C		0.740185	0.264344	280.009	630
NPS-D1-000076-G07		COc1ccc(COc2ccc3C(=O)C(=COc3c2)c4ccccc4OC)cc1		0.392432	0.140192	279.925	631
NPS-D1-000083-A03		OC(=O)CC[N+](=O)[O-]		0.492075	0.175793	279.917	632
NPS-D1-000074-A05		CC1CCC2C(=C)CC3(O)OC12CC3=C(C)C		0.604669	0.216026	279.906	633
NPS-D1-000083-B11		C[C@]12CC[C@H](O)C[C@H]1CC[C@@H]3C2CC[C@]4(C)[C@H](CC[C@]34O)C5=COC(=O)C= C5		0.632082	0.225952	279.741	634
NPS-D1-000075-G03		CC1(C)Oc2ccc3C=CC(=O)Oc3c2\C(=C\N4CCCCC4)\C1=O		0.610475	0.218408	279.511	635
NPS-D1-000083-G04		NC1=NC(=O)N(C=N1)[C@H]2C[C@H](O)[C@@H](CO)O2		0.531013	0.190008	279.468	636
NPS-D1-000076-E03		COc1ccc(NC(=O)c2cn(C)c3ccccc23)cn1		0.392241	0.140408	279.358	637
NPS-D1-000074-E04		[I-].CCC12CCC[N+]3(CC)CC[C@@]4(C13)C(=C(C2)C(=O)OC)Nc5ccccc45		0.522938	0.187231	279.301	638
NPS-D1-000065-G06		COCCn1c(nc2N(C)C(=O)NC(=O)c12)N(C)C		0.987162	0.353489	279.263	639
NPS-D1-000072-H07		CC(=O)O[C@]1(C(=O)C)C(=C)C[C@H]2[C@@H]3C=C(C)C4=CC(=O)CC[C@]4(C)[C@H]3CC[C @]12C		1.01534	0.363911	279.006	640
NPS-D1-000068-C06		[Cl-].COC1=CC2[C@@H]3Cc4ccc(OC)c(O)c4C2(CC[NH+]3C)CC1=O		0.694636	0.249229	278.714	641
NPS-D1-000075-E10		CC(=O)Nc1ccc(Cc2ccc(NC(=O)C)cc2)cc1		0.460113	0.1652	278.519	642
NPS-D1-000069-E09		OC(=O)c1cccc(c1C(=O)O)[N+](=O)[O-]		0.392839	0.14105	278.511	643
NPS-D1-000069-B11		CC(C)C[C@@H]1NC(=O)[C@H](Cc2ccccc2)NC1=O		0.375929	0.13501	278.444	644
NPS-D1-000069-D09		[Cl-].COc1cc2CC[NH+]3C4=C(C(=O)CC(C)(C)C4)C(=N)C=C3c2cc1OC		0.37681	0.135484	278.121	645
NPS-D1-000081-G08		CC[C@@]1(O)C(=O)OCC2=C1C=C3N(Cc4cc5c(OC)cccc5nc34)C2=O		0.486999	0.175131	278.077	646
NPS-D1-000076-F12		O=C(Nc1cccc2[nH]ccc12)C3(CCOCC3)c4ccccc4		0.462597	0.166363	278.065	647
NPS-D1-000068-E05		Cc1c(OCc2ccc(C=C)cc2)ccc3C(=CC(=O)Oc13)c4ccccc4		0.752403	0.271512	277.116	648
NPS-D1-000069-G03		N[C@@H](CCC(=O)NNc1ccccc1O)C(=O)O		0.328457	0.118608	276.926	649
NPS-D1-000078-D05		CC(=O)N1C(C2=C(O)CC(C)(C)CC2=Nc3ccccc13)c4cccn4C		0.354433	0.128146	276.586	650
NPS-D1-000077-B09		COc1cc(O)c2C(=O)c3ccccc3N(C)c2c1		0.918776	0.332202	276.571	651
NPS-D1-000069-G06		[Cl-].C\C=C\1/C[NH+]2CCC34[C@H]2C[C@@H]1C(=C3Nc5ccccc45)C#N		0.413643	0.149587	276.523	652
NPS-D1-000071-E09		COc1ccc(cc1)C(C)C(=O)O		0.4856	0.175685	276.403	653
NPS-D1-000068-A09		CC(C)CCn1c(NCCO)nc2N(C)C(=O)N(C)C(=O)c12		1.00663	0.364363	276.27	654
NPS-D1-000076-C09		COc1ccc(OC2=C(C)Oc3c(C)c(OC(=O)C)ccc3C2=O)cc1		0.510889	0.184941	276.245	655
NPS-D1-000078-C06		C[C@H]1[C@@H]2CC[C@]3(C)[C@@H]([C@H]2OC1=O)[C@](C)(O)C=CC3=O		0.331138	0.12024	275.397	656
NPS-D1-000081-B09		CCc1c2CN3C(=O)C4=C(C=C3c2nc5ccccc15)[C@@](O)(CC)C(=O)OC4		0.471713	0.171339	275.31	657
NPS-D1-000067-E07		COC(=O)C1OC(OC2CC[C@@]3(C)C(CC[C@]4(C)C3C(=O)C=C5C6C[C@](C)(CC[C@]6(C)CC[C@ @]45C)C(=O)OC)C2(C)C)C(OC7OC(C(OC(=O)C)C(OC(=O)C)C7OC(=O)C)C(=O)OC)C(OC(=O)C) C1OC(=O)C		0.733995	0.266612	275.304	658
NPS-D1-000078-B07		O=C1N[C@@H](Cc2c[nH]c3ccccc23)C(=O)N[C@H]1Cc4ccccc4		0.325292	0.118203	275.198	659
NPS-D1-000074-A10		CC#C[C@]1(O)CCC2C3CCC4=CC(=O)CCC4=C3[C@H](C[C@]12C)c5ccc(cc5)N(C)C		0.704917	0.256401	274.927	660
NPS-D1-000076-F06		COc1ccc(CCNc2nc3N(C)C(=O)NC(=O)c3[nH]2)cc1OC		0.473865	0.172511	274.687	661
NPS-D1-000074-C06		[Cl-].CC(C)CCCC(C)C1CCC2C3CCC4[NH2+]CCC4(C)C3CCC12C		0.618807	0.225323	274.631	662
NPS-D1-000078-F08		CS\C=C\C(=O)NCCO[C@@H]1O[C@H](CO)[C@@H](O)[C@H](O)[C@H]1O		0.325227	0.11854	274.361	663
NPS-D1-000070-H03		COC(=O)c1c(O)c2ccccc2c3OC(C)(C)C=Cc13		0.475933	0.173537	274.255	664
NPS-D1-000066-D04		CC(=O)Oc1ccc2oc(C)c(C(=O)N3CCOCC3)c2c1		1.31008	0.478133	273.999	665
NPS-D1-000066-D07		Oc1nc(NC(=N)N2C[C@H]3C[C@@H](C2)C4=CC=CC(=O)N4C3)nc5CCCCc15		1.21917	0.444974	273.986	666
NPS-D1-000078-F10		COc1ccc2c(OC)c3ccoc3nc2c1OC		0.336534	0.122847	273.946	667
NPS-D1-000068-D10		CC(C)n1c(NCCCO)nc2N(C)C(=O)NC(=O)c12		0.778937	0.284409	273.879	668
NPS-D1-000069-H05		CC1OC(O[C@H]2[C@H](O)C(CO[C@@H]3OC(CO)[C@@H](O)[C@H](O)C3O)O[C@@H](O[C@ H]4CC[C@@]5(C)C(CC[C@]6(C)C5C=C[C@]78OC[C@@]9(CCC(C)(C)CC79)[C@@H](O)C[C@@] 68C)C4(C)C)C2O)[C@@H](O)C(O)[C@H]1O		0.390592	0.14271	273.697	669
NPS-D1-000071-D10		C[C@@H]1CCC2[C@](C)(COC=O)[C@H](CC[C@]2(C)[C@@]13CCC4(COC(=O)C4)O3)OC=O		0.493176	0.180244	273.616	670
NPS-D1-000069-F11		CC12CC[C@H]3[C@@H](CCC4(O)CC(O)CCC34CO)C1(O)CCC2C5=CC(=O)OC5		0.394334	0.144155	273.55	671
NPS-D1-000065-B07		NC(=O)CC[C@H](NC(=O)Cc1ccccc1)C(=O)O		0.891615	0.325946	273.547	672
NPS-D1-000070-B06		COc1ccc(cc1)C(=O)C=Cc2ccccc2		0.465991	0.170426	273.427	673
NPS-D1-000082-A09		O[C@@H]1Cc2c(O)cc(O)cc2O[C@@H]1c3ccc(O)c(O)c3		0.813932	0.298048	273.088	674
NPS-D1-000066-D11		CC(C)(CO)C(O)C(=O)NCCCO		1.1773	0.431257	272.992	675
NPS-D1-000068-B06		COC(=O)C1C(Oc2c(O)ccc(\C=C\C(=O)OC(Cc3ccc(O)c(O)c3)C(=O)O)c12)c4ccc(O)c(O)c4		0.691156	0.253524	272.619	676
NPS-D1-000064-F07		COc1cc(O)c(C[C@@H](CC=C(C)C)C(=C)C)c2O[C@@H](CC(=O)c12)c3ccc(O)cc3O		0.581437	0.21337	272.501	677
NPS-D1-000071-F09		CCOc1ccccc1OC2=COc3cc(OC(=O)c4cccc(c4)[N+](=O)[O-])ccc3C2=O		0.555939	0.204209	272.241	678
NPS-D1-000082-B08		COc1cc(OC)c2C=CC(=O)Oc2c1		0.499896	0.183796	271.984	679
NPS-D1-000073-F04		OC[C@H]1O[C@@H](Oc2ccc(COC(=O)C[C@@](O)(CC(=O)O)C(=O)OCc3ccc(O[C@@H]4O[C @H](CO)[C@@H](O)[C@H](O)[C@H]4O)cc3)cc2)[C@H](O)[C@@H](O)[C@@H]1O		0.762304	0.280538	271.729	680
NPS-D1-000073-A06		OC(=O)CCC(NC(=O)c1ccccc1)C(=O)O		0.798792	0.294033	271.668	681
NPS-D1-000069-F03		COC[C@@H]1[C@@H](CCC(=O)N1C)C(=O)Nc2cc(OC)ccc2OC		0.343695	0.126518	271.658	682
NPS-D1-000068-C08		O=C(CCNC(=O)OCc1ccccc1)Oc2ccc3c(OC(=O)c4ccccc34)c2		0.820172	0.302084	271.505	683
NPS-D1-000077-E07		C[C@@]12CCC3[C@@](CC[C@H]4[C@@]3(C)CCC[C@@]4(C)C(=O)O)(CC1=O)C2		0.815605	0.300466	271.447	684
NPS-D1-000077-A07		CC(=C)C1[C@H]2OC(=O)[C@@H]1[C@]3(O)C[C@H]4O[C@]45C(=O)O[C@H]2[C@]35C.CC(C) (O)C6[C@H]7OC(=O)[C@@H]6[C@]8(O)C[C@H]9O[C@]9%10C(=O)O[C@H]7[C@]8%10C		0.87419	0.32212	271.386	685
NPS-D1-000068-B11		COc1ccc(cc1)C(=O)NCC(=O)O		0.920482	0.339238	271.338	686
NPS-D1-000080-H07		[Cl-].CC1[NH2+]C(C)(C)CC(C)(C)c2ccccc12		0.507045	0.186957	271.209	687
NPS-D1-000074-A08		COc1ccc(c(O)c1)c2n[nH]c(C)c2c3ccc4OCCCOc4c3		0.871037	0.321806	270.671	688
NPS-D1-000069-H03		O=C1Oc2c(C=C1)ccc3occc23		0.43219	0.159714	270.603	689
NPS-D1-000076-B10		Oc1ccc(\C=C\2/Oc3cc(O)ccc3C2=O)cc1		0.415901	0.153959	270.138	690
NPS-D1-000076-G06		Oc1ccc(CCNC(=O)\C=C\c2ccc(O)cc2)cc1		0.42848	0.158636	270.103	691
NPS-D1-000076-C03		COc1cc(OC)c2C3=C(CCCC3)C(=O)Oc2c1		0.419168	0.15519	270.1	692
NPS-D1-000078-G05		CC1=C2CC[C@@](C)(O)[C@@H]2[C@H]3OC(=O)C(=C)[C@@H]3CC1		0.31773	0.117678	269.999	693
NPS-D1-000068-C11		[Cl- ].CC1=C2C[C@H]3[C@@H](C[C@@]2(C)CCC1)OC(=O)C3C[NH+]4CCN(CC4)c5cccc(c5)C(F)(F)F		0.819524	0.303669	269.874	694
NPS-D1-000071-F04		CC(=O)OC1CCC2(C)C3CCC4(C)C(CCC4C(=O)C)C3CC=C2C1		0.488489	0.181157	269.65	695
NPS-D1-000078-F07		COC(=O)C1=COC(OC2OC(CO)C(O)C(O)C2O)C3C1C(O)CC3(C)OC(=O)C		0.341241	0.126561	269.626	696
NPS-D1-000066-A08		COc1ccc(CCN(C)C(=O)C=Cc2ccccc2)cc1OC		1.49758	0.555456	269.612	697
NPS-D1-000076-C10		CC(=CCNc1ncnc2nc[nH]c12)C		0.444511	0.16488	269.597	698
NPS-D1-000077-G07		[Cl-].Cc1[nH+]c2CC(C)(C)CC(=O)c2c3c4ccccc4[nH]c13		0.777059	0.288333	269.5	699
NPS-D1-000074-F04		CCN1C[C@]2(C)CC[C@H](OC)[C@]34C2[C@H](OC(=O)C)[C@@]5(OCO[C@@]56C[C@H](OC)[ C@H]7C[C@]3(O)C6[C@H]7OC)[C@@H]14		0.494295	0.183698	269.08	700
NPS-D1-000075-G07		CC(C)C[C@@H]1NC(=O)[C@H](C)NC1=O		0.499707	0.185792	268.961	701
NPS-D1-000075-C10		Oc1cc(O)c2C(=CC(=O)Oc2c1)c3ccccc3		0.512245	0.190558	268.814	702
NPS-D1-000066-C05		COc1cc(CC=C)ccc1OC(=O)C		1.28426	0.47793	268.712	703
NPS-D1-000070-G07		Oc1cc(O)c2C(=O)CC(Oc2c1)c3ccccc3		0.494944	0.184199	268.701	704
NPS-D1-000066-E07		NC(=O)CCN1C(=O)Oc2ccccc12		1.13958	0.424335	268.556	705
NPS-D1-000082-A07		C\C=C(/C)\C(=O)OC(C)(C)[C@@H]1Cc2c(O1)ccc3C=CC(=O)Oc23		0.627248	0.233647	268.46	706
NPS-D1-000068-A08		CC\C=C(/C)\C(=O)O		0.910321	0.339877	267.838	707
NPS-D1-000075-C03		[Cl- ].C[C@H]1CCC[C@]2(C)C[C@H]3OC(=O)C(C[NH+]4CCN(CC4)c5cccc(C)c5C)[C@H]3[C@@H]6 O[C@]126		0.656823	0.245306	267.757	708
NPS-D1-000066-E12		CNc1nc2N(C)C(=O)N(C)C(=O)c2n1CC(=C)C		1.47572	0.551587	267.541	709
NPS-D1-000069-D05		CN1C2CCC1CC(C2)OC(=O)C(O)c3ccccc3		0.441289	0.16497	267.496	710
NPS-D1-000074-B06		COc1c(CC=C(C)C)c(O)c([C@H](CC(C)C)c2c(O)c(CC=C(C)C)c(O)c(C(=O)C)c2O)c(O)c1C(=O)C		0.412686	0.154307	267.445	711
NPS-D1-000068-D06		C[C@]12CC[C@H]3[C@@H](CCc4cc(O)ccc34)[C@@H]1CC[C@@]2(O)C#C		0.656027	0.245361	267.372	712
NPS-D1-000083-G03		OCC1OC(OCC2OC(OC(C#N)c3ccccc3)C(O)C(O)C2O)C(O)C(O)C1O		0.503508	0.188389	267.27	713
NPS-D1-000083-E05		CC1(C)CC[C@@H](O)C23CO[C@@](O)([C@H](O)C12)C45[C@@H](O)C(CCC34)C(=C)C5=O		0.487137	0.182459	266.984	714
NPS-D1-000078-H09		C[C@]12CC[C@H]3[C@@H](CCc4cc(O)ccc34)[C@@H]1CCC2=O		0.599928	0.225219	266.375	715
NPS-D1-000065-C07		CC1CC(=O)c2c(C1)ccc3C(=O)c4c(O)cccc4C(=O)c23		0.826518	0.31039	266.284	716
NPS-D1-000073-E08		CC(=O)[C@@]12CC3C4CC=C5CC(O)CCC5(C)C4CCC3(C)[C@@H]1O2		0.739732	0.278104	265.992	717
NPS-D1-000081-G10		COC(=O)C1=CO[C@@H](O[C@@H]2O[C@H](CO)[C@@H](O)[C@H](O)[C@H]2O)[C@@H]3[ C@@H](C)CC(=O)C13		0.451196	0.169661	265.939	718
NPS-D1-000076-B03		[Cl-].C[NH+]1CCc2cc3OCOc3c4c2[C@H]1Cc5ccccc45		1.03086	0.388332	265.458	719
NPS-D1-000064-F08		CC(=O)O[C@]12CCC(=CC[C@]13CC[C@H]2[C@](C)(OC3=O)\C=C\C=C(/C)\C(=O)O)C		0.502573	0.189574	265.106	720
NPS-D1-000066-E08		CC(C)c1ccc(cc1)C(=O)N2C[C@H]3C[C@H](C2)[C@H]4CCCC(=O)N4C3		1.3026	0.491513	265.018	721
NPS-D1-000076-E05		CC1=Nc2c(O)cccc2C(=O)N1		0.429471	0.162083	264.969	722
NPS-D1-000072-E11		[I-].CCCC1CC2(C)C3=C(CCC3)CC[N+]2(C)C1		0.481042	0.181596	264.896	723
NPS-D1-000074-E05		CC1CC[C@@H]2N(C1)CC3[C@@H]4C[C@H]5C(CC(=O)[C@H]6CC(CCC56C)OC(=O)C)[C@@H] 4CCC3[C@]2(C)O		0.468692	0.177025	264.76	724
NPS-D1-000073-G11		Cl.CC12CC3CC(C)(C1)CC(N)(C3)C2		0.887765	0.335488	264.619	725
NPS-D1-000083-A10		COc1cc2C[C@@H](C)[C@@H](C)Cc3cc(OC)c(OC)c(OC)c3c2c(OC)c1OC		0.813562	0.307602	264.485	726
NPS-D1-000064-D08		CC(=O)C1=C(O)[C@]2(C)C(=CC1=O)Oc3c(C(=O)C)c(O)c(C)c(O)c23		0.498745	0.188584	264.468	727
NPS-D1-000074-E06		OC[C@H]1O[C@H](O[C@H]2[C@H](O)[C@@H](O)[C@H](O)O[C@@H]2CO)[C@H](O)[C@@ H](O)[C@@H]1O		0.515016	0.194954	264.173	728
NPS-D1-000068-H11		CC12CC[C@H]3[C@@H](CCC4(O)C[C@H](O)CCC34\C=N\NC(=O)N)C1(O)CCC2C5=CC(=O) OC5		0.626051	0.237088	264.059	729
NPS-D1-000068-D09		CC(C)Cn1c(C)cn2c3C(=O)N(CC(=C)C)C(=O)N(C)c3nc12		0.713957	0.270652	263.792	730
NPS-D1-000083-G06		OC[C@H]1OC([C@H](O)[C@@H](O)[C@@H]1O)c2c(O)cc3Oc4cc(O)c(O)cc4C(=O)c3c2O		0.475645	0.180485	263.537	731
NPS-D1-000066-D08		[Cl-].OCC1=CC[N+]2(Cc3ccccc3)CCC(O)[C@@H]12		1.19978	0.45555	263.37	732
NPS-D1-000073-E09		O[C@H]1CCN2C[C@H](O)[C@@H](O)[C@H](O)[C@@H]12		0.721982	0.274221	263.285	733
NPS-D1-000064-B06		COC(=O)[C@@]12OC[C@@]34[C@@H](C[C@H]5C(=C(O)C(=O)C[C@]5(C)[C@H]3[C@@H](O )[C@@H]1O)C)OC(=O)[C@H](OC(=O)C=C(C)C)[C@@H]24		0.452898	0.172071	263.204	734
NPS-D1-000083-E09		COc1cc2C[C@](C)(O)[C@@H](C)Cc3cc4OCOc4c(OC)c3c2c(OC)c1OC		0.515439	0.196045	262.919	735
NPS-D1-000066-D12		CC12CC[C@H]3[C@@H](CCC4(O)CC(O)CCC34C#N)C1(O)CCC2C5=CC(=O)OC5		1.52337	0.579523	262.866	736
NPS-D1-000065-F07		Oc1ccc(cc1)C2=CC(=O)c3ccccc3O2		1.15006	0.438038	262.548	737
NPS-D1-000075-A12		COc1cc(O)cc(\C=C\c2cccc(OC)c2OC)c1		1.3414	0.511776	262.106	738
NPS-D1-000065-E06		COc1ccc(cc1)[C@@H](O)CNC(=O)\C=C\c2ccccc2		0.924921	0.353211	261.86	739
NPS-D1-000070-E03		O=C1C=C(Nc2ccccc2)C(=O)c3ccccc13		0.405051	0.154717	261.802	740
NPS-D1-000073-F05		COc1cc2CCN(C3CC4(C=CC(=O)C=C4)c(c1OC)c23)C(=O)C		0.70452	0.269122	261.785	741
NPS-D1-000065-G03		NC(=O)c1ccc(O)cc1		1.07777	0.411893	261.662	742
NPS-D1-000065-F11		CC(=CCc1c(O)cc(O)c2C(=O)CC(Oc12)c3ccc(O)cc3)C		1.09561	0.419036	261.46	743
NPS-D1-000074-F07		[Cl-].CC(C)(C[N+](C)(C)Cc1ccccc1)C2OC3CCCCC3C4C=CCCC24		0.541416	0.207114	261.41	744
NPS-D1-000081-B08		CCN1C[C@@]2(COC)CC[C@H](OC)[C@@]34[C@@H]5C[C@]6(O)[C@H](C[C@](OC(=O)C)([C @H]([C@H](OC)[C@H]23)[C@@H]14)[C@H]5[C@H]6OC(=O)c7ccc(OC)cc7)OC		0.439255	0.168133	261.255	745
NPS-D1-000077-G11		[Cl- ].CO[C@]1(C)CCC[C@]2(C)C[C@H]3OC(=O)C(C[NH+]4CCN(CC4)c5cccc(c5)C(F)(F)F)[C@H]3CC 12O		0.991168	0.379856	260.932	746
NPS-D1-000069-H06		Cc1c(O)c(C)c2O[C@H](CC(=O)c2c1O)c3ccc(O)cc3		0.42605	0.163347	260.826	747
NPS-D1-000075-F07		CC1(C)Oc2cc3oc(cc3cc2C=C1)c4cc(O)cc(O)c4		0.503453	0.193146	260.66	748
NPS-D1-000068-D04		CC(C)CCn1c(N)nc2N(C)C(=O)N(C)C(=O)c12		0.659828	0.253157	260.64	749
NPS-D1-000077-C10		C[C@@]1(C[C@@H](O)[C@]2(O)C=CO[C@@H](O[C@@H]3O[C@H](CO)[C@@H](O)[C@H]( O)[C@H]3O)[C@H]12)OC(=O)\C=C\c4ccccc4		0.766404	0.294238	260.471	750
NPS-D1-000069-B08		[Cl-].CC1=CCC[C@]2(C)C[C@H]3OC(=O)C(C[NH+]4CCN(CC4)c5cccc(C)c5C)[C@H]3C=C12		0.370298	0.1422	260.407	751
NPS-D1-000078-C04		C[C@H]1[C@H]2OC(=O)[C@@H]1[C@@]3(C)[C@H]([C@H]2O)[C@@]4(C)[C@H](O)C(=O)C= C(C)[C@@H]4CC3=O		0.326645	0.125519	260.235	752
NPS-D1-000075-F09		OC[C@H]1O[C@@H](O[C@@H]2OC=C3[C@H](C[C@H]4N(CCc5c4[nH]c6ccccc56)C3=O)[C@ H]2C=C)[C@H](O)[C@@H](O)[C@@H]1O		0.539309	0.207291	260.17	753
NPS-D1-000065-G07		OC[C@H]1O[C@H](C[C@@H]1O)n2cnc3[C@H](O)CNC=Nc23		0.833668	0.320497	260.117	754
NPS-D1-000076-B07		CC12CCC3(CO)COC(C1C3)c4ccccc4O2		0.419236	0.1613	259.911	755
NPS-D1-000078-D07		COC(=O)C1=CO[C@@H](O[C@@H]2O[C@H](CO)[C@@H](O)[C@H](O)[C@H]2O)[C@H](C=C )[C@@H]1CCOC(=O)c3cc(O)c(O)c(O)c3		0.33586	0.12924	259.874	756
NPS-D1-000075-D06		CC(C)\C=C\1/NC(=O)\C(=C/c2ccccc2)\NC1=O		0.600603	0.231149	259.833	757
NPS-D1-000078-G09		C[C@@H]1CC[C@H]([C@H]2C=C(C)CC[C@@H]12)C(=C)C(=O)O		0.331213	0.127648	259.474	758
NPS-D1-000077-A05		COc1c(OC(=O)C)ccc2c(OC)c3ccoc3nc12		0.905828	0.349162	259.429	759
NPS-D1-000078-F05		OC(=O)C1=CC(=O)C=C(O1)C(=O)O		0.334271	0.128854	259.419	760
NPS-D1-000078-B08		COCCOC(=O)c1c(C)oc2ccc(OC(=O)c3oc4ccccc4c3)cc12		0.341112	0.131496	259.41	761
NPS-D1-000078-F12		COC(=O)COc1ccc2C3=C(CCCC3)C(=O)Oc2c1		0.390964	0.150915	259.062	762
NPS-D1-000074-F06		OC[C@H]1O[C@@H](O[C@H]2C[C@@H]3[C@@H]([C@H]4OC(=O)[C@@H](CN5CCC[C@H]5 C(=O)O)[C@@H]4[C@@H](O)CC3=C)C2=C)[C@H](O)[C@@H](O)[C@@H]1O		0.607926	0.234998	258.694	763
NPS-D1-000076-F07		COc1c2C=CC(=O)Oc2c(OC[C@@H](O)C(C)(C)O)c3occc13		0.422284	0.163304	258.587	764
NPS-D1-000073-C07		Cl.[Cl-].CN(CCCCc1c[nH+]c(C)c2[nH]c3ccccc3c12)C(=O)C		0.63543	0.245857	258.455	765
NPS-D1-000071-D03		C[C@H]1C[C@@]2(OC(=O)C)[C@H]([C@H]1OC(=O)Cc3ccccc3)[C@@H](OC(=O)C)[C@@]4(C C[C@H]5[C@@H](\C=C(/C)\C2=O)C5(C)C)CO4		0.529737	0.205076	258.313	766
NPS-D1-000068-H09		OC[C@@H]1O[C@@H]([C@@H](O)[C@H](O)[C@H]1O)c2c(O)cc3OC(=CC(=O)c3c2O)c4ccc(O )cc4		0.716958	0.277579	258.29	767
NPS-D1-000076-F11		COc1cc2OC(=CC(=O)c2c(OC)c1C)c3ccccc3		0.50064	0.194052	257.992	768
NPS-D1-000075-B09		COc1ccc(C[C@@H]2COC(=O)[C@H]2Cc3ccc(O[C@@H]4OC(CO)[C@@H](O)[C@H](O)[C@H]4 O)c(OC)c3)cc1OC		0.513126	0.198893	257.991	769
NPS-D1-000076-C07		O[C@H]1Cc2c(O)cc(O)cc2O[C@@H]1c3ccc(O)c(O)c3		0.455542	0.176744	257.74	770
NPS-D1-000075-F03		COC(=O)C1=CO[C@@H](O)[C@H]2[C@@H]1CC=C2CO		0.496313	0.192625	257.658	771
NPS-D1-000083-E11		COc1c(O)cc2C(=O)c3cc(C)c(O)c(OC)c3C(=O)c2c1O		0.557771	0.216532	257.593	772
NPS-D1-000078-C05		CC1CCCC(=O)CCC\C=C\c2cc3OC(=O)CC(c4ccc5ncccc5c4)c3c(O)c2C(=O)O1		0.321833	0.124944	257.581	773
NPS-D1-000064-A12		O.O.O.O.O.[Cl-].[Cl- ].C[NH2+][C@@H]1[C@H](O)[C@H]([NH2+]C)[C@H]2O[C@]3(O)[C@@H](O[C@H](C)CC3=O) O[C@@H]2[C@H]1O		1.15405	0.448166	257.504	774
NPS-D1-000067-F07		Cl.CN(C)[C@H]1[C@@H]2C[C@@H]3Cc4c(ccc(O)c4C(=O)C3=C(O)[C@]2(O)C(=O)C(=C1O)C(= O)N)N(C)C		0.292186	0.113476	257.488	775
NPS-D1-000075-G11		CC(=O)OC1CCC2(C)C3CCC4(C)C(CC=C4C(=O)C)C3CC=C2C1		0.485822	0.188856	257.245	776
NPS-D1-000069-G09		CCCc1cc2C(=O)C(=COc2cc1OC(=O)CNC(=O)OC(C)(C)C)c3csc(C)n3		0.490546	0.19074	257.18	777
NPS-D1-000077-D10		CCOC(=O)c1c(C)oc2ccc(OCC(=O)NN)cc12		0.580344	0.225734	257.092	778
NPS-D1-000065-D07		COc1cc2[C@H]3CC[C@]4(C)[C@@H](O)CC[C@H]4[C@@H]3CCc2cc1O		0.940471	0.365853	257.062	779
NPS-D1-000083-G08		CC(=O)OCC(=O)[C@@]1(O)CCC2C3CCC4=CC(=O)C=CC4(C)C3C(=O)CC12C		0.555128	0.216038	256.959	780
NPS-D1-000078-E09		COc1ccc2C(=C(CCC(=O)NCc3ccncc3)C(=O)Oc2c1)C		0.30087	0.117103	256.927	781
NPS-D1-000064-A10		[Cl- ].COc1cc2CC[N+](C)(C)[C@@H]3Cc4ccc(O)c(Oc5cc6[C@H](Cc7ccc(Oc(c1O)c23)cc7)N(C)CCc6c c5OC)c4		0.806262	0.313963	256.801	782
NPS-D1-000076-B08		CC(C)CC(=O)OC1C(N2CCOCC2)c3c(O)c(\C=C\C(=O)N4CCOCC4)ccc3OC1(C)C		0.438717	0.171044	256.494	783
NPS-D1-000078-D11		COc1cccc(c1)C(=O)Oc2ccc3C(=O)C(=COc3c2)c4ccccc4		0.427474	0.166731	256.386	784
NPS-D1-000078-B10		[O- ][N+]12CC[C@@]34[C@@H]1C[C@@H]5[C@H]6[C@H](CC(=O)N([C@H]36)c7ccccc47)OCC= C5C2		0.30039	0.117252	256.191	785
NPS-D1-000077-E08		COC(=O)C[C@](O)(CCCC(C)(C)O)C(=O)O[C@H]1[C@H]2c3cc4OCOc4cc3CCN5CCC[C@]25C= C1OC		0.51548	0.201289	256.089	786
NPS-D1-000080-A08		COc1ccc(cc1O)[C@H]2C[C@@H](O[C@@H]3OC[C@H](O)[C@H](O)[C@H]3O)[C@@H]4CCC[ C@H]4O2		0.727189	0.284133	255.932	787
NPS-D1-000073-C08		CC1=C(Oc2ccccc2Br)C(=O)c3ccc(OCC(=O)N)cc3O1		0.701425	0.274576	255.457	788
NPS-D1-000080-G06		COC(=O)[C@@H]1C=C[C@H](O)[C@H](O)[C@H]1c2ccc3OCOc3c2		0.324888	0.12721	255.395	789
NPS-D1-000073-E04		Cc1ccc(O)c(c1)\C(=C/C(=O)O)\CP(=O)(O)CCc2ccccc2		0.664908	0.260437	255.304	790
NPS-D1-000077-E09		CN1CCc2cc3OCOc3cc2[C@H]1[C@@H]4OC(=O)c5c6OCOc6ccc45		0.715778	0.280787	254.919	791
NPS-D1-000065-G09		[Na+].CC(C)c1cc2CC[C@H]3[C@@](C)(CCC[C@]3(C)c2cc1S(=O)(=O)[O-])C(=O)O		1.04599	0.410395	254.875	792
NPS-D1-000078-D04		C(Cc1ccccc1)Nc2ncnc3[nH]cnc23		0.333555	0.130875	254.866	793
NPS-D1-000068-D07		[Cl-].COc1ccc2[nH]c3C([NH2+]CCc3c2c1)c4cnn(C)c4		0.68024	0.26712	254.658	794
NPS-D1-000072-A03		CC1=CC(=O)Oc2c(C)c3oc(C)cc3cc12		0.48333	0.189803	254.648	795
NPS-D1-000075-G06		COc1cc2oc(cc2cc1OC)c3cc(O)cc(O)c3		0.542745	0.213301	254.45	796
NPS-D1-000078-A07		CCOC(=O)c1c(C)nc(C)c(C(=O)OCC)c1c2ccccc2		0.470772	0.185113	254.316	797
NPS-D1-000073-F03		CC(=O)[O-].Oc1cccc(c1)C2[NH2+]CCc3c2[nH]c4ccccc34		0.765314	0.300972	254.281	798
NPS-D1-000070-B03		CN(C)c1ccc(cc1)C(=O)c2ccc(cc2)N(C)C		0.471407	0.185546	254.065	799
NPS-D1-000068-F11		COc1cc2CCN(Cc2cc1OC)C(=O)CN3N=Cc4ccccc4C3=O		0.589371	0.232057	253.977	800
NPS-D1-000073-E05		COc1ccc(\C=C\2/OC(=O)C=C2c3ccc(O)cc3)cc1Br		0.947095	0.373031	253.892	801
NPS-D1-000064-A03		COc1cc2OCC3Oc4c5C[C@H](Oc5ccc4C(=O)C3c2cc1OC)C(=C)COC6OC(COC7OCC(O)C(O)C7O )C(O)C(O)C6O		0.690263	0.272052	253.724	802
NPS-D1-000073-D07		Cl.CC(C)c1cc(C)cc(O[C@@H]2C[C@@H](N)[C@@H]([C@H]2O)N(C)Cc3ccccc3)c1		0.30373	0.119912	253.294	803
NPS-D1-000068-C05		COc1cc2CCC(NC(=O)C)C3=C(C=CC(=[NH+]CCCN4CCN(C)CC4)C(=C3)[O-])c2c(OC)c1OC		0.68344	0.269828	253.287	804
NPS-D1-000077-G12		Oc1c2ccccc2nc3ccccc13		0.870508	0.343789	253.21	805
NPS-D1-000083-F05		ONC(=O)CCCCCCC(=O)Nc1ccccc1		0.429669	0.169794	253.052	806
NPS-D1-000080-D06		CC(O)Cn1cnc2N(C)C(=O)N(C)C(=O)c12		0.458473	0.181208	253.01	807
NPS-D1-000065-D08		Cl.COc1ccc(Cc2nccc3cc(OC)c(OC)cc23)cc1OC		0.840527	0.332289	252.951	808
NPS-D1-000068-A12		CC1CCC(=C(C)C)C(C)(CCC(=O)OCC2OC(OC3(CO)OC(CO)C(O)C3O)C(O)C(O)C2O)C1COc4ccc5C =CC(=O)Oc5c4		1.43043	0.565524	252.938	809
NPS-D1-000068-C07		C[C@]12CCC3[C@@H](CC=C4C[C@@H](O)CC[C@]34C)C1CCC2=O		0.641622	0.253801	252.805	810
NPS-D1-000073-B10		OC1=C(Oc2ccc(O)cc2C1=O)c3ccccc3		1.11845	0.443127	252.399	811
NPS-D1-000073-C12		COC1=CC=C2C(=CC1=O)C(CCc3cc(OC)c(OC)c(OC)c23)NC(=O)C		0.774936	0.307049	252.382	812
NPS-D1-000078-E05		C[C@@H]1C[C@@H]2[C@H]([C@@H]3C=C4COC(C)(C)O[C@H]4[C@]5(O)[C@@H](O)C(=C[C @@]15C3=O)C)C2(C)C		0.320165	0.126901	252.294	813
NPS-D1-000068-C04		COc1ccc(NC(=O)CN2C=Nc3cc(OC)c(OC)cc3C2=O)cc1OC		0.676081	0.267978	252.29	814
NPS-D1-000066-C10		[Cl-].COc1cc2c(CC3[NH+](C)CCc4cc(O)c(OC)c2c34)cc1O		1.1613	0.460486	252.19	815
NPS-D1-000078-G12		CC(=O)C1=C(C)CC2C3CC=C4CC(O)CCC4(C)C3CCC12C		0.442362	0.17547	252.101	816
NPS-D1-000064-C10		CC(=O)O[C@H]1C[C@@](C)(O)C2CC=C(C)C2[C@H]3OC(=O)C(=C)[C@H]13		0.511215	0.203075	251.738	817
NPS-D1-000080-F04		CC(=O)O[C@@H]1[C@H]2CC[C@H]3[C@@](C)(O)[C@@H]4[C@@H]5O[C@@H]5C(C)(C)[C@ @]4(O)[C@H](O)C[C@@]13C[C@@]2(C)O		0.475181	0.188809	251.672	818
NPS-D1-000074-D07		CN1CC[C@@]23CCCC[C@@H]2[C@@H]1Cc4ccc(O)cc34		0.521103	0.207118	251.597	819
NPS-D1-000077-C04		CC1=C(C)c2ccc(OCC(=O)c3ccc(F)cc3)c(C)c2OC1=O		0.849935	0.338032	251.436	820
NPS-D1-000066-B06		C\C=C(\C)/C(=O)O[C@@H]1[C@H](OC(=O)\C(=C\C)\C)c2c(OC1(C)C)ccc3C=CC(=O)Oc23		1.20261	0.478354	251.405	821
NPS-D1-000077-C12		O=C(CCc1c[nH]c2ccccc12)N3CCN(CC3)C(=O)Cc4c[nH]c5ccccc45		0.780677	0.310905	251.098	822
NPS-D1-000074-D11		OC[C@@H](O)[C@@H](O[C@@H]1O[C@H](CO)[C@H](O)[C@H](O)[C@H]1O)[C@H](O)[C@ @H](O)CO		0.552479	0.220159	250.946	823
NPS-D1-000076-G04		[Cl-].Cn1c2c(CC[NH+]3CCCC23c4ccccc4)c5ccccc15		0.646079	0.258078	250.343	824
NPS-D1-000078-C10		CN1C[C@@]2(C=C)[C@H]3C[C@@H]4OC[C@H]3[C@H]1[C@H]2[C@@]45C(=O)Nc6ccccc56		0.289913	0.115813	250.328	825
NPS-D1-000075-C04		COc1cc2CCN(C)C3Cc4cccc(OC)c4c(c1O)c23		0.525861	0.210085	250.309	826
NPS-D1-000083-F09		CC(=O)OCC1OC(OC2=C(Oc3cc(O)cc(O)c3C2=O)c4ccc(O)c(O)c4)C(O)C(O)C1O		0.452738	0.180893	250.279	827
NPS-D1-000065-B10		NC(Cc1c[nH]c2ccc(O)cc12)C(=O)O		0.906021	0.362297	250.077	828
NPS-D1-000073-E12		COCCn1c(nc2N(C)C(=O)N(C)C(=O)c12)N(C)Cc3ccccc3		0.769275	0.307898	249.847	829
NPS-D1-000070-D07		COc1ccc2NC(=O)C3=C(OC(C)(C)C=C3)c2c1		0.46513	0.186281	249.693	830
NPS-D1-000073-C05		CC(C)[C@H]1C[C@@]23O[C@]1(O)CC(=C)[C@@H]2CC[C@@H]3C		0.651469	0.260967	249.636	831
NPS-D1-000080-A10		CC(C)C(O)C(=O)O[C@@H]1CC(=C)C2C[C@H](O[C@@H]3OC(CO)[C@@H](O)C(O)[C@@H]3O )C(=C)C2[C@H]4OC(=O)C(=C)C14		0.877916	0.351789	249.558	832
NPS-D1-000077-F09		[Cl-].CCOC(=O)c1ccccc1OCC#CC2[NH+](C)CCc3cc4OCOc4c(OC)c23		1.03446	0.414536	249.548	833
NPS-D1-000068-B08		COCCOC(=O)c1ccccc1C(=O)OCCOC		0.619968	0.248505	249.479	834
NPS-D1-000080-D03		CC1(C)O[C@@H]2C[C@H]3[C@@H]4CCC5=CC(=O)CC[C@]5(C)[C@@]4(F)[C@@H](O)C[C@] 3(C)[C@@]2(O1)C(=O)CCl		0.369319	0.14825	249.12	835
NPS-D1-000065-D05		O.O.[Cl-].CC1=[NH+]CCc2c1[nH]c3cc(O)ccc23		0.99217	0.398428	249.021	836
NPS-D1-000068-F04		COc1ccc(CCNC(=O)C=C(C)C)cc1		0.678314	0.272658	248.778	837
NPS-D1-000067-D05		CC1(C)CC[C@@]2(CC[C@]3(C)C(=CC[C@@H]4[C@@]5(C)C[C@@H](O)[C@H](O)C(C)(C)[C@ @H]5CC[C@@]34C)[C@@H]2C1)C(=O)O		0.856249	0.344194	248.769	838
NPS-D1-000068-B05		C[C@@H]1O[C@@H](OC[C@H]2O[C@@H](Oc3cc(O)c4C(=O)C[C@H](Oc4c3)c5ccc(O)cc5)[C @H](O)[C@@H](O)[C@@H]2O)[C@H](O)[C@H](O)[C@H]1O		0.613064	0.246759	248.447	839
NPS-D1-000069-H07		Oc1ccc(cc1)C2=COc3c(O)c(O)ccc3C2=O		0.700689	0.282414	248.107	840
NPS-D1-000073-G08		CN[C@@H]1CCC[C@H]([C@@H]1O)n2cnc3c(N)nc(N)nc23		0.802844	0.32364	248.067	841
NPS-D1-000077-D11		CC(C)C(=O)NCCc1ccccc1		0.747152	0.301245	248.022	842
NPS-D1-000069-H11		CN1N(C(=O)C(=C1C)NC(=O)C)c2ccccc2		0.450191	0.181606	247.895	843
NPS-D1-000078-B09		O=C(C1CCCC1)N2CCc3[nH]c4ccccc4c3C2		0.30665	0.123862	247.574	844
NPS-D1-000076-C06		CN1N(C(=O)C(=C1C)NC(=O)COc2ccc3C(=CC(=O)Oc3c2)C)c4ccccc4		0.410541	0.166076	247.2	845
NPS-D1-000073-F10		CC(C)C[C@H](NC(=O)CNC(=O)[C@H](Cc1ccc(O)cc1)NC(=O)[C@H](CO)NC(=O)[C@H](Cc2c[n H]c3ccccc23)NC(=O)[C@H](Cc4cnc[nH]4)NC(=O)[C@@H]5CCC(=O)N5)C(=O)N[C@@H](CCC NC(=N)N)C(=O)N6CCC[C@H]6C(=O)NCC(=O)N.CC(=O)O		0.758462	0.306827	247.195	846
NPS-D1-000080-A11		I.C1CCN2CC3CC(CN4CCCCC34)[C@@H]2C1		0.886236	0.358797	247.002	847
NPS-D1-000068-A10		CC(=C1C\C=C(/C)\CC\C=C(\C)/CC1=O)C		0.930661	0.377123	246.779	848
NPS-D1-000073-D10		NC(=O)N1c2ccccc2CC(O)c3ccccc13		0.681266	0.276577	246.32	849
NPS-D1-000077-A06		CCC(C1=C(O)c2ccccc2OC1=O)c3ccccc3		0.741252	0.300982	246.278	850
NPS-D1-000066-A07		O[C@@H]([C@@H]1C[C@@H]2CC[N@]1C[C@@H]2C=C)c3ccnc4ccccc34		1.09185	0.443507	246.186	851
NPS-D1-000065-A07		Nc1ncnc2c1ncn2[C@@H]3O[C@H](CO)C[C@H]3O		1.14907	0.467274	245.908	852
NPS-D1-000074-B05		COC(CNCC1[C@H]2CC3[C@](C)(CCCC34CO4)C[C@H]2OC1=O)OC.OC(=O)C(=O)O		0.385405	0.156742	245.885	853
NPS-D1-000065-F06		COc1cc(O)cc(\C=C\c2ccc(O)c(OC)c2OC)c1		0.89657	0.365225	245.484	854
NPS-D1-000066-G08		CC(=CCc1cc(ccc1O)C(=O)O)C		1.32321	0.539238	245.386	855
NPS-D1-000081-B10		CCN1C[C@@]2(COC)[C@H](O)C[C@@H](OC)[C@@]34[C@@H]5C[C@]6(O)[C@H](C[C@](OC (=O)C)([C@@H](C(OC)[C@@H]23)[C@@H]14)[C@H]5[C@H]6OC(=O)c7ccc(OC)cc7)OC		0.472403	0.192546	245.346	856
NPS-D1-000068-G11		[I-].CC1(C)C2CC=C(\C=C\C[N+](C)(C)C)C1C2		0.658594	0.268495	245.291	857
NPS-D1-000066-H06	Cardamomin	COc1cc(O)cc(O)c1C(=O)\C=C\c2ccccc2	19309-14-9	2.1283	0.868063	245.178	858
NPS-D1-000069-A12		CC(=O)O[C@@]12CO[C@@H]1C[C@H](O)[C@]3(C)[C@@H]2[C@H](OC(=O)c4ccccc4)[C@]5( O)C[C@H](O)C(=C([C@@H](O)C3=O)C5(C)C)C		1.01085	0.412985	244.767	859
NPS-D1-000074-D06		CC1(C)CC[C@@]2([C@H](O)C[C@]3(C)C(=CCC4[C@@]5(C)C[C@@H]6OC(=O)[C@@](CO)([C @H]6O)C5CC[C@@]34C)[C@@H]2C1)C(=O)O		0.431302	0.176237	244.729	860
NPS-D1-000082-A12	Galangin	OC1=C(Oc2cc(O)cc(O)c2C1=O)c3ccccc3	548-83-4	1.60253	0.655185	244.593	861
NPS-D1-000074-E07		COC(=O)CCC1(C)C(COc2ccc3C=CC(=O)Oc3c2)C(C)CCC1=C(C)C		0.611973	0.250232	244.562	862
NPS-D1-000077-E06		CN1[C@@H](CNc2ccc(cc2)C(=O)N[C@@H](CCC(=O)O)C(=O)O)CNC3=C1C(=O)NC(=N3)N		0.682897	0.279245	244.551	863
NPS-D1-000065-B03		CC1=CC(=O)Oc2cc(OCC(=O)NC3CCCC3)ccc12		1.05568	0.431706	244.538	864
NPS-D1-000067-B03		C[C@@H]1CC[C@]2(C)CC[C@]3(C)C(=CC[C@@H]4[C@@]5(C)CC[C@@H](O)[C@@](C)([C@ @H]5CC[C@@]34C)C(=O)O)[C@@H]2[C@H]1C		0.378554	0.15514	244.009	865
NPS-D1-000081-C10		CCN1C[C@]2(COC)CC[C@@H](OC)[C@@]34[C@@H]5C[C@@]6(O)[C@@H](OC)[C@H](O)[C @@](OC(=O)C)([C@H]5[C@@H]6OC(=O)c7ccccc7)[C@@H]([C@H](OC)[C@H]23)[C@@H]14		0.494725	0.203174	243.498	866
NPS-D1-000073-A09		NC(Cc1c[nH]c2ccccc12)C(=O)NCC(=O)O		0.88801	0.364772	243.443	867
NPS-D1-000076-B11		CC[C@]12C=CC3=C4CCC(=O)C=C4CC[C@H]3[C@@H]1CC[C@@]2(O)C#C		0.41416	0.17016	243.395	868
NPS-D1-000078-H08		CC(=C)[C@H]1CCC(=CC1)\C=N\O		0.558064	0.229357	243.317	869
NPS-D1-000076-G05		Oc1ccc2C(=O)CC3(CCCCC3)Oc2c1		0.405558	0.166741	243.227	870
NPS-D1-000068-F06		CC(C)C[C@@H]1NC(=O)[C@H](Cc2c[nH]cn2)NC1=O		0.621161	0.255624	242.998	871
NPS-D1-000077-B12		CC1=C2C(=O)OC(c3cocc3)C2(C)CCC1		0.70288	0.289261	242.992	872
NPS-D1-000066-H05		CC(C)(O)[C@H]1CC[C@](C)(O1)[C@H]2CN([C@@H](CO)Cc3ccccc3)C(=O)O2		1.96076	0.807327	242.87	873
NPS-D1-000074-C03		COC(=O)[C@@H]1[C@@H](O)[C@@H](O)C2O[C@H]2[C@H]1c3ccccc3		0.549948	0.22712	242.14	874
NPS-D1-000076-B05		C=Cc1cncc2C(=O)OCCc12		0.411032	0.169864	241.977	875
NPS-D1-000065-E04		COc1cc(OC)c2C(=O)O[C@@H](C)CCCC(=O)CCC\C=C\c2c1		0.947654	0.392113	241.679	876
NPS-D1-000077-G09		O[N+](=O)[O-].O=C1OC23CC(C=CC2=C1)N4CCCCC34		0.782268	0.323825	241.571	877
NPS-D1-000065-F08		CC(C)[C@@]1(NC(=O)[C@@H]2C[C@H]3[C@@H](Cc4c[nH]c5cccc3c45)N(C)C2)O[C@@]6(O)[ C@@H]7CCCN7C(=O)[C@H](Cc8ccccc8)N6C1=O		0.927943	0.384502	241.336	878
NPS-D1-000075-C09		COC(=O)c1oc(\C=C\c2ccccc2)cc1		0.667611	0.276883	241.117	879
NPS-D1-000072-F04		CC(=CC[C@H](OC(=O)C)c1coc(c1)c2cc(O)ccc2O)C		0.801416	0.333055	240.626	880
NPS-D1-000080-H04		COc1cc(OC)c2C(=O)C=C(Oc2c1)c3ccc(OC)c(OC)c3		0.642207	0.266948	240.574	881
NPS-D1-000069-H09		C[C@]1(O)CC[C@H]2[C@@H]3CC=C4C[C@@H](O)CC[C@]4(C)[C@H]3CC[C@]12C		0.392793	0.163705	239.939	882
NPS-D1-000074-D12		CC(C)C[C@@H]1NC(=O)CNC1=O		0.743153	0.309783	239.895	883
NPS-D1-000072-F07		[Cl-].COc1c2OCOc2cc3CC[NH+](C)C(CC(=O)\C=C\C4=C(C)CCCC4(C)C)c13		0.610946	0.254783	239.791	884
NPS-D1-000070-H08		CCC\C=C\1/OC(=O)C2=C1CC[C@H]3[C@@H]4CC[C@@]5([C@@H]23)\C(=C\CCC)\OC(= O)C5=C4		0.447166	0.18667	239.549	885
NPS-D1-000083-B09		CC1=CC(=O)[C@@H](O)[C@@]2(C)C1CC3OC(=O)CC4C(=C)[C@@H](O)[C@]5(O)OC[C@]34C 25		0.502826	0.209955	239.492	886
NPS-D1-000070-E10		O=C(OCc1ccccc1)C=Cc2ccccc2		0.542582	0.226839	239.193	887
NPS-D1-000078-C08		COc1cc2OC(=CC(=O)c2c(O)c1O)c3ccccc3		0.467287	0.195431	239.106	888
NPS-D1-000074-C10		C[C@@H]1NC(=O)[C@H](Cc2ccccc2)NC1=O		0.484411	0.20296	238.673	889
NPS-D1-000078-B11		COC1=C(Oc2cc(OC)cc(O)c2C1=O)c3ccccc3		0.397381	0.166496	238.673	890
NPS-D1-000071-D11		Cl.COc1cc2CCNC(C)c2cc1OC		0.529705	0.221979	238.628	891
NPS-D1-000066-C03		CC(C)C1CC(CCNC(=O)CCC(=O)OCC(=O)[C@@]2(O)CCC3C4CCC5=CC(=O)CC[C@]5(C)C4[C@ @H](O)C[C@]23C)(CCO1)c6ccccc6		1.3395	0.561373	238.611	892
NPS-D1-000066-F09		[Cl-].CC1CCC(C([NH2+]1)c2ccccc2)C(=C)C		1.37037	0.574501	238.532	893
NPS-D1-000074-B12		CC(C)[C@H]1CCC(=CC1=O)C		0.697556	0.292459	238.514	894
NPS-D1-000078-E07		Cl.CCN1C[C@]2(C)CC[C@H](O)[C@@]34C5C[C@H]6[C@H](O)C5[C@](O)(C[C@@H]6OC)[C@ @H](CC23)[C@@H]14		0.305586	0.128323	238.137	895
NPS-D1-000074-H11		[Cl-].COc1c2OCOc2cc3CC[NH+](C)C(CC(=O)CCn4cccn4)c13		0.75924	0.31942	237.694	896
NPS-D1-000074-A07		CC1CCC2C(OC(=O)C2=C)C3(C)C(=O)CCC13O		0.645732	0.271794	237.581	897
NPS-D1-000073-B11		COc1ccccc1C2=C(C)Oc3cc(OCC(=O)OCc4ccccc4)ccc3C2=O		0.726175	0.306806	236.689	898
NPS-D1-000069-F08		Cc1csc(n1)C2=Cc3ccc(OC(=O)C(C)(C)C)cc3OC2=O		0.406598	0.172043	236.335	899
NPS-D1-000069-D07		[I-].COc1c2OCOc2cc3CC[N+](C)(C)C(C#CC4(C)CCC5C(O4)c6ccccc6OC5(C)C)c13		0.461525	0.195328	236.282	900
NPS-D1-000078-B03		CC(=O)C1=Cc2c(CO)cc(O)cc2OC1=O		0.355106	0.150325	236.226	901
NPS-D1-000076-G03		COC(=O)c1c(C)oc2ccc(OCC#N)cc12		0.489327	0.20741	235.922	902
NPS-D1-000071-F06		COc1ccc(\C=C\C(=O)c2ccc(OC)cc2O)cc1		0.540854	0.229575	235.59	903
NPS-D1-000083-D06		COc1ccc(cc1)C2=C(OC3O[C@H](C)C(O)[C@@H](O)[C@@H]3O[C@@H]4OC[C@@H](O)[C@ H](O)[C@H]4O)C(=O)c5c(O)cc(O[C@@H]6OC(CO)[C@@H](O)[C@H](O)[C@H]6O)c(CC=C(C)C )c5O2		0.359365	0.152613	235.474	904
NPS-D1-000083-E07		CC(=O)O[C@H]1C[C@]2(O)[C@H]3CC[C@@H]4C[C@@H](O)CC[C@]4(C)[C@H]3CC[C@]2(C)[ C@H]1C5=COC(=O)C=C5		0.406827	0.172851	235.363	905
NPS-D1-000075-H10		CCOC(=O)C1=C(C(=O)c2ccc(OC(=O)CCCCl)cc2O1)c3nc4ccccc4s3		0.499669	0.212396	235.254	906
NPS-D1-000077-A11		C[C@@H]1[C@@H]2[C@@H](O)CC(=C3[C@@H]([C@H]2OC1=O)C(=CC3=O)C)C		0.712489	0.302921	235.206	907
NPS-D1-000083-C12		CCC(=O)O[C@H]1CC[C@H]2[C@@H]3CCc4cc(OC(=O)CC)ccc4[C@H]3CC[C@]12C		0.71362	0.303744	234.941	908
NPS-D1-000065-D11		OC(=O)c1ccc2C(=O)c3ccccc3C(=O)c2c1		0.708163	0.301671	234.747	909
NPS-D1-000082-G06		C[C@@H]1CCC=C2C(=O)C[C@H]3OOC(C)(C)[C@H]3[C@@]12C		0.39862	0.169902	234.617	910
NPS-D1-000069-C12		COc1cc2CCN(C)[C@H](Cc3ccc(O)c(Oc4ccc(CC5N(C)CCc6cc(OC)c(OC)cc56)cc4)c3)c2cc1OC		0.528834	0.225417	234.603	911
NPS-D1-000065-G05		O=C1CNC(=O)[C@@H](Cc2ccccc2)N1		1.0142	0.433061	234.194	912
NPS-D1-000066-F04		CC12CC[C@H]3[C@@H](CCC4(O)CC(CCC34COC(=O)CCC(=O)O)OC(=O)CCC(=O)O)C1(O)CCC 2C5=CC(=O)OC5		1.26927	0.541976	234.192	913
NPS-D1-000065-E05		COc1ccc(cc1OC)C2=C(C)c3ccc(O)cc3OC2=O		0.956069	0.408413	234.094	914
NPS-D1-000078-H10		C(Nc1ncnc2[nH]ncc12)c3ccccc3		0.427655	0.182793	233.956	915
NPS-D1-000070-F11		CC1(C)CCc2cc(\C=C\3/OC(=O)C=C3c4ccc(O)cc4)ccc2O1		0.704376	0.301527	233.603	916
NPS-D1-000080-G12		CC(C)(O)[C@@H](O)COc1c2C=CC(=O)Oc2cc3occc13		0.396516	0.169928	233.344	917
NPS-D1-000075-F10		COC(=O)C=Cc1ccc(O)c(OC)c1		0.521884	0.223739	233.255	918
NPS-D1-000070-E06		COc1ccc(\C=C\C(=O)c2c(O)cc(OC)cc2OC)cc1		0.710113	0.30444	233.252	919
NPS-D1-000066-G04		CCOC(=O)n1c(C)c2CCCCC#CCOc3ccc1c2c3		1.63566	0.701515	233.161	920
NPS-D1-000077-D03		CC(C)N1C(=NC2=C(C3C(CO2)COc4ccccc34)C1=O)O		0.701978	0.301306	232.979	921
NPS-D1-000077-F07		CCC[NH2+]c1c2C(=O)CC(C)(C)Cc2nc3ccccc13.OC(=O)C(=O)[O-]		0.799834	0.343367	232.939	922
NPS-D1-000065-H08	Masoprocol	C[C@H](Cc1ccc(O)c(O)c1)[C@@H](C)Cc2ccc(O)c(O)c2	27686-84-6	1.63077	0.700135	232.922	923
NPS-D1-000068-F10		CC[C@H]1CN2CCC3([C@@H]2C[C@@H]1\C(=C/OC)\C(=O)OC)C(=O)Nc4ccccc34		0.582777	0.250448	232.694	924
NPS-D1-000068-A04		CC[C@@]12CCCN3CCc4c([C@H]13)n(c5ccccc45)[C@@](O)(C2)C(=O)OC		0.753877	0.324167	232.558	925
NPS-D1-000073-B07		[I-].COc1ccc(cc1)n2nnnc2C3c4c(CC[N+]3(C)CC(=O)N)cc5OCOc5c4OC		0.592136	0.255105	232.115	926
NPS-D1-000066-F05		CC(=O)Nc1c2ccccc2n3c(C)nc4ccccc4c13		1.40365	0.6048	232.084	927
NPS-D1-000064-H04		CNCC(O)c1ccc(O)cc1		0.703589	0.303656	231.706	928
NPS-D1-000074-F05		CC(=O)OC1CC[C@@]2(C)C(CC[C@]3(C)C2CCC4C5C(CCC5(CC[C@@]34C)\C=N\O)C(=C)C)C1 (C)C		0.759969	0.328025	231.68	929
NPS-D1-000080-E06		NC(=O)c1ccc[n+](c1)[C@@H]2O[C@H](COP(=O)([O- ])OP(=O)(O)OC[C@H]3O[C@H](C(O)C3O)n4cnc5c(N)ncnc45)C(O)C2O		0.453336	0.19572	231.625	930
NPS-D1-000077-F08		C[C@@]1(CO)[C@@H](O)CC[C@@]2(C)C(C\C=C\3/[C@H](O)COC3=O)C(=C)CCC12		0.690001	0.298006	231.539	931
NPS-D1-000075-B07		CC(=O)O.Nc1nc(N)c2CC3(CCCN(CC3)C(=O)c4ccccc4C(=O)O)Oc2n1		0.505999	0.218798	231.263	932
NPS-D1-000083-D11		COc1cc(CNC(=O)CCCC\C=C/C(C)C)ccc1O		0.500237	0.216457	231.102	933
NPS-D1-000064-D07		CC1(C)CC[C@@]2(CC[C@]3(C)C(=CC[C@@H]4[C@@]5(C)C[C@@H](O)[C@H](O)C(C)(C)[C@ @H]5CC[C@@]34C)[C@@H]2[C@@H]1O)C(=O)O		0.455379	0.197329	230.772	934
NPS-D1-000073-B06		NC(=N)NCCC[C@H](NC(=O)C1=C(C(=O)c2ccc(O)cc2O1)c3ccc(F)cc3)C(=O)O		0.621466	0.269464	230.63	935
NPS-D1-000069-H10		c1ccc(cc1)c2ccc3ccccc3n2		0.434887	0.188706	230.457	936
NPS-D1-000064-H09		COc1ccc2CN(C)CC[C@@]34C=C[C@H](O)C[C@@H]3Oc1c24		0.572811	0.248618	230.398	937
NPS-D1-000071-D12		CCOC(=O)c1c(oc2ccc(OC(=O)c3oc4ccccc4c3)cc12)c5ccccc5		0.906901	0.393753	230.322	938
NPS-D1-000072-F08		CCCC[N+]1(C)[C@@H]2C[C@H](C[C@H]1[C@@H]3O[C@H]23)OC(=O)[C@H](CO)c4ccccc4		0.610921	0.265471	230.127	939
NPS-D1-000074-H05		C[C@@]12CCC[C@@]34[C@@H]1C[C@@H](O[C@H]3N(CCO)C2)[C@]56CC[C@H](C[C@@H] 45)C(=C)[C@H]6O		0.614025	0.266926	230.036	940
NPS-D1-000066-G03		COc1ccc(CCNC(=O)c2cc(nc3ccccc23)c4ccccn4)cc1		1.43289	0.623539	229.799	941
NPS-D1-000066-H12		COc1c(OC[C@H](O)C(C)(C)O)ccc2c(OC)c3ccoc3nc12		3.0022	1.30684	229.731	942
NPS-D1-000083-F04		COC(=O)[C@H]1C=C[C@@H](O)[C@@H](O)[C@@H]1c2cc(OC)c3OCOc3c2		0.465969	0.202957	229.59	943
NPS-D1-000083-F10		O[C@@H]1[C@@H](C[C@](O)(C[C@H]1OC(=O)\C=C\c2ccc(O)c(O)c2)C(=O)O)OC(=O)\C= C\c3ccc(O)c(O)c3		0.495492	0.215926	229.473	944
NPS-D1-000064-D05		Cl.CN(C)C(=N)NC(=N)N		0.501134	0.218533	229.318	945
NPS-D1-000078-E10		CCOc1cc2OC=C(C(=O)c2cc1CC)c3nc(C)cs3		0.32683	0.142548	229.277	946
NPS-D1-000070-G11		COc1cc(CCCO)cc2cc(oc12)c3ccc4OCOc4c3		0.480905	0.209832	229.186	947
NPS-D1-000076-D04		COc1cc(O)c2C(=O)C=C(Oc2c1)c3ccccc3		0.433066	0.188992	229.145	948
NPS-D1-000069-C04		COc1ccc(cc1)C2(CCOCC2)C(=O)N3CCc4ccccc4C3		0.362859	0.158586	228.809	949
NPS-D1-000075-G09		COc1ccc(cc1)C2[NH2+]CCc3c2[nH]c4ccc(OC)cc34.CC(=O)[O-]		0.479207	0.209541	228.693	950
NPS-D1-000068-E03		OC[C@H]1NC[C@H](O)[C@H](O)[C@@H]1O		0.596094	0.260669	228.678	951
NPS-D1-000083-E03		OC(=O)\C=C\C=C\c1ccc2OCOc2c1		0.424162	0.185552	228.595	952
NPS-D1-000073-G04		C[C@@H]1O[C@@H](O[C@@H]2[C@@H](O)[C@H](O)[C@@H](CO)O[C@H]2Oc3cc(O)c(C(= O)CCc4ccc(O)cc4)c(O)c3)[C@H](O)[C@H](O)[C@H]1O		0.572539	0.250689	228.386	953
NPS-D1-000077-D08		COc1c2C[C@H](Oc2cc3OC(=CC(=O)c13)CO)C(C)(C)O		0.738803	0.323669	228.259	954
NPS-D1-000077-C08		COc1ccc(cc1)C2=CC(=O)c3c(O)cc(O)cc3O2		0.799665	0.350341	228.253	955
NPS-D1-000068-B12		O=C1N[C@H](Cc2ccccc2)C(=O)N3CCC[C@@H]13		0.845026	0.371185	227.656	956
NPS-D1-000068-B03		CC1OC(O[C@H]2[C@H](O)C(O)[C@H](OCC3O[C@@H](OC(=O)[C@]45CCC(=C)C[C@H]4C6= CCC7[C@@]8(C)CC[C@H](O[C@@H]9OC[C@H](O)[C@H](O)C9OC%10OC(C)[C@H](O)C(O)[C @@H]%10O)C(C)(C)C8CC[C@@]7(C)[C@]6(C)CC5)C(O)[C@@H](O)[C@@H]3O)OC2CO)[C@@ H](O)C(O)[C@H]1O		0.398329	0.175025	227.585	957
NPS-D1-000080-C04		CC[C@H](C)C1NC(=O)[C@H](C)NC1=O		0.50661	0.222706	227.479	958
NPS-D1-000078-G07		CC(O)\C=C\C1=C(C)CCCC1(C)C		0.289623	0.127411	227.314	959
NPS-D1-000069-D11		COC(=O)COc1ccc2C(=O)C(=C(C)Oc2c1)c3ccccc3		0.410214	0.180719	226.99	960
NPS-D1-000069-C09		COc1cc(cc(OC)c1OC)C(=O)NCc2ccc3OCOc3c2		0.361458	0.159368	226.808	961
NPS-D1-000080-E11		CC(=CCc1c(O)ccc(C(=O)\C=C\c2ccc(O)cc2)c1O)C		0.515641	0.227486	226.669	962
NPS-D1-000080-H12		OC[C@H]1O[C@@H](Oc2cccc3C(=O)c4cc(CO)cc(O)c4C(=O)c23)[C@H](O)[C@@H](O)[C@@H ]1O		0.76895	0.339401	226.561	963
NPS-D1-000073-H11		O=C1N2CCc3c([nH]c4ccccc34)C2=Nc5ccccc15		0.875549	0.386517	226.523	964
NPS-D1-000078-D12		O=C(NCCc1ccccc1)c2ccccc2		0.358105	0.158576	225.825	965
NPS-D1-000083-H06		CC1CC[C@@]2(OC1)O[C@H]3CC4C5CC=C6C[C@H](CC[C@]6(C)C5CC[C@]4(C)[C@H]3C2C)O[ C@@H]7OC(CO)[C@@H](O)[C@H](O)C7O		0.367599	0.162784	225.82	966
NPS-D1-000064-A08		C\C=C(\C)/C(=O)O[C@H]1[C@@H](OC(=O)C)c2c(OC1(C)C)ccc3C=CC(=O)Oc23		0.76281	0.33787	225.77	967
NPS-D1-000064-A11		[Cl-].Cc1cccc(N2CC[NH+](CC3[C@H]4CC5[C@](C)(CCC[C@]56CO6)C[C@H]4OC3=O)CC2)c1C		1.03809	0.460082	225.631	968
NPS-D1-000072-A11		CCN1C[C@]2(COC)[C@H](O)C[C@H](OC)[C@@]34C5C[C@@]6(O)[C@H](O)C5[C@](O)([C@@ H](O)[C@@H]6OC)[C@@H]([C@H](OC)C23)[C@@H]14		0.42581	0.188762	225.58	969
NPS-D1-000066-F03		CC1=C(C)c2cc3c4CCCCc4oc3cc2OC1=O		1.4412	0.639068	225.516	970
NPS-D1-000073-B04		COc1cc(ccc1O)[C@@H]2Oc3c(O)cc(cc3[C@H]2CO)[C@H]4Oc5cc(O)cc(O)c5C(=O)[C@@H]4O		0.703351	0.311942	225.475	971
NPS-D1-000080-H06		OC[C@H]1O[C@H]([C@H](O)[C@@H](O)[C@@H]1O)c2c(O)ccc3C(=O)C(=COc23)c4ccc(O)c(O )c4		0.445481	0.197654	225.385	972
NPS-D1-000072-D05	Paclitaxel	CC(=O)O[C@H]1C(=O)[C@]2(C)[C@@H](O)C[C@H]3OC[C@@]3(OC(=O)C)[C@H]2[C@H](OC(=O)c4c cccc4)[C@]5(O)C[C@H](OC(=O)[C@H](O)[C@@H](NC(=O)c6ccccc6)c7ccccc7)C(=C1C5(C)C)C	33069-62-4	1.71189	0.759714	225.333	973
NPS-D1-000069-E04		COc1cc(cc(OC)c1OC)C(=O)NCC(=O)N2CCc3[nH]c4ccccc4c3C2		0.331428	0.147208	225.143	974
NPS-D1-000066-G12		[I-].C[N+]12CCC3=C[C@H](O)[C@@H](O)C(C13)c4cc5OCOc5cc4C2		1.66775	0.74211	224.731	975
NPS-D1-000066-B03		COC(=O)C(Cc1c[nH]c2ccccc12)NC(=O)CCC(=O)OCC(=O)[C@@]3(O)CCC4C5CCC6=CC(=O)CC [C@]6(C)C5C(=O)C[C@]34C		1.26849	0.565428	224.342	976
NPS-D1-000072-E07		N=C1NC(=O)c2nn[nH]c2N1		1.00869	0.449775	224.267	977
NPS-D1-000076-C08		CCCCCC(O)\C=C\[C@H]1CCC(=O)[C@@H]1CCCCCCC(=O)NC(CC(C)C)C(=O)OCc2ccc(cc2)[N +](=O)[O-]		0.592328	0.264257	224.148	978
NPS-D1-000073-F11		CC1CCC2C(C[NH+]3CCN(CC3)c4cccc(c4)C(F)(F)F)C(=O)OC25C1CCC6(C)OC56.OC(=O)C(=O)[O -]		0.742844	0.331522	224.07	979
NPS-D1-000068-D05		COc1cc2C[C@@H](CO)[C@H](CO[C@@H]3O[C@@H](C)[C@H](O)[C@@H](O)[C@H]3O)[C@ @H](c4ccc(O)c(OC)c4)c2cc1O		0.55456	0.247507	224.059	980
NPS-D1-000083-F07		OC[C@@H]1OC(OC2=C(Oc3cc(O)cc(O)c3C2=O)c4ccc(O)c(O)c4)[C@@H](O)[C@H](O)[C@@H ]1O		0.482925	0.215699	223.889	981
NPS-D1-000077-E11		C[C@@H]1CC[C@H]2C(=C)C(=O)O[C@]23[C@H]1CC[C@@]4(C)O[C@@H]34		0.820258	0.366387	223.878	982
NPS-D1-000066-A03		Cn1cc(C(=O)N2CCc3[nH]c4ccccc4c3C2)c5ccccc15		1.39529	0.623961	223.618	983
NPS-D1-000072-F09		CCOC(=O)CC(CC(=O)OCC)C(O)C(=O)[O-].C1C[NH+]2CC3CC=CCC3C2c4[nH]c5ccccc5c4C1		0.491074	0.219608	223.613	984
NPS-D1-000073-A05		O=C(Cc1c[nH]c2ccccc12)N3CCc4[nH]c5ccccc5c4C3		0.679346	0.304043	223.438	985
NPS-D1-000074-D03		CC(=CC[C@@H](O)[C@@]1(C)[C@@H]2CC[C@@H](C2)[C@@]1(C)O)C		0.474072	0.212366	223.233	986
NPS-D1-000072-G07		C[C@H]1CC[C@]2(NC1)O[C@H]3C[C@H]4[C@@H]5CC[C@H]6C[C@H](CC[C@]6(C)[C@H]5C C[C@]4(C)[C@H]3[C@@H]2C)O[C@@H]7OC(CO)[C@H](O[C@@H]8OC(CO)[C@@H](O)C(O[ C@@H]9OC[C@@H](O)C(O)C9O)C8O[C@@H]%10OC(CO)[C@@H](O)C(O)C%10O)C(O)C7O		0.465034	0.208419	223.125	987
NPS-D1-000072-C03		CC(C)CCn1c(nc2N(C)C(=O)N(C)C(=O)c12)N3CCCC3		0.590622	0.265053	222.832	988
NPS-D1-000068-D03		Oc1ccc(C[C@@H]2NC(=O)[C@H](Cc3ccccc3)NC2=O)cc1		0.562915	0.252685	222.773	989
NPS-D1-000067-B06		COC(=O)COc1ccc2C(=O)C(=COc2c1)Oc3ccc(cc3)C(=O)OC		0.833829	0.374379	222.724	990
NPS-D1-000081-C06		OCc1c(O)cc2C(=O)c3ccccc3C(=O)c2c1O		0.525064	0.235796	222.677	991
NPS-D1-000066-C07		COc1ccc(cc1OC)C(=O)c2oc3ccccc3c2N		1.29685	0.58285	222.501	992
NPS-D1-000066-D05		CC(C)CCNC(=O)c1cc(nc2ccccc12)c3ccncc3		1.20148	0.540194	222.416	993
NPS-D1-000083-H05		CC12CCC(=O)C=C1CCC3C4CCC(O)(C(=O)COC(=O)CCC(=O)O)C4(C)CC(O)C23		0.532018	0.239289	222.333	994
NPS-D1-000073-F07		Nc1ncnc2c1ncn2CCC(=O)O		0.567671	0.255744	221.968	995
NPS-D1-000077-C07		Cn1cc(C[C@@H](N)C(=O)O)c2ccccc12		0.745923	0.336298	221.805	996
NPS-D1-000083-F11		COc1cccc2c1cc(c3c(cc4OCOc4c23)C(=O)O)[N+](=O)[O-]		0.431917	0.19473	221.803	997
NPS-D1-000065-E11		COc1cc2C(=O)C=C(Oc2cc1O)c3ccccc3		0.969225	0.437804	221.383	998
NPS-D1-000077-G03		OCC1O[C@@H](Oc2cc(O)cc(O)c2C(=O)CCc3ccc(O)cc3)C(O)[C@@H](O)[C@@H]1O		0.682498	0.308759	221.045	999
NPS-D1-000077-E12		COc1ccc(OC)c(NC(=O)CCCC[C@@H]2SC[C@@H]3NC(=O)N[C@H]23)c1		0.560123	0.253698	220.784	1000
NPS-D1-000065-C06		CCOC(=O)COc1ccc2C(=O)C(=C(Oc2c1)C(=O)OCC)c3ccc4OCCOc4c3		0.811551	0.367626	220.755	1001
NPS-D1-000077-F11		O=C1CC(Oc2ccccc12)c3ccccc3		0.78491	0.355919	220.531	1002
NPS-D1-000064-E11		COc1c(O)ccc2c(OC)c3ccoc3nc12		0.443702	0.201205	220.522	1003
NPS-D1-000080-E07		COC1CC(OC2CCC3(C#N)[C@H]4CCC5(C)C(CCC5(O)[C@@H]4CCC3(O)C2)C6=CC(=O)OC6)OC( C)C1OC(=O)C		0.418902	0.189993	220.482	1004
NPS-D1-000066-E11		C[C@H]1CC2C3CC[C@](O)(C(=O)CO)[C@@]3(C)C[C@H](O)C2[C@@]4(C)C=CC(=O)C=C14		1.1343	0.514872	220.307	1005
NPS-D1-000066-G05		O=C1Nc2ccccc2C(=C1)c3ccccc3		1.36725	0.620736	220.262	1006
NPS-D1-000072-E05		C[C@H]1C[C@H]2[C@@H]3CCC4=CC(=O)C=C[C@]4(C)[C@@]3(F)[C@@H](O)C[C@]2(C)[C@ @]1(O)C(=O)COC(=O)C		0.720894	0.327346	220.224	1007
NPS-D1-000067-E09		C[C@@H]1CC[C@@]2(CC[C@]3(C)C(=CC[C@@H]4[C@@]5(C)CCC(O)C(C)(C)[C@@H]5CC[C@ @]34C)[C@@H]2[C@]1(C)O)C(=O)O		1.17994	0.537051	219.707	1008
NPS-D1-000071-G11		[Cl-].CC12CCCC[NH+]1CCCc3c2[nH]c4ccccc34		0.476185	0.216861	219.581	1009
NPS-D1-000065-F10		CCCCN1C[C@H](O)[C@@H](O)[C@H](O)[C@H]1CO		0.874798	0.398764	219.377	1010
NPS-D1-000077-H04		C[C@]12CCC3[C@@H](CCc4cc(OC(=O)c5ccccc5)ccc34)C1CC[C@@H]2O		0.786484	0.358675	219.274	1011
NPS-D1-000072-A07		CC(=O)OC1(C)CCC2C3CCC4CC(=O)CCC4(C)C3CCC12C		0.428628	0.195628	219.103	1012
NPS-D1-000067-A09		CC(C)C[C@@H]1NC(=O)[C@H](NC(=O)c2ncccc2O)OC(=O)[C@H](N(C)C(=O)[C@@H](C)NC(=O)[C@ @H](C(C)C(C)C)N(C)C(=O)C(C)(C)N(C)C(=O)[C@@H]3CC(O)CN3C1=O)c4ccccc4		1.61543	0.737294	219.103	1013
NPS-D1-000064-B11		CCOC(=O)C1=C(C(=O)c2c(O)cc(O)cc2O1)c3ccc(OC)cc3		0.569048	0.259765	219.062	1014
NPS-D1-000066-D03		CC(C)Oc1ccc2C(=O)C(=C(C)Oc2c1)c3ccc4OCCOc4c3		1.24791	0.569702	219.045	1015
NPS-D1-000080-H03		CC(C)C[C@@H]1NC(=O)[C@@H]2CCCN2C1=O		0.650043	0.296961	218.898	1016
NPS-D1-000065-B09		C[C@H]1CC(=O)C[C@@H]2CC[C@H]3[C@@H]4CC[C@H](O)[C@@]4(C)CC[C@@H]3[C@@]1 2C		1.01842	0.46609	218.502	1017
NPS-D1-000072-A08		CCOC(=O)n1c(C)c2CCC\C=C/3\CCOc4c(cc1c2c34)c5ccccc5		0.434087	0.198731	218.43	1018
NPS-D1-000076-F08		CCCCOC(=O)COc1ccc2C=CC(=O)Oc2c1		0.386307	0.176881	218.399	1019
NPS-D1-000073-A08		Oc1ccc(\C=C\c2cc(O)cc3O[C@H]([C@@H](c4cc(O)cc(O)c4)c23)c5ccc(O)cc5)cc1		0.606622	0.277821	218.35	1020
NPS-D1-000080-B07		CCc1cc(c(O)cc1O)c2n[nH]cc2c3ccc4OCCOc4c3		0.313116	0.143415	218.329	1021
NPS-D1-000081-E05		CC\C(=C\C(=O)O[C@@H]1C[C@@H](C(C)C)[C@H]2[C@@H](CC(=O)[C@@H]2[C@@H](C) OC(=O)C)C1=C)\C		0.501533	0.229829	218.22	1022
NPS-D1-000080-G11		CC(C)c1ccc(C)c2ccc(C)c2c1		0.351007	0.160923	218.12	1023
NPS-D1-000073-H10		CCOCCn1c(nc2ccccc12)C3CCN(CCc4ccc(cc4)C(C)(C)C(=O)O)CC3		0.69791	0.319988	218.105	1024
NPS-D1-000066-G10	Nifedipine	COC(=O)C1=C(C)NC(=C(C1c2ccccc2[N+](=O)[O-])C(=O)OC)C	21829-25-4	1.76459	0.809119	218.088	1025
NPS-D1-000076-A11		CCCCCc1cc(O)c([C@@H]2C=C(C)CC[C@H]2C(=C)C)c(O)c1		0.651555	0.298812	218.049	1026
NPS-D1-000075-F11		CC(=CCc1cc(\C=C\2/OC(=O)C=C2c3ccc(O)cc3)ccc1O)C		0.615368	0.282533	217.804	1027
NPS-D1-000066-F10		CC(C)CCn1c(NCCO)nc2N(C)C(=O)NC(=O)c12		1.30888	0.601103	217.746	1028
NPS-D1-000074-E12		CC(=O)OC[C@H]1O[C@@H]2OC3(CCCCC3)O[C@@H]2[C@H]4OC5(CCCCC5)O[C@@H]14		0.571504	0.262818	217.453	1029
NPS-D1-000068-E06		CC(=O)[C@H]1CC[C@H]2[C@@H]3CCC4=CC(=O)CC[C@]4(C)[C@H]3C(=O)C[C@]12C		0.560427	0.258225	217.031	1030
NPS-D1-000067-H08		C[C@@H]1CC[C@@]2(CC[C@]3(C)C(=CC[C@@H]4[C@@]5(C)C[C@@H](O)[C@H](O)[C@@]( C)(CO)C5CC[C@@]34C)[C@@H]2[C@H]1C)C(=O)O		1.03778	0.478205	217.016	1031
NPS-D1-000080-E03		C[C@H]1[C@@H]2CCc3c(C)cc(O)c(C)c3[C@@H]2OC1=O		0.392151	0.180705	217.012	1032
NPS-D1-000064-C06		CCOc1cccc([O-])c2c(C)[n+](c(C)c12)c3ccc(C)cc3		0.598145	0.27569	216.963	1033
NPS-D1-000071-A12		C[C@H]1OC(=O)[C@@H](C)[C@@H]1C[C@@H](O)[C@](C)(O)[C@H]2CC[C@@]3(O)C4=CC(= O)[C@@H]5C[C@@H](O)[C@@H](O)C[C@]5(C)[C@H]4CC[C@@]23C		1.23152	0.567704	216.93	1034
NPS-D1-000073-B09		O[C@@H]1[C@H](Oc2cc(O)cc(O)c2C1=O)c3ccc(O)cc3		0.605289	0.279979	216.191	1035
NPS-D1-000064-H12		CC[C@H]1[C@@H]2C[C@H]3[C@@H]4N(C)c5ccccc5[C@]46C[C@@H](C2[C@H]6O)N3[C@@ H]1O		0.786013	0.363805	216.053	1036
NPS-D1-000072-E04		COc1cc(cc(OC)c1OC)C2=CC(=O)c3c(OC)c(OC)c(OC)cc3O2		0.695391	0.322407	215.687	1037
NPS-D1-000065-B04		C[C@H]1CCC[C@@]2(C)O[C@H]2C[C@H](OC(=O)C[C@H](O)C(C)(C)C(=O)[C@H](C)[C@H]1O )\C(=C\c3csc(C)n3)\C		0.904546	0.420313	215.208	1038
NPS-D1-000068-E08		[I-].C[N+]1(CCO)C[C@@H]2C[C@@H](C1)C3=CC=CC(=O)N3C2		0.63235	0.293882	215.171	1039
NPS-D1-000082-H11		CC(=CC1C(C(=O)OCc2cccc(Oc3ccccc3)c2)C1(C)C)C		0.611106	0.284481	214.814	1040
NPS-D1-000068-C03		COc1cc2C=CC(=O)Oc2c(O[C@@H]3O[C@H](CO)[C@@H](O)[C@H](O)[C@H]3O)c1O		0.622007	0.289766	214.658	1041
NPS-D1-000069-E10		O[C@@H]1CO[C@H]2C[C@@H]1Nc3cc(CCc4ccccn4)ccc23		0.485387	0.226137	214.643	1042
NPS-D1-000077-B08		CN1C(=O)CC(=O)c2ccccc12		0.710478	0.331627	214.24	1043
NPS-D1-000077-B04		COc1cccc(OC2=C(C)Oc3cc(OC(=O)N(C)C)ccc3C2=O)c1		0.761936	0.355669	214.226	1044
NPS-D1-000074-B10		C\C=C(\C)/C(=O)O[C@H]1C(=C[C@@]23[C@H](C)C[C@@H]4[C@H]([C@H](C=C(COC(=O)C )[C@@H](O)[C@]12O)C3=O)C4(C)C)C		0.395772	0.184761	214.207	1045
NPS-D1-000074-E09		O.O.O.CC(=O)O[C@@]12CO[C@@H]1C[C@H](O)[C@]3(C)C2[C@H](OC(=O)c4ccccc4)[C@]5( O)C[C@H](OC(=O)[C@H](O)[C@@H](NC(=O)OC(C)(C)C)c6ccccc6)C(=C([C@@H](O)C3=O)C5( C)C)C		0.391943	0.183112	214.046	1046
NPS-D1-000073-H06		COc1c2C=CC(=O)Oc2cc3occc13		0.63361	0.296274	213.859	1047
NPS-D1-000073-C03		COC(=O)C[C@](O)(CCC(C)(C)O)C(=O)O[C@H]1[C@H]2c3cc4OCOc4cc3CCN5CCC[C@]25C=C1 OC		0.586726	0.274825	213.491	1048
NPS-D1-000064-H07		C[C@@H]1C[C@H]2[C@@H]3CCC4=CC(=O)C=C[C@]4(C)[C@@]3(F)[C@@H](O)C[C@]2(C)[C @@]1(O)C(=O)COC(=O)C		0.692765	0.324628	213.402	1049
NPS-D1-000076-A10		[Cl-].CN1C2=[N+](CCc3c2[nH]c4ccccc34)C(=O)c5ccccc15		0.684665	0.321037	213.267	1050
NPS-D1-000065-H11		OCC1O[C@@H](Oc2ccc(cc2)C3=CC(=O)c4c(O)cc(O)cc4O3)C(O)[C@@H](O)[C@@H]1O		1.13566	0.532852	213.129	1051
NPS-D1-000066-B11	Noscapine Hydrochloride	Cl.COc1ccc2[C@@H](OC(=O)c2c1OC)[C@@H]3N(C)CCc4cc5OCOc5c(OC)c34	912-60-7	1.58811	0.745263	213.093	1052
NPS-D1-000078-C07		Oc1ccc2C=CC(=O)Oc2c1O		0.399849	0.187716	213.007	1053
NPS-D1-000064-F10		COc1ccc2C(=O)CC(Oc2c1OC)c3ccccc3		0.382642	0.179687	212.949	1054
NPS-D1-000077-E10		COc1ccc(CNC(=O)C2=CC3=C(CCC3)NC2=O)cc1		0.812193	0.381499	212.895	1055
NPS-D1-000076-F04		CC1=C(C(=O)c2ccc(OC(=O)c3cccs3)cc2O1)c4ccccc4		0.533321	0.250674	212.755	1056
NPS-D1-000082-H12		Cc1nccc2c3ccccc3[nH]c12		0.629099	0.295762	212.704	1057
NPS-D1-000065-A08		CC(=O)C1CCC2C3CCC4=CC(=O)CCC4(C)C3C(O)CC12C		1.18653	0.557851	212.697	1058
NPS-D1-000077-E05		CCN1C[C@]2(COC(=O)c3ccccc3N)CC[C@H](OC)[C@@]45C6C[C@@H]7[C@H](C[C@@](O)(C 6[C@H]7OC)[C@@](O)([C@@H](OC)C24)[C@@H]15)OC		0.557682	0.26224	212.661	1059
NPS-D1-000064-D03		O=C1Nc2ccccc2C(=O)N3CCCC13		0.456952	0.21537	212.171	1060
NPS-D1-000080-C12		C[C@H]1C[C@@H]2[C@H](CC[C@@]3(C)[C@H]2CC[C@]3(O)C(=O)C)[C@@]4(C)CCC(=O)C= C14		0.484554	0.228503	212.056	1061
NPS-D1-000067-C07		COc1cc(O)c2C(=O)C=C(Oc2c1)c3ccc(O)c(O)c3		1.09096	0.51578	211.517	1062
NPS-D1-000066-C12	Hydroxyecdysone	CC(C)(O)CC[C@@H](O)[C@](C)(O)C1CC[C@@]2(O)C3=CC(=O)C4CC(O)C(O)CC4(C)C3CCC12C	5289-74-7	1.61945	0.765693	211.501	1063
NPS-D1-000068-E09		COC(=O)CNC(=O)c1ccccc1		0.645183	0.305085	211.476	1064
NPS-D1-000068-H10		COc1ccccc1C2=COc3cc(OCc4ccc(C=C)cc4)ccc3C2=O		0.651748	0.308305	211.397	1065
NPS-D1-000076-C04		CC1=CC(=O)Oc2cc(OCC(=O)NCCc3c[nH]c4ccccc34)ccc12		0.540262	0.255868	211.148	1066
NPS-D1-000068-F03		CCCc1cc2C(=O)C(=C(C)Oc2cc1O)c3ccccn3		0.620496	0.294009	211.047	1067
NPS-D1-000081-C04		COc1cc2CCN3Cc4c(OC)c(OC)ccc4[C@H](C)[C@@H]3c2cc1OC		0.501527	0.237797	210.906	1068
NPS-D1-000066-C09		COc1cc(cc(OC)c1OC)C(C2=C(O)C(=O)C=C(CO)O2)C3=C(O)C(=O)C=C(CO)O3		1.21659	0.577217	210.768	1069
NPS-D1-000077-C09		CC12C[C@@H](O)C3C[C@@]1(O[C@@H]4O[C@H](CO)[C@@H](O)[C@H](O)[C@H]4O)C3(C OC(=O)c5ccccc5)C(=O)O2		0.696086	0.331011	210.291	1070
NPS-D1-000068-B04		Cc1c(OCC(=O)N)ccc2C3=C(CCC3)C(=O)Oc12		0.574568	0.273715	209.915	1071
NPS-D1-000083-C09		O=C1C=C(Oc2c1ccc3ccccc23)c4ccccc4		0.492015	0.23453	209.788	1072
NPS-D1-000071-F10		C1Oc2cc3CCN4Cc5c(CC4c3cc2O1)ccc6OCOc56		0.661056	0.315778	209.342	1073
NPS-D1-000077-E04		COC(=O)C1=CO[C@@H](O[C@@H]2OC(CO)[C@@H](O)[C@H](O)[C@H]2O)C3[C@@H](C)[C @@H](O)CC13		0.618792	0.295682	209.276	1074
NPS-D1-000080-A09		CCOC(=O)n1c(C)c2CCCCCC#CCOc3cc2c1cc3C		0.828326	0.395874	209.24	1075
NPS-D1-000075-B10		C[C@H]1C[C@H]2[C@@H]([C@H]3C=C4COC(C)(C)O[C@@H]4[C@]56OC(C)(C)O[C@H]5C(=C [C@]16C3=O)C)C2(C)C		0.543423	0.260202	208.846	1076
NPS-D1-000080-D08		CCC(=O)c1cc(OC)c(OC)c(OC)c1		0.370834	0.177574	208.833	1077
NPS-D1-000066-B05		Fc1ccccc1N2CCN(CC3=CC(=O)Oc4cc5CCCc5cc34)CC2		1.04662	0.501608	208.654	1078
NPS-D1-000080-A04		COc1cc2CCN(Cc2cc1OC)C(=O)CN3C=Nc4sccc4C3=O		0.639319	0.306672	208.47	1079
NPS-D1-000073-C04		Oc1ccc(cc1)C2=COc3cc(O)cc(O)c3C2=O		0.560647	0.269123	208.324	1080
NPS-D1-000083-G10		CC(=O)C1CC[C@H]2[C@@H]3CCC4=CC(=O)CC[C@]4(C)[C@H]3CC[C@]12C		0.528245	0.253626	208.277	1081
NPS-D1-000067-A04		CCOC(=O)C1C(=O)NC2c3ccccc3OC4CCCCC124		1.30086	0.625029	208.128	1082
NPS-D1-000076-B09		CCCc1cc(C(=O)Cc2oc(cc2)C(=O)OCC)c(O)cc1O		0.439364	0.211242	207.991	1083
NPS-D1-000065-D12		O=C1CCc2ccccc2O1		1.03973	0.500487	207.743	1084
NPS-D1-000066-H09	Harmalan	CC1=NCCc2c1[nH]c3ccccc23	525-41-7	1.77281	0.854133	207.557	1085
NPS-D1-000066-H08		COc1ccc(N2CCCC2=O)c(NC(=O)CCCc3c[nH]c4ccccc34)c1		1.87635	0.904199	207.515	1086
NPS-D1-000074-E11		CC1(C)C(CCC1(C)C(=O)O)C(=O)O		0.539797	0.260141	207.502	1087
NPS-D1-000075-G10		COc1cc(O)cc(\C=C\c2ccc(OC)c(O)c2OC)c1		0.491042	0.236718	207.437	1088
NPS-D1-000073-A10		[Cl-].CC[C@H]1[C@@H](Cc2c[nH+]cn2C)COC1=O		0.706956	0.340945	207.352	1089
NPS-D1-000072-H05		CCCCC[C@H](O)\C=C\C1CCC(=O)C1CCCCCCC(=O)NC(Cc2ccc(OC)c(c2)[N+](=O)[O- ])C(=O)OC		0.817239	0.394195	207.319	1090
NPS-D1-000072-A06		O=C(NCCc1c[nH]c2ccccc12)c3c4CCCc4nc5ccccc35		0.817239	0.394195	207.319	1091
NPS-D1-000076-D11		Nc1nc(cs1)\C(=N\O)\C(=O)N[C@H]2[C@H]3SCC(=C(N3C2=O)C(=O)O)C=C		0.254649	0.123013	207.009	1092
NPS-D1-000065-H10		CCCN1C(=O)NC(=O)c2[nH]cnc12		1.20964	0.584463	206.967	1093
NPS-D1-000083-E08		COc1ccc(cc1O)C2=CC(=O)c3c(O)cc(O[C@@H]4OC(COC5OC(C)[C@H](O)C(O)[C@@H]5O)[C@ @H](O)[C@H](O)C4O)cc3O2		0.508849	0.245993	206.855	1094
NPS-D1-000065-F04		O=C(COc1ccc2C(=CC(=O)Oc2c1)c3ccccc3)OCc4ccccc4		1.15756	0.55983	206.771	1095
NPS-D1-000077-F06		CN1[C@@H](CCC1=O)c2cccnc2		0.7459	0.360754	206.762	1096
NPS-D1-000064-H08		O[C@H]1C=C2CCN3Cc4cc5OCOc5cc4[C@H]([C@@H]1O)[C@@H]23		0.607272	0.293727	206.747	1097
NPS-D1-000065-E07		c1ccc(nc1)c2n[nH]cc2c3ccnc4ccccc34		0.894333	0.43331	206.396	1098
NPS-D1-000065-D09		OCC1OC2OC3C(O)C(O)C(OC3CO)OC4C(O)C(O)C(OC4CO)OC5C(O)C(O)C(OC5CO)OC6C(O)C(O )C(OC6CO)OC7C(O)C(O)C(OC7CO)OC1C(O)C2O		0.870341	0.422256	206.117	1099
NPS-D1-000074-G04		[I-].COc1cc2CC[N+](C)(C)C(C)c2cc1OC		0.436374	0.211757	206.073	1100
NPS-D1-000068-A07		O=C1CNC(=O)[C@H](Cc2c[nH]c3ccccc23)N1		0.821114	0.398698	205.949	1101
NPS-D1-000080-G10		CC(C)[C@]12O[C@@H]1[C@@H]3O[C@@]34[C@]5(C)CCC6=C(COC6=O)[C@@H]5C[C@@H] 7O[C@]47C2=O		0.344404	0.167255	205.915	1102
NPS-D1-000068-E07		COC(=O)C1=CO[C@@H](C)[C@H]2CN3CCc4c([nH]c5ccccc45)[C@@H]3C[C@H]12		0.610731	0.296606	205.907	1103
NPS-D1-000073-H08		O.OC[C@H]1O[C@@H](Oc2cc3C=CC(=O)Oc3cc2O)[C@H](O)[C@@H](O)[C@@H]1O		0.694645	0.337408	205.877	1104
NPS-D1-000072-A05		C[C@]12CC[C@H]3[C@@H](CC[C@H]4C[C@H](O)CC[C@]34C)[C@@H]1CC[C@@H]2O		0.388332	0.188625	205.875	1105
NPS-D1-000076-D08		COc1ccccc1Cn2c(CO)nc3ccccc23		0.42723	0.207559	205.835	1106
NPS-D1-000081-E03		[Cl-].COc1cc2c[n+](C)c3c4cc5OCOc5cc4ccc3c2cc1OC		0.709959	0.344957	205.811	1107
NPS-D1-000073-A03		Oc1cc(O)c2C[C@@H](OC(=O)c3cc(O)c(O)c(O)c3)[C@H](Oc2c1)c4cc(O)c(O)c(O)c4		0.919374	0.446986	205.683	1108
NPS-D1-000064-H10		COc1ccccc1CNC(=O)c2ccc(nc2)N3C[C@H]4C[C@H](C3)[C@H]5CCCC(=O)N5C4		0.599192	0.291993	205.208	1109
NPS-D1-000066-G06		COC(=O)c1ccc(OC2=C(C)Oc3cc(OC(=O)N4CCOCC4)ccc3C2=O)cc1		1.33174	0.649785	204.951	1110
NPS-D1-000074-B04		C\C\1=C/CC[C@]23OC2C(OC3=O)c4c(C)coc4C1		0.406398	0.198318	204.923	1111
NPS-D1-000065-B11		CN(CCCC(=O)O)S(=O)(=O)c1ccccc1		0.949103	0.463184	204.908	1112
NPS-D1-000078-C11		COC1=C(Oc2c(ccc3occc23)C1=O)c4ccccc4		0.34692	0.169311	204.901	1113
NPS-D1-000066-B07		CC1=CC(=O)Oc2cc(OCC(=O)NCc3occc3)ccc12		1.04858	0.51194	204.825	1114
NPS-D1-000067-B04	Ochnaflavone	Oc1cc(O)c2C(=O)C=C(Oc2c1)c3ccc(Oc4cc(ccc4O)C5=CC(=O)c6c(O)cc(O)cc6O5)cc3	50276-96-5	1.48578	0.726469	204.521	1115
NPS-D1-000067-B07		CC1(C)CC[C@@]2(CC[C@]3(C)C(=CC[C@@H]4[C@@]5(C)CC[C@H](O)C(C)(C)[C@@H]5CC[C @@]34C)[C@@H]2C1)C(=O)O		0.87379	0.427287	204.497	1116
NPS-D1-000078-E06		COc1cc(C=C2C(=O)Nc3ccccc23)cc(OC)c1O		0.404017	0.197768	204.288	1117
NPS-D1-000080-E04		CC(=O)OC1CCC2(C)C(CCC3C2CCC4(C)C3CC(OC(=O)Cc5cccc(I)c5)C4(O)C(=O)C)C1		0.520211	0.254808	204.158	1118
NPS-D1-000081-H12		COc1cc(cc(OC)c1OC)C2[C@@H]3[C@H](COC3=O)C(=O)c4cc5OCOc5cc24		1.22462	0.599878	204.145	1119
NPS-D1-000073-D03		COc1c(O)c2C(=O)C(=COc2cc1O[C@@H]3OC(CO)[C@@H](O)[C@H](O)[C@H]3O)c4ccc(O)cc4		0.635851	0.31155	204.093	1120
NPS-D1-000080-C05		Cl.CN1[C@@H]2C[C@H](C[C@H]1[C@@H]3O[C@H]23)OC(=O)[C@H](CO)c4ccccc4		0.302138	0.148098	204.013	1121
NPS-D1-000073-E11		O=C(C=Cc1ccc2OCOc2c1)N3CCCCC3		0.57941	0.284027	203.998	1122
NPS-D1-000077-F05		O[C@H]1[C@H](Oc2cc3OC(=CC(=O)c3c(O)c2O)c4ccccc4)O[C@@H]([C@@H](O)[C@@H]1O) C(=O)O		0.883022	0.432913	203.972	1123
NPS-D1-000068-F05		COc1cc2CCN(C)[C@H](Cc3ccc(O)c(Oc4cc5[C@@H](Cc6ccc(O)cc6)N(C)CCc5cc4OC)c3)c2cc1O C		0.537287	0.263605	203.823	1124
NPS-D1-000080-B11		OC[C@@H]1O[C@@H](OC2=C(Oc3cc(O)cc(O)c3C2=O)c4ccc(O)c(O)c4)[C@H](O)[C@H]1O		0.495269	0.243317	203.549	1125
NPS-D1-000065-H06		COc1ccc(\C=C/c2cc(OC)c(OC)c(OC)c2)cc1O		1.27303	0.62575	203.44	1126
NPS-D1-000082-D10		c1ccc2c(c1)[nH]c3cnccc23		0.345414	0.169818	203.402	1127
NPS-D1-000064-B08		CC[C@H](C)C(=O)O[C@H]1C[C@@H](C)C=C2C=C[C@H](C)[C@H](CC[C@@H]3C[C@@H](O) CC(=O)O3)[C@@H]12		0.349477	0.171941	203.254	1128
NPS-D1-000083-C06		CC(C)\C=C\C[C@](C)(O)C1CC[C@]2(C)C1[C@H](O)CC3[C@@]4(C)CC[C@H](O[C@@H]5OC( CO)[C@@H](O)[C@H](O)C5O)C(C)(C)C4CC[C@@]23C		0.208593	0.102681	203.147	1129
NPS-D1-000065-B12		COc1ccc(cc1)C2=CC(=O)c3ccccc3O2		1.11034	0.546638	203.122	1130
NPS-D1-000068-H12		CC1CC2C3CCC4CC(CCC4(C)C3=CCC2(C)C1(O)C(=O)C)OC(=O)c5cccc(I)c5		0.78976	0.388917	203.067	1131
NPS-D1-000073-A04		CCCCCCN1CC2=C(Nc3ccccc3N=C2O)C1=O		0.711894	0.350649	203.022	1132
NPS-D1-000080-H05		[I-].COc1c2OCOc2cc3CC[N+](C)(C)C(CC(O)C4CCOC(C)(C)C4)c13		0.473655	0.233439	202.903	1133
NPS-D1-000083-C07		CO[C@H]1[C@@H](C[C@@H]2CN3CCc4c([nH]c5cc(OC)ccc45)[C@H]3C[C@@H]2[C@H]1C(= O)OC)OC(=O)\C=C\c6cc(OC)c(OC)c(OC)c6		0.494473	0.244133	202.543	1134
NPS-D1-000074-C04		COC(=O)c1ccccc1NC(=O)c2ccccc2OC		0.469676	0.231899	202.535	1135
NPS-D1-000075-C07		O=C(CCc1ccccc1)\C=C\C=C\c2ccccc2		0.514835	0.25426	202.484	1136
NPS-D1-000072-A10		C\C=C(\C)/C(=O)O[C@H]1CC[C@H](C)[C@@]2(C)C[C@]3([C@H](OC(=O)C)[C@@H]12)C(=C )COC3=O		0.574397	0.284417	201.956	1137
NPS-D1-000065-D10		CC(C)c1c(O)cc(\C=C\c2ccccc2)cc1O		0.965036	0.478137	201.832	1138
NPS-D1-000066-D10	Hamaudol	CC1=CC(=O)c2c(O)c3C[C@H](O)C(C)(C)Oc3cc2O1	735-46-6	1.40402	0.696093	201.701	1139
NPS-D1-000069-C10		Cc1nc2ccccc2c3C(=O)N(C(=O)c13)c4cccc(c4)C(=O)OCC(=O)c5ccc(Cl)cc5		0.70484	0.349712	201.549	1140
NPS-D1-000072-D03		COc1ccc2nccc([C@H](O)[C@H]3C[C@@H]4CC[N@]3C[C@@H]4C=C)c2c1.OC[C@@H](O)[C@ @H](O)[C@H](O)[C@@H](O)C(=O)O		0.414399	0.205885	201.277	1141
NPS-D1-000074-C09		CCCCCCCCOC(=O)c1cc(O)c(O)c(O)c1		0.747239	0.371826	200.965	1142
NPS-D1-000065-C12		OC(=O)\C=C\c1ccc(O)cc1		1.06365	0.529302	200.953	1143
NPS-D1-000076-E08		CC1CCC2C(CN3CC[NH+](C\C=C\c4ccccc4)CC3)C(=O)OC25C1CCC6(C)OC56.OC(=O)C(=O)[O -]		0.370598	0.184639	200.715	1144
NPS-D1-000069-F06		O=C(CCCNc1ncccn1)NCCc2c[nH]c3ccccc23		0.398424	0.198726	200.489	1145
NPS-D1-000065-H03		COc1cccc(c1)C(=O)NNC(=O)COc2ccc3oc(C)c(C(=O)OC(C)C)c3c2		1.21323	0.605392	200.405	1146
NPS-D1-000065-G11		OCC1OC(Oc2ccc(cc2O)C3=CC(=O)c4c(O)cc(O)cc4O3)C(O)C(O)C1O		0.934653	0.467545	199.907	1147
NPS-D1-000064-C07		CC(=C)[C@@H]1CC[C@@]2(C)CCC(=O)C(=C2C1)C		0.488913	0.244697	199.803	1148
NPS-D1-000075-E11		Cl.COc1ccc(OC)c(CNC(=O)CCC[C@H]2NC[C@@H]3C[C@H]2CN(Cc4ccccc4)C3)c1		0.418081	0.209377	199.678	1149
NPS-D1-000080-F09		CC(=O)C1CC[C@H]2[C@@H]3CC[C@@H]4C[C@H](O)CC[C@]4(C)[C@H]3CC[C@]12C		0.422776	0.211985	199.437	1150
NPS-D1-000073-F12		COc1ccccc1C2=COc3cc(OC(=O)c4c(C)oc5ccc(OC(=O)C)cc45)ccc3C2=O		0.770361	0.386836	199.144	1151
NPS-D1-000072-B04		Cl.C[C@H](N)[C@H](O)c1ccccc1		0.658144	0.330688	199.023	1152
NPS-D1-000080-F11		Cc1ccc2OC(=CC(=O)c2c1)c3ccccc3		0.434046	0.218179	198.941	1153
NPS-D1-000066-B12		CCC(=O)Oc1cc2c(C(=O)OC(C)C)c(C)oc2cc1Br		1.99249	1.00199	198.853	1154
NPS-D1-000067-H07	Dodecyl Gallate	CCCCCCCCCCCCOC(=O)c1cc(O)c(O)c(O)c1	1166-52-5	2.0379	1.0252	198.78	1155
NPS-D1-000065-F09		CC[C@@]12CCCN3CCc4c([C@H]13)n(C(=O)C2)c5ccccc45		0.999486	0.503536	198.493	1156
NPS-D1-000080-B04		CCOC(=O)n1c(C)c2CCCCCCCOc3ccc1c2c3		0.536329	0.270215	198.482	1157
NPS-D1-000073-G10		Cc1ncc(C[n+]2csc(CCO)c2C)c(N)n1		0.625404	0.315602	198.162	1158
NPS-D1-000067-G08		CO[C@@H]1C(OC(=O)N)C(O)[C@@H](Oc2ccc3C(=C(NC(=O)c4ccc(O)c(CC=C(C)C)c4)C(=O)Oc 3c2C)O)OC1(C)C		0.796728	0.402584	197.904	1159
NPS-D1-000066-B10		CC(=CCC(O)\C(=C\COC1OC(CO)C(O)C(O)C1O)\C)C		1.37194	0.69368	197.776	1160
NPS-D1-000080-B09		CC1=C(OCc2ccccc2)C(=O)C=CN1		0.423289	0.214253	197.565	1161
NPS-D1-000083-H11		COc1ccc(\C=C\C(=O)O)cc1O		0.473676	0.239813	197.518	1162
NPS-D1-000072-F06		CC(C)(O)[C@H]1CC[C@](C)(O1)C2C(O)C[C@@]3(C)C4C(O)CC5C(C)(C)C(O)CC[C@@]56C[C@@ ]46CCC23C		0.498235	0.252346	197.441	1163
NPS-D1-000067-D09		COc1c(C)c(O)cc2[o+]c(ccc12)c3ccccc3.[O-]Cl(=O)(=O)=O		1.06777	0.542643	196.773	1164
NPS-D1-000080-A03		[I-].COc1c2OCOc2cc3CC[N+](C)(C)C(CC(=O)c4ccccn4)c13		0.729427	0.370954	196.635	1165
NPS-D1-000068-A11		CN1CCc2cc3OCOc3cc2C(=O)Cc4ccc5OCOc5c4C1		0.968312	0.492718	196.524	1166
NPS-D1-000066-E04		O=C(CCc1ccccc1)c2ccccc2		1.15218	0.586289	196.521	1167
NPS-D1-000083-B03		Br.CC1NCCc2cc(O)c(O)cc12		0.545536	0.277904	196.303	1168
NPS-D1-000073-B03		CC(C)[C@]12OC1[C@@H]3O[C@@]34[C@@]5(C)CCC6=C(COC6=O)C5C[C@@H]7O[C@]47[C @@H]2O		0.609889	0.310822	196.218	1169
NPS-D1-000072-E09		[Cl-].COc1c2OCOc2cc3CC[NH+](C)C(C#CC4(O)CC5C6CCC7=CC(=O)CCC7(C)C6CCC5(C)C4)c13		0.496007	0.253096	195.976	1170
NPS-D1-000066-G11	Ethisterone	CC12CCC(=O)C=C1CCC3C2CCC4(C)C3CCC4(O)C#C	434-03-7	1.36741	0.697974	195.912	1171
NPS-D1-000067-F06		CC1CC[C@@]2(OC1)OC3CC4C5CC(O)C6CC(O)CCC6(C)C5CCC4(C)C3[C@@H]2C		0.670472	0.342268	195.891	1172
NPS-D1-000064-G04		O=C1Oc2ccccc2C=C1		0.462682	0.236321	195.786	1173
NPS-D1-000074-C11		OC(=O)c1ccc(O)c(O)c1O		0.47141	0.241302	195.361	1174
NPS-D1-000081-B04		CC(=C[C@H](O)C\C(=C\COc1c2C=CC(=O)Oc2cc3occc13)\C)C		0.546835	0.279935	195.343	1175
NPS-D1-000067-E04		CCC(=O)Oc1ccc2C(=O)C(=COc2c1)c3ccc(Cl)cc3		0.822816	0.421326	195.292	1176
NPS-D1-000068-D12		CC(=CCOc1ccc2C=CC(=O)Oc2c1)C		0.565208	0.289542	195.207	1177
NPS-D1-000066-E10		CCC(C)C1NC(=O)C(=C1O)C(=O)C		1.15327	0.591166	195.084	1178
NPS-D1-000064-H03		O=C(NCCc1c[nH]c2ccccc12)c3occc3		0.6606	0.338846	194.956	1179
NPS-D1-000066-E03		CC(C)Oc1ccc2C(=CC(=O)Oc2c1)c3ccccc3		1.20496	0.618982	194.668	1180
NPS-D1-000064-E07		COC(=O)[C@]1(C)CCC[C@@]2(C)C1CCC34C=C(C(C)C)C(CC23)[C@@H]5[C@H]4C(=O)CCC5= O		0.52944	0.272453	194.324	1181
NPS-D1-000074-D10		CCC(=O)Oc1ccc2C(=O)C(=C(CC)Oc2c1)c3ccc4OCCOc4c3		0.577489	0.297235	194.287	1182
NPS-D1-000082-H06		COc1cccc2c1cc3NC(=O)c4cc5OCOc5c2c34		0.656934	0.338159	194.268	1183
NPS-D1-000064-E10		C[C@]12CC[C@H]3[C@@H](CCc4cc(O)ccc34)[C@@H]1CC[C@@H]2O		0.420501	0.21666	194.084	1184
NPS-D1-000064-B04		COc1cc(OC)c2C(=O)c3c(OC)cc(C)cc3C(=O)c2c1		0.3231	0.166533	194.016	1185
NPS-D1-000075-G12		O.Cl.Cl.CN1CCc2cccc3c2[C@H]1Cc4ccc(O)c(O)c34.CN5CCc6cccc7c6[C@H]5Cc8ccc(O)c(O)c78		0.52434	0.270528	193.821	1186
NPS-D1-000080-D12		COc1cc(O)cc(OC)c1OC		0.348754	0.180066	193.681	1187
NPS-D1-000074-G05		[Cl-].Cc1cccc(N2CC[NH+](CC3[C@H]4CC5C(=C)CCCC5(C)C[C@H]4OC3=O)CC2)c1C		0.444053	0.229598	193.405	1188
NPS-D1-000064-C05		CCC1=C(C)CN(C(=O)NCCc2ccc(cc2)S(=O)(=O)NC(=O)N[C@@H]3CC[C@@H](C)CC3)C1=O		0.383178	0.198124	193.403	1189
NPS-D1-000064-C04		COc1ccc2nccc(C(O)C3CN4CCC3C(C4)C=C)c2c1		0.374922	0.193929	193.329	1190
NPS-D1-000073-G12		C\C(=C/COc1ccc2C=CC(=O)Oc2c1)\CC[C@@H]3[C@](C)(O)CC[C@H](O)C3(C)C		0.715866	0.370349	193.295	1191
NPS-D1-000065-E08		C[C@H]1C[C@H]2[C@@H]3CC[C@H](C(=O)C)[C@@]3(C)C[C@H](O)[C@@H]2[C@@]4(C)CC C(=O)C=C14		0.819635	0.424476	193.093	1192
NPS-D1-000075-H04		OC[C@H]1O[C@@H](OC2=C(Oc3cc(O)cc(O)c3C2=O)c4ccc(O)c(O)c4)[C@H](O)[C@@H](O)[C @@H]1O		0.394082	0.204181	193.006	1193
NPS-D1-000072-C10		COc1ccc(C[C@H]2COC(=O)[C@@H]2Cc3ccc(O)c(OC)c3)cc1OC		0.772652	0.400473	192.935	1194
NPS-D1-000077-H06		C[C@@H]1CN[C@@H]2[C@@H](C1)O[C@]3(CC[C@H]4[C@@H]5CC(=O)[C@H]6C[C@@H]( O)CC[C@]6(C)[C@H]5CC4=C3C)[C@@H]2C		0.63829	0.330894	192.899	1195
NPS-D1-000078-F09		CCC(C)[NH+]=C1C=CC2=C(C=C1[O-])[C@H](CCc3cc(OC)c(OC)c(OC)c23)NC		0.372302	0.193139	192.764	1196
NPS-D1-000080-E12		C1Oc2ccc(cc2O1)[C@@H]3OC[C@H]4[C@@H]3CO[C@@H]4c5ccc6OCOc6c5		0.43389	0.225372	192.522	1197
NPS-D1-000083-A12		COC(=O)[C@@H]1C=C[C@H](O)C[C@H]1c2cc3OCOc3c(OC)c2C(=O)OC		1.22068	0.634388	192.418	1198
NPS-D1-000083-F08		CC(C)(C)NC(=O)[C@H]1CCC2C3CCC4NC(=O)C=C[C@]4(C)C3CC[C@]12C		0.436702	0.227001	192.378	1199
NPS-D1-000080-G09		Oc1ccc(cc1)C2=CC(=O)c3c(O)cc(O)c(c3O2)c4cc(ccc4O)C5=CC(=O)c6c(O)cc(O)cc6O5		0.54219	0.282367	192.017	1200
NPS-D1-000068-E12		Cc1ccc(C)c(c1)N2C(=NC(=C(C3[NH2+]CCc4c3[nH]c5ccccc45)C2=O)O)[S-]		0.548501	0.286011	191.776	1201
NPS-D1-000083-D07		OC1[C@@H](Oc2cc(O)cc(O)c2C1=O)c3ccc(O)c(O)c3		0.369325	0.192846	191.513	1202
NPS-D1-000073-G06		O=C1Oc2cc3occc3cc2C=C1		0.426583	0.222847	191.424	1203
NPS-D1-000078-D09		CCCCCCCC(=O)c1c(O)cc(OC)cc1CC(=O)OCC		0.495359	0.258904	191.329	1204
NPS-D1-000080-A06		CC(C)(C)OC(=O)N[C@@H](Cc1c[nH]c2ccccc12)C(=O)N3CCC(CC3)C(=O)NCC4CCC(CC4)C(=O) O		0.62941	0.329169	191.212	1205
NPS-D1-000072-H08		CC(=C)[C@@H]1CC[C@@]2(CC[C@]3(C)[C@H](CC[C@@H]4[C@@]5(C)CCC(=O)C(C)(C)[C@ @H]5CC[C@@]34C)[C@@H]12)C(=O)O		0.514625	0.269838	190.716	1206
NPS-D1-000083-A11		CCCCC(=O)O[C@H]1CCC2C3CCc4cc(O)ccc4C3CC[C@]12C		0.676331	0.355855	190.058	1207
NPS-D1-000072-B10		CC(C)CCn1cnc2c(NCc3ccccc3)ncnc12		0.671382	0.354256	189.519	1208
NPS-D1-000078-F06		CC(=CCOc1ccc2C(=CC(=O)Oc2c1)C)C		0.418629	0.220985	189.437	1209
NPS-D1-000066-E09		CNc1ccccc1C(=O)NCCc2ccc(OC)cc2		1.05764	0.558757	189.284	1210
NPS-D1-000065-C05		COc1ccc(cc1)C2(CNC(=O)c3cn(C)c4ccccc34)CCOCC2		0.887273	0.468847	189.246	1211
NPS-D1-000077-C05		COc1cccc2OC(=CC(=O)c12)c3ccccc3		0.689817	0.364853	189.067	1212
NPS-D1-000073-E03		OCCc1ccc(O)c(O)c1		0.561407	0.297104	188.96	1213
NPS-D1-000067-E05		CCC(C)CCCC(=O)N[C@@H](CCN)C(=O)N[C@@H]([C@@H](C)O)C(=O)N[C@@H](CCN)C(=O) N[C@H]1CCNC(=O)[C@@H](NC(=O)[C@H](CCN)NC(=O)[C@H](CCN)NC(=O)[C@H](CC(C)C) NC(=O)[C@@H](CC(C)C)NC(=O)[C@H](CCN)NC1=O)[C@@H](C)O.CCC(C)CCCC(=O)N[C@@ H](CCN)C(=O)N[C@@H]([C@@H](C)O)C(=O)N[C@@H](CCN)C(=O)N[C@H]2CCNC(=O)[C@ @H](NC(=O)[C@H](CCN)NC(=O)[C@H](CCN)NC(=O)[C@H](CC(C)C)NC(=O)[C@@H](CC(C)C) NC(=O)[C@H](CCN)NC2=O)[C@@H](C)…		0.235726	0.124783	188.909	1214
NPS-D1-000078-C12		CC(=O)Oc1ccc2C(=C(C)C(=O)Oc2c1C)C		0.295446	0.156482	188.806	1215
NPS-D1-000072-H10		C[C@@H]1[C@@H](O)CC2CC1[C@@H](OC2(C)C)C3CCCCC3		0.585163	0.309986	188.771	1216
NPS-D1-000064-G03		COc1cc2C[C@@H](C)[C@@H](C)Cc3cc4OCOc4c(OC)c3c2c(OC)c1OC		0.602991	0.31949	188.735	1217
NPS-D1-000066-E05		CC1(C)Oc2ccc(\C=C\C(=O)N3CCCCC3)c(O)c2C(C1O)N4CCCCC4		1.15212	0.610969	188.572	1218
NPS-D1-000074-H06		CC[C@@H](C)C(=O)O[C@H]1[C@H](O)[C@H]2[C@@H](CN3C[C@@H](C)CC[C@H]3[C@@]2( C)O)[C@@H]4C[C@]56O[C@]7(O)[C@H](CC[C@@]5(C)[C@@H]7[C@@H](OC(=O)C)[C@@H] (OC(=O)C)[C@H]6[C@]14O)OC(=O)[C@](C)(O)[C@@H](C)O		0.552479	0.293992	187.923	1219
NPS-D1-000074-H10		COc1c2OCOc2cc3CCN(C)C(CN\C=C\4/C(=O)N=C(S)N(C4=O)c5ccc(Br)cc5)c13		0.826268	0.439711	187.912	1220
NPS-D1-000073-D04		O=C(CN1C=Nc2ccccc2C1=O)NCCc3c[nH]c4ccccc34		0.503475	0.268035	187.839	1221
NPS-D1-000067-E03		Oc1c([O-])ccc2C(=CC(=O)Oc12)C[NH+]3CCN(Cc4ccccc4)CC3		0.734348	0.391539	187.554	1222
NPS-D1-000070-D09		COC(=O)C(NC(=O)CCC(=O)O[C@@H]1O[C@@H]2O[C@@]3(C)CC[C@H]4[C@H](C)CC[C@@ H]([C@H]1C)C24OO3)c5ccccc5		0.402392	0.214576	187.529	1223
NPS-D1-000074-G07		CC1=C(C(=O)c2ccc(OC(=O)N3CCOCC3)cc2O1)c4ccc(Br)cc4		0.561169	0.299337	187.471	1224
NPS-D1-000067-B10		O.O=C1OC2(CC(C3CCCCC34Nc5ccccc5N24)c6ccccc6)c7ccccc17		1.14177	0.609049	187.468	1225
NPS-D1-000067-E08		C[C@H]1C[C@@]2(OC(=O)C)[C@H]([C@H]1OC(=O)c3ccccc3)[C@@H](OC(=O)C)C(=C)[C@@ H](C[C@H]4[C@@H](\C=C(\C)/C2=O)C4(C)C)OC(=O)c5ccccc5		0.997194	0.532444	187.286	1226
NPS-D1-000066-H03		COc1ccc(OC2=COc3cc(OC(=O)C4CCCCC4)ccc3C2=O)cc1		1.8029	0.963754	187.071	1227
NPS-D1-000065-H04		[Br-].C[N+]1(C)CC2Cc3ccccc3C=C2C1		1.29246	0.691593	186.882	1228
NPS-D1-000066-G07		COC(=O)C1Cc2cc(ccc2N3CC4CC(CN5C(=O)C=CC=C45)C13)[N+](=O)[O-]		1.20072	0.64264	186.841	1229
NPS-D1-000074-F12		C[C@]1(O)CCC2C3CC[C@H]4CC(=O)CCC4(C)C3CCC12C		0.570998	0.305738	186.761	1230
NPS-D1-000073-H05		COc1ccc(CCNC(=O)C2=NN(C)C(=O)c3ccccc23)cc1OC		0.809992	0.434139	186.575	1231
NPS-D1-000065-G04		COc1cc(ccc1O)C2=CC(=O)c3c(O)c(OC)c(OC)cc3O2		1.08312	0.581225	186.351	1232
NPS-D1-000070-G08		[I-].COc1c2OCOc2cc3CC[N+](C)(C)C(CC(=O)\C=C\c4c[nH]c5ccccc45)c13		0.403167	0.216503	186.218	1233
NPS-D1-000066-H04		CCOC(=O)C1=C(C(=O)c2cc(CC)c(OC)cc2O1)c3ccc4OCOc4c3		1.70279	0.915192	186.059	1234
NPS-D1-000065-A06		CC1(C)[C@@H](O)CC[C@@]2(C)[C@@H](COc3ccc4C=CC(=O)Oc4c3)C(=C)C[C@@H](O)[C@ H]12		1.09583	0.589176	185.993	1235
NPS-D1-000078-H11		COc1cc2[C@H](OC(=O)\C(=C/C)\C)[C@@](C)(O)[C@@H](C)Cc3cc4OCOc4c(OC)c3c2c(OC)c1 OC		0.396299	0.21311	185.96	1236
NPS-D1-000064-D10		COc1cc(OC)c(\C=C\C)cc1OC		0.367181	0.197664	185.76	1237
NPS-D1-000077-G10		COc1ccc(CCNC(=O)c2ccccc2)cc1		0.709431	0.382072	185.68	1238
NPS-D1-000076-B06		COc1cc2OC(=CC(=O)c2c(OC)c1OC)c3ccccc3		0.435467	0.236032	184.495	1239
NPS-D1-000064-D04		NC(=O)C1CCCN1C(=O)C(Cc2c[nH]cn2)NC(=O)C3CCC(=O)N3		0.403194	0.218671	184.384	1240
NPS-D1-000072-A09		Cl.Oc1ccc2C[C@H]3N(CC=C)CC[C@@]45[C@@H](Oc1c24)C(=O)CC[C@@]35O		0.443191	0.240402	184.354	1241
NPS-D1-000069-G11		CCOC(=O)c1c(C)oc2cc(Br)c(OCC(=O)OCC=C)cc12		0.425767	0.231146	184.198	1242
NPS-D1-000066-F12		COCCCn1c(cn2c3C(=O)N(C)C(=O)N(C)c3nc12)c4ccc(OC)cc4		1.46618	0.796122	184.166	1243
NPS-D1-000077-B05		C[C@@H]1C[C@@H]2OC(=O)C(=C)[C@H]2[C@H](OC(=O)C)[C@]3(C)[C@@H](O)C[C@H](OC (=O)C)[C@@H]13		0.613827	0.334231	183.654	1244
NPS-D1-000064-H05		C[C@]12CC[C@H]3[C@@H](CCc4cc(OC5CCCC5)ccc34)[C@@H]1CC[C@@]2(O)C#C		0.462466	0.252242	183.342	1245
NPS-D1-000067-D11		C[C@@H]1NC(=O)[C@H](Cc2c[nH]c3ccccc23)NC1=O		0.687163	0.375228	183.132	1246
NPS-D1-000072-D06		Cc1c(O)cc2OC(=CC(=O)c2c1O)c3ccccc3		0.747674	0.408305	183.117	1247
NPS-D1-000080-F03		[I-].COc1cc(C)c(\C=C\C(=O)CC2c3c(CC[N+]2(C)C)cc4OCOc4c3OC)c(C)c1C		0.455504	0.249184	182.799	1248
NPS-D1-000073-H07		Oc1cccc2C(=O)c3cccc(O)c3C(=O)c12		0.583598	0.319369	182.735	1249
NPS-D1-000080-A05		Cl.COc1cc2CCN3C(C\C(=N/O)\C4=C3CC(C)(C)CC4=O)c2cc1OC		0.563288	0.308341	182.683	1250
NPS-D1-000066-F08		COc1ccccc1OC2=COc3cc(OCC=C(C)C)ccc3C2=O		1.05067	0.575607	182.533	1251
NPS-D1-000080-C09		Br.COC(=O)C1=CCCN(C)C1		0.376976	0.206575	182.489	1252
NPS-D1-000074-F11		CC(=O)OC1CCC2(C)[C@@H](CCC3C2CCC4(C)C3CC=C4C(=O)C)C1		0.534303	0.293263	182.192	1253
NPS-D1-000065-C11		OCc1cc(O)c2C(=O)c3c(O)cccc3C(=O)c2c1		0.951967	0.522538	182.181	1254
NPS-D1-000064-F05		C[C@@H]1CCc2ncccc2C(=O)OC[C@]3(C)O[C@@]45[C@H](OC(=O)C)[C@@H]3[C@@H](OC( =O)C)[C@H](OC(=O)C)[C@]4(COC(=O)C)[C@H](OC(=O)C)[C@H](OC(=O)c6cocc6)[C@H](OC1 =O)[C@]5(C)O		0.384645	0.211245	182.085	1255
NPS-D1-000077-D04		COc1cccc(OC2=C(C)Oc3cc(OS(=O)(=O)C)ccc3C2=O)c1		0.623693	0.342531	182.084	1256
NPS-D1-000066-A10		C[C@@H]1CC[C@@]2(CC[C@]3(C)C(=CC[C@H]4[C@@]3(C)CC[C@@]5(C)[C@H](CO)[C@@H](O)[C@ H](O)C[C@]45C)[C@@H]2[C@H]1C)C(=O)O[C@@H]6OC(CO[C@@H]7OC(CO)[C@@H](O[C@@H]8O C(C)[C@H](O)[C@H](O)C8O)[C@@H](O)C7O)[C@@H](O)[C@@H](O)C6O		1.4769	0.811991	181.886	1257
NPS-D1-000080-F10		CS\C=C/C(=O)O[C@H]1CC[C@H](C)[C@@]2(C)C[C@]3([C@H](OC(=O)C)[C@@H]12)C(=C)C OC3=O		0.344965	0.189845	181.708	1258
NPS-D1-000077-G04		[OH-].COc1cc2CC[N+](C)(C)[C@H]3CCC45CC[C@H](O)[C@](C4)(OC)Oc1c5c23		0.6106	0.33604	181.705	1259
NPS-D1-000064-E05		COC(=O)C1=CC[C@@]23CC[C@@H]([C@](C)(OC2=O)\C=C\C=C(/C)\C(=O)O)[C@@]3(CC1 )OC(=O)C		0.418194	0.230509	181.422	1260
NPS-D1-000078-A12		CC1(C)Oc2cc3OC(=O)C=Cc3cc2C[C@@H]1OC4OC(CO)C(O)C(O)C4O		0.877331	0.483955	181.284	1261
NPS-D1-000083-G07		Cl.Cl.CC[C@H]1CN2CCc3cc(OC)c(OC)cc3C2C[C@@H]1CC4NCCc5cc(OC)c(OC)cc45		0.353707	0.195154	181.245	1262
NPS-D1-000068-E04		C[C@]12C[C@H](O)[C@H]3[C@@H](CCC4=CC(=O)CC[C@]34C)[C@@H]1CC[C@@H]2C(=O) CO		0.480855	0.265361	181.208	1263
NPS-D1-000077-D05		Cl.Cc1nc(C)c(C)nc1C		0.570049	0.314838	181.061	1264
NPS-D1-000064-H06		C[C@@H]1C[C@H]2[C@@H]3CCC4=CC(=O)C=C[C@]4(C)[C@@]3(F)[C@@H](O)C[C@]2(C)[C @@]1(O)C(=O)CO		0.530064	0.29283	181.014	1265
NPS-D1-000083-A05		OC1[C@H]2c3c(O)cc(O)cc3OC1(Oc4cc(O)c5C(=O)C(=C(Oc5c24)c6ccc(O)cc6)O)c7ccc(O)cc7		0.742169	0.410172	180.941	1266
NPS-D1-000076-F03		CCOC(=O)C1=C(C(=O)c2ccc(OC(=O)c3occc3)cc2O1)c4ccc(OC)c(OC)c4		0.465186	0.257328	180.776	1267
NPS-D1-000077-C06		C[C@]12CC[C@H](O)C[C@H]1CC[C@@H]3[C@@H]2C[C@@H](O)[C@]4(C)[C@H](CC[C@]34 O)C5=CC(=O)OC5		0.614495	0.340217	180.618	1268
NPS-D1-000075-F12		[Cl-].COc1ccc2cc3c4cc5OCOc5cc4CC[n+]3cc2c1OC		0.723301	0.400483	180.607	1269
NPS-D1-000080-F08		COc1ccc(NC(=O)c2ccc3C(=O)N4CCCC4=Nc3c2)c(OC)c1		0.403466	0.223505	180.517	1270
NPS-D1-000080-C06		CCC1(C)CC(=O)NC1=O		0.340268	0.188513	180.501	1271
NPS-D1-000073-G03		COc1cc2CC[C@H](NC(=O)C)C3=CC(=O)C(=CC=C3c2c(OC)c1OC)N4CCCCC4		0.53177	0.294942	180.297	1272
NPS-D1-000065-H05		COC(=O)c1ccc2[nH]c3cc(O)ccc3c2c1		0.917627	0.511104	179.538	1273
NPS-D1-000073-H12		CC[C@H](C)C(=O)O[C@H]1CCC=C2C=C[C@H](C)[C@H](CC[C@@H]3C[C@@H](O)CC(=O)O3 )[C@@H]12		1.18329	0.660048	179.273	1274
NPS-D1-000066-C11		CN1C(=O)N(C)c2ncn(CCO)c2C1=O		1.20892	0.675368	179.002	1275
NPS-D1-000064-B10		Cl.CCc1c2CN3C(=O)C4=C(C=C3c2nc5ccc(OC(=O)N6CCC(CC6)N7CCCCC7)cc15)[C@@](O)(CC) C(=O)OC4		0.439796	0.245971	178.8	1276
NPS-D1-000069-F07		CCOc1ccc2C(=O)C(=C(C)Oc2c1)Oc3ccccc3		0.367806	0.206272	178.312	1277
NPS-D1-000080-G08		CCOC(=O)c1c(C)oc2ccc(OC(=O)COc3c(F)c(F)c(F)c(F)c3F)cc12		0.447688	0.251324	178.132	1278
NPS-D1-000067-H03		COc1ccc(cc1)c2csc(n2)C3=Cc4ccc(O)cc4OC3=O		2.11313	1.18787	177.892	1279
NPS-D1-000073-H09		COc1ccc(cc1O)[C@@H]2CC(=O)c3c(O)cc(O[C@@H]4O[C@H](CO[C@@H]5O[C@@H](C)[C@ H](O)[C@@H](O)[C@H]5O)[C@@H](O)[C@H](O)[C@H]4O)cc3O2		0.72386	0.406981	177.861	1280
NPS-D1-000064-E04		CN1C(=O)N(C)c2nc[nH]c2C1=O		0.400654	0.226176	177.142	1281
NPS-D1-000078-E04		COc1cc(C[C@H](C)[C@H](C)Cc2ccc3OCOc3c2)ccc1O		0.366466	0.207012	177.026	1282
NPS-D1-000083-D03		CCC(C)CCCCC(=O)NC(CCN)C(=O)NC(C(C)O)C(=O)NC(CCN)C(=O)NC1CCNC(=O)C(NC(=O)C(C CN)NC(=O)C(CCN)NC(=O)C(CC(C)C)NC(=O)C(Cc2ccccc2)NC(=O)C(CCN)NC1=O)C(C)O.OS(=O )(=O)O		0.274841	0.155392	176.869	1283
NPS-D1-000065-C09		CC1(C)CCC[C@@]2(C)C1CC[C@]3(C)OC(=O)C[C@H]23		0.961072	0.544275	176.578	1284
NPS-D1-000074-G06		[Cl- ].C[C@@]12C[C@H](O)CC34[C@H]5C6[C@H](O)[C@H]7[C@@H](O)C3[C@]6(CC(C14)[N@@ H+]5C2)CC7=C		0.481407	0.27347	176.037	1285
NPS-D1-000080-C07		Oc1ccccc1C(=O)CCc2ccccc2		0.428423	0.243771	175.748	1286
NPS-D1-000066-F07	Norlaudanosoline	Oc1ccc(CC2NCCc3cc(O)c(O)cc23)cc1O	4747-99-3	1.22351	0.696636	175.631	1287
NPS-D1-000080-D10		C[C@@H]1O[C@@H](OC[C@H]2O[C@@H](Oc3cc(O)c4C(=O)C[C@H](Oc4c3)c5ccc(O)c(O)c5) [C@H](O)[C@@H](O)[C@@H]2O)[C@H](O)[C@H](O)[C@H]1O		0.414696	0.236276	175.513	1288
NPS-D1-000077-H10		CC(=O)CC1=CC(=O)c2c(C)cc(O)c([C@@H]3O[C@H](CO)[C@@H](O)[C@H](O)[C@H]3O)c2O1		0.9218	0.525586	175.385	1289
NPS-D1-000064-A07		CC(=O)O[C@@]1(CC[C@H]2[C@@H]3C=C(Cl)C4=CC(=O)CC[C@]4(C)[C@H]3CC[C@]12C)C(= O)C		0.629487	0.359013	175.338	1290
NPS-D1-000067-H09		Cc1coc2c(C)c3OC(=O)C4=C(CCCC4)c3cc12		1.11003	0.633195	175.307	1291
NPS-D1-000064-D06		Cn1c(CN2C[C@H]3C[C@@H](C2)C4=CC=CC(=O)N4C3)nc5cc(ccc15)[N+](=O)[O-]		0.474158	0.2706	175.225	1292
NPS-D1-000069-E06		O=C(CCc1c[nH]c2ccccc12)NCc3ccc4OCOc4c3		0.339289	0.193784	175.086	1293
NPS-D1-000066-E06		COc1ccccc1C2=C(C)Oc3cc(OC(=O)c4ccccc4C)ccc3C2=O		1.00798	0.576768	174.763	1294
NPS-D1-000072-C11		CCN1C[C@]2(COC)CC[C@H](O)C34C5CC6[C@H](C[C@@](O)(C5[C@H]6OC(=O)C)[C@](O)(CC 23)C14)OC		0.430308	0.246249	174.745	1295
NPS-D1-000064-G11		NC(=O)c1ccc2[nH]c3CCCCc3c2c1		0.384079	0.21987	174.685	1296
NPS-D1-000068-G09		CO\C=C(/[C@H]1C[C@H]2N(CC[C@@]23C(=O)Nc4ccccc34)C[C@@H]1C=C)\C(=O)OC		0.46808	0.267999	174.657	1297
NPS-D1-000072-G05		C[C@H]1C[C@H]2[C@@H]3CCC4=CC(=O)C=C[C@]4(C)[C@@]3(F)[C@@H](O)C[C@]2(C)[C@ @]1(O)C(=O)CO		0.530537	0.30446	174.255	1298
NPS-D1-000068-C09		CC\C=C\C=C\C1=C(C)C(=O)[C@@]2(O1)[C@@H](O)[C@](O)(Cc3ccccc3)NC2=O		0.461527	0.265307	173.959	1299
NPS-D1-000067-C03		COC(=O)[C@@]1(C)CC[C@]2(C)CC[C@]3(C)C(=CC(=O)C4[C@@]5(C)CCC(O)C(C)(C)C5CC[C@ @]34C)[C@H]2C1		0.842151	0.48428	173.898	1300
NPS-D1-000073-H03		CCOc1ccc(NC2=C3c4ccccc4C(=O)c5cccc(N(C)C2=O)c35)cc1		0.996756	0.573742	173.729	1301
NPS-D1-000067-G07		CCc1cc2C(=O)C(=COc2cc1OC(=O)C)c3nc4ccccc4n3C		0.686234	0.395287	173.604	1302
NPS-D1-000064-B07		Oc1ccc(cc1O)C2[NH2+]C(Cc3c2[nH]c4ccccc34)C(=O)[O-]		0.400176	0.230808	173.38	1303
NPS-D1-000065-A04		CCC1(C)CC(CCO1)C(O)C[NH2+]Cc2ccc(OC)c(OC)c2.OC(=O)C(=O)[O-]		1.08373	0.625177	173.347	1304
NPS-D1-000072-D10		C[C@@H]1NC(=O)[C@H](Cc2ccc(O)cc2)NC1=O		0.568005	0.330015	172.115	1305
NPS-D1-000072-E03		CC1(C)O[C@@H]2CO[C@@]3(COS(=O)(=O)N)OC(C)(C)O[C@H]3[C@@H]2O1		0.533159	0.310172	171.891	1306
NPS-D1-000072-G09		O=C(CN1C=Nc2ccccc2C1=O)N3CCc4[nH]c5ccccc5c4C3		0.753192	0.438512	171.761	1307
NPS-D1-000077-D07		CCOC(=O)c1ccc(OC2=COc3cc(OC(=O)N(C)C)ccc3C2=O)cc1		0.703163	0.409744	171.61	1308
NPS-D1-000073-A12	1H,2H,3H,4H,6H,7H,1 2H,12bH-indolo[2,3- a]quinolizine	C1CCN2CCc3c([nH]c4ccccc34)C2C1	10252-12-7	1.30118	0.758452	171.558	1309
NPS-D1-000064-F09		COC1=CC(=O)C[C@@H](C)[C@]12Oc3c(Cl)c(OC)cc(OC)c3C2=O		0.376274	0.219817	171.176	1310
NPS-D1-000064-H11		CC(=O)OCC(=O)[C@@]12OC(C)(C)O[C@@H]1C[C@H]3[C@@H]4C[C@H](F)C5=CC(=O)C=C[ C@]5(C)[C@@]4(F)[C@@H](O)C[C@]23C		0.529097	0.309348	171.037	1311
NPS-D1-000078-F04		CCOC(=O)COc1ccc2c(c1)c(C(=O)OCC)c(C)n2C		0.321773	0.188502	170.7	1312
NPS-D1-000064-E09		Cl.CCCCOc1ccc(OCCCN2CCOCC2)cc1		0.375092	0.219762	170.681	1313
NPS-D1-000080-F12		COc1cc(OC)c2C(=O)C=C(Oc2c1)c3ccccc3		0.384302	0.225283	170.587	1314
NPS-D1-000069-C08		CCc1cc2C(=O)C(=C(C)Oc2cc1OC(=O)N3CCOCC3)c4ccc5OCCCOc5c4		0.35579	0.209047	170.196	1315
NPS-D1-000077-B06		OCC1O[C@@H](C(O)[C@@H](O)[C@@H]1O)c2c(O)cc(O)c3C(=O)C=C(Oc23)c4ccc(O)c(O)c4		0.623748	0.367103	169.911	1316
NPS-D1-000074-F09		COc1cc2CC[C@H](NC(=O)C)C3=C(C=CC(=[NH+]CCCN4CCCc5ccccc45)C(=C3)[O- ])c2c(OC)c1OC		0.552809	0.325378	169.897	1317
NPS-D1-000077-F10		Cl.OC[C@@H]1NC[C@H](O)[C@H](O)[C@H]1O		0.762177	0.450216	169.292	1318
NPS-D1-000074-B09		CCNC1=CC=C2C(=CC1=O)[C@H](CCc3cc(OC)c(OC)c(OC)c23)NC		0.435468	0.257879	168.865	1319
NPS-D1-000067-H11		COC(=O)CCc1c[nH]c2ccccc12		0.987563	0.587014	168.235	1320
NPS-D1-000064-C09		C[C@H]1O[C@H](C[C@H](O)[C@@H]1O)O[C@H]2[C@@H](O)C[C@H](O[C@H]3[C@@H](O) C[C@H](O[C@H]4CC[C@@]5(C)[C@H](CCC6C5C[C@@H](O)[C@]7(C)[C@H](CC[C@]67O)C8= CC(=O)OC8)C4)O[C@@H]3C)O[C@@H]2C		0.373214	0.221845	168.232	1321
NPS-D1-000067-D07		CC(=O)C12CCCCC1CC3C4CC=C5CC(O)CCC5(C)C4CCC23C		0.668013	0.397637	167.996	1322
NPS-D1-000068-E10		CN(C)CCc1ccc(O)cc1		0.454416	0.270597	167.931	1323
NPS-D1-000074-H09		C[C@@H]1CN[C@@H]2C(C1)O[C@]3(CC[C@H]4C5CC=C6C[C@H](CC[C@]6(C)[C@H]5C(=O) C4=C3C)OC7O[C@H](CO)[C@@H](O)[C@H](O)[C@H]7O)[C@@H]2C		0.562012	0.334853	167.839	1324
NPS-D1-000074-B07		[Cl- ].CC[N@H+]1C[C@]2(COC)CC[C@H](OC)C34C5C[C@@H]6[C@H](C[C@@]7(OCOC7([C@@H] (O)C23)[C@H]14)C5[C@H]6OC)OC		0.363008	0.216311	167.817	1325
NPS-D1-000065-A10		Cl.OC[C@@H]1NC[C@@H](O)[C@H](O)[C@H]1O		1.117	0.667101	167.44	1326
NPS-D1-000076-D05		CCOC(=O)C1=C(C(=O)c2ccc(OC(=O)c3ccc(OC)cc3)cc2O1)c4ccccc4OC		0.476048	0.284662	167.233	1327
NPS-D1-000074-G11		CC(C)C(O)(C(C)O)C(=O)OC[C@@H]1CC[N+]2([O-])CCC[C@@H]12		0.47425	0.283866	167.068	1328
NPS-D1-000072-H09		COCCNc1nc2N(C)C(=O)NC(=O)c2[nH]1		0.405598	0.243478	166.585	1329
NPS-D1-000064-D09		C[C@]12CCC3C(CCC4=CC(=O)CC[C@H]34)C1CC[C@@]2(O)C#C		0.365232	0.219762	166.195	1330
NPS-D1-000065-C10		COc1cc2CCN3Cc4c(CC3c2cc1OC)ccc(OC)c4OC.OS(=O)(=O)O		0.885304	0.533842	165.836	1331
NPS-D1-000080-E09		COc1cc2CC3N(C)CCc4cc(OC)c(OC)c(c2cc1OC)c34		0.366201	0.221202	165.55	1332
NPS-D1-000065-F12		CCOC(=O)\C=C\c1ccc(O)cc1		0.977516	0.590491	165.543	1333
NPS-D1-000064-D11		CCc1cc2C(=CC(=O)Oc2cc1O)C		0.402159	0.24347	165.178	1334
NPS-D1-000065-A05	methyl 3,5-di-O- caffeoyl quinate	COC(=O)[C@@]1(O)C[C@@H](OC(=O)\C=C\c2ccc(O)c(O)c2)[C@H](O)[C@@H](C1)OC(=O)\C=C\c 3ccc(O)c(O)c3	159934-13-1	1.32553	0.80309	165.054	1335
NPS-D1-000074-C07		CCN1C[C@]2(COC)[C@H](O)C[C@H](OC)[C@@]34[C@@H]5C[C@]6(O)C(OC)[C@H](O)[C@]( OC(=O)C)([C@@H]([C@H](OC)[C@H]23)[C@@H]14)[C@H]5[C@H]6OC(=O)c7ccccc7		0.369801	0.224377	164.812	1336
NPS-D1-000066-A11		COc1cc(ccc1O)C2Oc3ccc(cc3OC2CO)C4Oc5cc(O)cc(O)c5C(=O)[C@@H]4O	72581-71-6	1.61271	0.980077	164.549	1337
NPS-D1-000064-E06		C[C@]12CCC(=O)C=C1C=C[C@@H]3[C@@H]2CC[C@@]4(C)[C@H]3CC[C@@]45CCC(=O)O5		0.507964	0.308769	164.512	1338
NPS-D1-000072-H06		COc1cc(cc(OC)c1O)[C@H]2[C@@H]3C(COC3=O)C(OC4O[C@@H]5COC(C)O[C@H]5[C@H](O) [C@H]4O)c6cc7OCOc7cc26		0.582071	0.353957	164.447	1339
NPS-D1-000069-F09		CS(=O)(=O)N1CCc2[nH]c3ccccc3c2C1		0.346216	0.210852	164.199	1340
NPS-D1-000072-E08		COc1ccc(cc1)N2C(=O)N=C(O)\C(=C\NCC3N(C)CCc4cc5OCOc5c(OC)c34)\C2=O		0.416438	0.254433	163.673	1341
NPS-D1-000080-E10		C[C@]1(O)CC[C@H]2[C@@H]3CCC4=CC(=O)CC[C@]4(C)[C@H]3CC[C@]12C		0.326592	0.199665	163.57	1342
NPS-D1-000076-A12		Oc1ccc(\C=C\c2cc(O)cc(O)c2)c(O)c1		0.974458	0.596185	163.449	1343
NPS-D1-000064-E03		O=C(NCCCc1ccccc1)c2ccc3C(=O)N4CCCCCC4=Nc3c2		0.448711	0.274744	163.32	1344
NPS-D1-000069-C03		CCc1cc2C(=O)C(=C(C)Oc2cc1O[C@H]3OC(COC(=O)C)[C@@H](OC(=O)C)C(OC(=O)C)C3OC(= O)C)c4ccc5OCOc5c4		0.400731	0.245809	163.026	1345
NPS-D1-000080-C08		Oc1ccccc1NC(=O)c2ccccc2		0.364493	0.223786	162.875	1346
NPS-D1-000080-G04		[OH-].COc1c2OCOc2cc3CC[NH+](C)C(CC(O)C4CCOC(C)(C)C4)c13		0.407374	0.250317	162.743	1347
NPS-D1-000080-D09		COc1cc2CCN(Cc2cc1OC)C(=O)Cc3c(C)onc3C		0.353022	0.21695	162.72	1348
NPS-D1-000066-H07		COc1ccc2C(=CC(=O)Oc2c1)c3oc4ccccc4c3		2.21136	1.36002	162.597	1349
NPS-D1-000064-G06		COc1ccc(CC2N(C)CCc3cc(OC)c(OC)cc23)cc1OC		0.462893	0.28512	162.35	1350
NPS-D1-000069-F05		Cn1cc(C(=O)NCCc2c[nH]c3ccccc23)c4ccccc14		0.355635	0.219512	162.011	1351
NPS-D1-000067-H04	Reserpine	CO[C@H]1[C@@H](C[C@@H]2CN3CCc4c([nH]c5cc(OC)ccc45)[C@H]3C[C@@H]2[C@@H]1C(=O)OC) OC(=O)c6cc(OC)c(OC)c(OC)c6	50-55-5	1.48203	0.916092	161.777	1352
NPS-D1-000080-G05		[Cl-].C1CCC(CC1)c2ccc3c(c2)c4CCCc5[nH+]ccn3c45		0.364601	0.22543	161.735	1353
NPS-D1-000064-B03		COC(=O)C1CC23C=CCN4CCC5(C24)c6ccccc6NC15C3C.OS(=O)(=O)O		0.447159	0.276517	161.711	1354
NPS-D1-000068-F08		CNC(C)[C@H](O)c1ccccc1		0.498073	0.308266	161.573	1355
NPS-D1-000065-A03		CO[C@]1(C[C@@H](O)[C@@H](O)[C@@H](C1)OC(=O)\C=C\c2ccc(O)c(O)c2)C(=O)O		1.20351	0.745462	161.445	1356
NPS-D1-000069-E05		COc1cccc2C(=O)c3ccccc3Oc12		0.387966	0.240756	161.145	1357
NPS-D1-000067-F10		COc1ccc(cc1)c2oc3cc4OC(C)(C)C=Cc4cc3c2		0.908918	0.564443	161.029	1358
NPS-D1-000064-F04		CC(=O)OCC(=O)C1(O)CCC2[C@@H]3CCC4=CC(=O)CC[C@]4(C)C3C(=O)C[C@]12C		0.400654	0.249282	160.723	1359
NPS-D1-000065-H12	Quercetin	OC1=C(Oc2cc(O)cc(O)c2C1=O)c3ccc(O)c(O)c3	117-39-5	1.7712	1.10215	160.704	1360
NPS-D1-000077-G06		C[C@]12CC[C@H](O)C[C@H]1CC[C@@H]3C2CC[C@]4(C)[C@H](C[C@H]5O[C@@]345)C6=C OC(=O)C=C6		0.69058	0.429773	160.685	1361
NPS-D1-000068-G05		OC(=O)[C@@H](Cc1ccc(O)c(O)c1)OC(=O)\C=C\c2ccc(O)c3O[C@@H]([C@@H](C(=O)O[C@ H](Cc4ccc(O)c(O)c4)C(=O)O)c23)c5ccc(O)c(O)c5		0.501966	0.312719	160.517	1362
NPS-D1-000065-A11		CC12CC[C@H]3[C@@H](CCC4(O)CC(O)CCC34C(=O)O)C1(O)CCC2C5=CC(=O)OC5		1.36559	0.852381	160.209	1363
NPS-D1-000067-C04		Cl.CC[C@@]1(O)C(=O)OCC2=C1C=C3N(Cc4cc5c(CN(C)C)c(O)ccc5nc34)C2=O		0.667215	0.417076	159.974	1364
NPS-D1-000068-G10		C[C@H]1C[C@@]2(O)C([C@H]1O)[C@H](O)C(=C)CCC3C(\C=C(/C)\C2=O)C3(C)C		0.460646	0.288535	159.65	1365
NPS-D1-000067-D08		C[C@@H]1CC[C@]2(O)[C@H](CC[C@H](O)C2(C)C)[C@]1(C)COc3ccc4C=CC(=O)Oc4c3		0.68628	0.430075	159.572	1366
NPS-D1-000082-A10		Oc1cc2OC(=CC(=O)c2c(O)c1O)c3ccccc3		0.954796	0.598832	159.443	1367
NPS-D1-000074-B11		C[C@@H]1C[C@H](OC(=O)C)[C@]2(COC(=O)C)[C@H](CCC[C@]23CO3)[C@@]1(C)[C@@H]4 C[C@H]5C=CO[C@H]5O4		0.426906	0.267954	159.32	1368
NPS-D1-000080-H08		CCC(C)C(=O)OC1C(N2CCCCC2)c3c(O)c(\C=C\C(=O)N4CCCCC4)ccc3OC1(C)C		0.402741	0.253443	158.908	1369
NPS-D1-000067-E12		COc1ccc2C=CC(=O)Oc2c1CC=C(C)C		0.878391	0.553571	158.677	1370
NPS-D1-000067-C10		CCOC(=O)C1=C(C(=O)c2cc(CC)c(O)cc2O1)c3nc4ccccc4s3		0.838695	0.529779	158.31	1371
NPS-D1-000069-E08		Brc1ccc2OC(=CC(=O)c2c1)c3cccs3		0.419825	0.265425	158.171	1372
NPS-D1-000072-D11		[O-]S(=O)(=O)[O-].C1CC[NH+]2C[C@H]3C[C@H](C[NH+]4CCCCC34)[C@H]2C1		0.576772	0.365766	157.689	1373
NPS-D1-000067-F03		CCOC(=O)COc1ccc2C(=O)C(=C(C)Oc2c1)Oc3ccc(cc3)C(=O)OC		0.833784	0.529555	157.45	1374
NPS-D1-000064-C11		COc1cc(OC)cc(c1)C(=O)Nc2cc3oc4ccccc4c3cc2OC		0.528195	0.335985	157.208	1375
NPS-D1-000072-H11		CC(C)[C@@H]1NC(=O)[C@H](C)NC1=O		0.423467	0.269497	157.133	1376
NPS-D1-000083-B05		COc1cc(cc(OC)c1O)[C@H]2[C@@H]3[C@H](COC3=O)[C@H](O[C@@H]4O[C@@H]5CO[C@ H](O[C@H]5[C@H](O)[C@H]4O)c6cccs6)c7cc8OCOc8cc27		0.302101	0.192627	156.832	1377
NPS-D1-000078-D10		COc1cc(OC)cc(c1)C(=O)NCCc2c[nH]c3ccccc23		0.311467	0.198914	156.584	1378
NPS-D1-000064-G05		CC(=O)OC1C(N2CCCCC2)c3c(O)c(\C=C\C(=O)N4CCCCC4)ccc3OC1(C)C		0.412009	0.263318	156.468	1379
NPS-D1-000066-F06		CC1CCC2C(C[NH+]3CCN(CC3)c4ccccc4F)C(=O)OC25C1CCC6(C)OC56.OC(=O)C(=O)[O-]		0.939094	0.601618	156.095	1380
NPS-D1-000068-G03		COc1ccc(cc1)C(=O)COc2cc(C)cc3OC(=O)C(=C(C)c23)Cc4ccccc4		0.541716	0.348615	155.391	1381
NPS-D1-000067-D10		CC(C)[C@@H](C)[C@@H](O)[C@H](O)[C@@H](C)[C@H]1CC[C@H]2[C@@H]3COC(=O)[C@H ]4C[C@H](O)[C@H](O)C[C@]4(C)[C@H]3CC[C@]12C		0.636716	0.411228	154.833	1382
NPS-D1-000064-B09		O=C(CN1C=Nc2ccccc2C1=O)Nc3cccc4[nH]ccc34		0.380418	0.246144	154.551	1383
NPS-D1-000065-C08		CC[C@]1(O)C[C@H]2CN(CCc3c([nH]c4ccccc34)[C@@](C2)(C(=O)OC)c5cc6c(cc5OC)N(C=O)[C @H]7[C@](O)([C@H](OC(=O)C)[C@]8(CC)C=CCN9CC[C@]67[C@H]89)C(=O)OC)C1.OS(=O)(= O)O		0.757577	0.492157	153.93	1384
NPS-D1-000067-C06		CC(=C)C1CCC2(CO)CC[C@]3(C)C(CCC4[C@@]5(C)CCC(O)C(C)(C)C5CC[C@@]34C)C12		0.706342	0.459722	153.645	1385
NPS-D1-000080-B06		[Na+].Nc1ccc(cc1)C(=O)NCC(=O)[O-]		0.323444	0.2107	153.51	1386
NPS-D1-000066-F11		C[C@@H]1CC[C@H]2[C@@H](C)C(=O)O[C@@H]3O[C@@]4(C)CC[C@@H]1[C@@]23OO4		0.873946	0.571068	153.037	1387
NPS-D1-000067-H05		[Cl-].OC12ONC(C1[NH+]3CCC2CC3)c4ccccn4		0.90616	0.592251	153.003	1388
NPS-D1-000069-D06		O=C(COc1ccc2C(=CC(=O)Oc2c1)c3ccccc3)NCCC4=CCCCC4		0.34333	0.22587	152.004	1389
NPS-D1-000080-B12		COc1cc(O)c2c(OC(=O)c3c2oc4cc(O)c(O)cc34)c1		0.672755	0.444587	151.321	1390
NPS-D1-000083-B06		CC1O[C@@H](O[C@H]2C[C@@H](O)[C@]3(CO)[C@H]4[C@H](O)C[C@]5(C)[C@H](CC[C@]5( O)[C@@H]4CC[C@]3(O)C2)C6=CC(=O)OC6)C(O)[C@@H](O)[C@H]1O		0.331814	0.219552	151.132	1391
NPS-D1-000081-C05		COc1cc2CCN(C)[C@H]3Cc4ccc(Oc5cc(C[C@H]6N(C)CCc7cc(OC)c(OC)c(Oc1cc23)c67)ccc5O)cc 4		0.20429	0.135667	150.582	1392
NPS-D1-000067-F08		[Cl-].C1CCC(CC1)c2ccc3c(c2)c4CCCC5=[NH+]CCn3c45		0.288626	0.191716	150.549	1393
NPS-D1-000064-E08		C[C@H]([C@@H]1NC[C@@H](C)C[C@H]1O)c2ccc3[C@@H]4CC=C5C[C@@H](O)CC[C@]5(C) [C@H]4Cc3c2C		0.382803	0.254476	150.428	1394
NPS-D1-000078-E08		CCCCc1cc2C(=O)C(=COc2cc1OCC(=O)OC)c3oc4ccccc4c3		0.365411	0.243004	150.372	1395
NPS-D1-000065-G12		CC(=O)c1cccc(OCC(=O)Nc2ccc(C)cc2)c1		0.962205	0.640075	150.327	1396
NPS-D1-000072-C08		CCCCC[C@H](O)\C=C\[C@H]1CCC(=O)[C@@H]1CCCCCCC(=O)NCC2CCC(CC2)C(=O)O.C3C CC(CC3)NC4CCCCC4		0.518667	0.346165	149.832	1397
NPS-D1-000072-G10		CC(=O)O[C@H]1CC(=O)OC(C)(C)[C@@H]2CC(=O)[C@]3(C)C(CC[C@@]4(C)[C@@H](OC(=O)[ C@H]5O[C@@]345)c6cocc6)[C@@]12C		0.483234	0.322579	149.803	1398
NPS-D1-000065-B08		[Cl-].CC(C)([NH3+])Cc1ccccc1		0.80632	0.539076	149.574	1399
NPS-D1-000080-E08		CN1[C@H]2N(CCc3c2[nH]c4ccccc34)C(=O)c5ccccc15		0.347823	0.232606	149.533	1400
NPS-D1-000068-G07		Cc1ccc(cc1)C(=O)[C@@H]2[C@@H]3CCC[N@]3[C@]4(C(=O)Nc5c(C)cc(Cl)cc45)[C@@]26C(= O)Nc7ccccc67		0.413483	0.277234	149.146	1401
NPS-D1-000074-E10		CCOc1ccc2oc(c3ccccc3)c(C(=O)NCCc4c[nH]c5ccccc45)c2c1		0.627347	0.422055	148.641	1402
NPS-D1-000078-C09		COC(=O)c1ccc(COc2cc(C)cc3OC(=O)C=C(c4ccccc4)c23)cc1		0.349915	0.235411	148.64	1403
NPS-D1-000067-E06		COc1cc2ccnc3C=CNc(c1OC)c23		0.706068	0.477315	147.925	1404
NPS-D1-000072-D09		COC(=O)C1=CC[C@@]23CC[C@@H]([C@](C)(OC2=O)\C=C\C=C(/C)\C(=O)O[C@@H]4O[C @H](CO)[C@@H](O)[C@H](O)[C@H]4O)[C@@]3(CC1)OC(=O)C		0.40277	0.272292	147.918	1405
NPS-D1-000072-B05		COc1ccc(cc1)C2=C(C)Oc3cc(OS(=O)(=O)C)ccc3C2=O		0.432165	0.292947	147.523	1406
NPS-D1-000068-B09		O[C@@H]1C2COC(=O)c3cc(O)c(O)c(O)c3c4c(O)c(O)c(O)cc4C(=O)O[C@@H]1C(O)[C@H](OC( =O)c5cc(O)c(O)c(O)c5)O2		0.587937	0.398783	147.433	1407
NPS-D1-000067-B08		CC[C@H]1OC(=O)[C@H](C)[C@@H](O[C@H]2CC(C)(OC)[C@@H](O)C(C)O2)[C@H](C)[C@@H ](O[C@@H]3OC(C)CC(C3O)N(C)C)[C@](C)(O)C[C@@H](C)C(=O)[C@H](C)[C@@H](O)[C@]1(C )O		0.90361	0.613766	147.224	1408
NPS-D1-000066-A09		O=C(CC[C@H](NC(=O)OCc1ccccc1)C(=O)OCc2ccccc2)NNc3ccccc3OCc4ccccc4		1.65089	1.12329	146.969	1409
NPS-D1-000080-G03		COc1cc(OC)c2C(=O)C=C(Oc2c1)c3cc(OC)c(OC)c(OC)c3		0.392393	0.267672	146.595	1410
NPS-D1-000068-F09		COc1ccccc1C2=COc3cc(OCC(=O)OC(C)C)ccc3C2=O		0.459875	0.315965	145.546	1411
NPS-D1-000068-G08		COc1ccc2c(OC(=O)c3ccccc23)c1		0.492892	0.338722	145.515	1412
NPS-D1-000067-F11		COc1cc(c(cc1O)C(=O)O)[N+](=O)[O-]		0.731933	0.503562	145.351	1413
NPS-D1-000067-G04		O[C@H]1C[C@H]([C@@H]2NC(=O)CC2[C@H]1O)c3ccc4OCOc4c3		0.731089	0.505688	144.573	1414
NPS-D1-000067-E11		OCc1ccnc2ccccc12		0.680056	0.471655	144.185	1415
NPS-D1-000067-G12		COC(=O)c1ccccc1OC2OC(CO)C(O)C(O)C2O		0.934822	0.649259	143.983	1416
NPS-D1-000067-A10	Myricetin	OC1=C(Oc2cc(O)cc(O)c2C1=O)c3cc(O)c(O)c(O)c3	529-44-2	1.60623	1.11748	143.737	1417
NPS-D1-000067-A08	Laurelliptine	COc1cc2c(C[C@@H]3NCCc4cc(OC)c(O)c2c34)cc1O	23599-69-1	1.2314	0.858112	143.502	1418
NPS-D1-000067-B11		COc1cc2C=CC(=O)Oc2c(OC(=O)C)c1OCC=C(C)C		0.976071	0.682332	143.049	1419
NPS-D1-000074-E08		COC(=O)[C@@]12OC[C@@]34[C@@H](C[C@H]5C(=C(O)C(=O)C[C@]5(C)[C@H]3[C@@H](O )[C@@H]1O)C)OC(=O)[C@H](OC(=O)CC(C)C)[C@@H]24		0.442723	0.309823	142.895	1420
NPS-D1-000074-G09		CC[N+]1([O-])C[C@]2(C)CC[C@H](O)C34C5CC(=O)C6CC5(C[C@@H](C23)C14)[C@H](O)C6=C		0.476076	0.334095	142.497	1421
NPS-D1-000065-A09		COc1c2OC(=O)C=Cc2cc3ccoc13		1.1121	0.784654	141.731	1422
NPS-D1-000072-G06		COc1ccc(cc1)c2coc3cc4OC(=O)c5ccccc5c4cc23		0.455672	0.322805	141.16	1423
NPS-D1-000064-F06		CC1(C)CC(=O)C2=C(C1)N3CCc4ccccc4C3CC25SCCS5		0.417222	0.295668	141.112	1424
NPS-D1-000072-G11		CC1CCC2N(C1)CC3C4CC5C(CC(=O)C6CC(CCC56C)OC7OC(CO)C(O)C(O)C7O)C4CCC3C2(C)O		0.505751	0.359157	140.816	1425
NPS-D1-000083-H10		O=C1c2ccccc2c3n[nH]c4cccc1c34		0.60362	0.429276	140.614	1426
NPS-D1-000067-G05		C[C@H]1CCc2ncccc2C(=O)OC[C@]3(C)O[C@]45[C@H](OC(=O)C)[C@H]3[C@@H](OC(=O)C)[ C@@H](OC(=O)C)[C@@]4(COC(=O)C)[C@@H](OC(=O)C)[C@@H](OC(=O)c6ccccc6)[C@H]( OC1=O)[C@@]5(C)O		0.674719	0.48005	140.552	1427
NPS-D1-000083-G11		COc1ccc(cc1OC)[C@@H]2OC[C@H]3[C@@H]2CO[C@@H]3c4ccc5OCOc5c4		0.408339	0.291029	140.309	1428
NPS-D1-000072-D07		CC12CCC(O)CC1CC[C@@H]3[C@@H]2CCC4(C)[C@@H](CCC34O)C5=CC(=O)OC5		0.401717	0.287301	139.825	1429
NPS-D1-000064-G08		CCOC(=O)N1CCN(CC2=CC(=O)Oc3ccc4ccccc4c23)CC1		0.44381	0.317627	139.727	1430
NPS-D1-000072-F05		COc1ccc(COc2ccc3C(=O)C(=C(C)Oc3c2)c4ccc(OC)c(OC)c4)cc1		0.510828	0.366398	139.419	1431
NPS-D1-000067-A07		CC(=O)O[C@@H]1CCC2=C[C@@H](OC2=O)c3c(C)coc3\C=C/1\C		1.22721	0.882302	139.092	1432
NPS-D1-000078-E12		COC(=O)c1c(C)oc2ccc(OC(=O)c3cccs3)cc12		0.342542	0.247018	138.671	1433
NPS-D1-000080-D11		Oc1cc(O)cc(\C=C\c2ccc(O)c(O)c2)c1		0.470698	0.340454	138.256	1434
NPS-D1-000064-G10		O=C(N1CCc2[nH]c3ccccc3c2C1)C45CC6CC(CC(C6)C4)C5		0.449549	0.325462	138.127	1435
NPS-D1-000067-E10		CC1CCCC(=O)CCCCCc2cc(O)cc(O)c2C(=O)O1		0.715458	0.518316	138.035	1436
NPS-D1-000080-B03		COc1cc(O)c2C(=O)c3c(OC)c(OC)ccc3Oc2c1		0.392142	0.28501	137.589	1437
NPS-D1-000068-H05		O[C@@H]1Cc2c(O)cc(O)cc2O[C@@H]1c3cc(O)c(O)c4C(=O)C(=CC(=Cc34)[C@H]5Oc6cc(O)cc( O)c6C[C@H]5OC(=O)c7cc(O)c(O)c(O)c7)O		0.749924	0.546044	137.338	1438
NPS-D1-000072-D04		CN1Cc2c3OCOc3ccc2[C@@H]4[C@H](O)Cc5cc6OCOc6cc5[C@H]14		0.526442	0.385209	136.664	1439
NPS-D1-000072-G08		C[C@H]1CCC[C@H]2O[C@H]2C[C@H](OC(=O)C[C@H](O)C(C)(C)C(=O)[C@H](C)[C@H]1O)\C (=C\c3csc(C)n3)\C		0.580542	0.425925	136.301	1440
NPS-D1-000070-H12		OCC1OC(Oc2ccc3C(=O)CC(Oc3c2)c4ccc(O)cc4)C(O)C(O)C1O		0.77142	0.566794	136.102	1441
NPS-D1-000072-E10		CCOc1ccccc1CNC(=O)[C@H]2[C@H](CO)[C@@H](O)c3cc4OCOc4cc3[C@H]2c5cc(OC)c(OC)c( OC)c5		0.554233	0.408451	135.691	1442
NPS-D1-000074-G10		COc1cc2CC[C@H](NC(=O)C)C3=C(C=CC(=[NH+]C(C)c4ccccc4)C(=C3)[O-])c2c(OC)c1OC		0.395384	0.292393	135.224	1443
NPS-D1-000066-A12	Theobromine	CN1C(=O)NC(=O)c2c1ncn2C	83-67-0	1.99214	1.47725	134.854	1444
NPS-D1-000074-D09		CC1CCC2C(C[NH+]3CCN(Cc4ccc5OCOc5c4)CC3)C(=O)OC26C1CCC7(C)OC67.OC(=O)C(=O)[O -]		0.380709	0.282695	134.671	1445
NPS-D1-000067-B12		COC(=O)CCC1(C)C(COc2ccc3C=CC(=O)Oc3c2)C(=CCC1C(=C)C)C		1.25514	0.932403	134.613	1446
NPS-D1-000065-E12		COC(=O)c1c(C)oc2ccc(OCC(=O)c3ccc(F)cc3)cc12		1.00383	0.747084	134.366	1447
NPS-D1-000072-B03		CCNC(=O)N(CCCN(C)C)C(=O)[C@@H]1C[C@H]2[C@@H](Cc3c[nH]c4cccc2c34)N(CC=C)C1		0.439531	0.32803	133.991	1448
NPS-D1-000080-D07		[Cl-].COc1cc2CC(C)(C)[NH+]=C(Cc3ccccc3)c2cc1OC		0.342623	0.255713	133.988	1449
NPS-D1-000067-H10		[Cl-].O=C1N2CCCCCC2=[NH+]c3ccccc13		1.02476	0.764886	133.976	1450
NPS-D1-000083-C05		Oc1ccc(cc1)C2=CC(=O)c3c(O)c(O)c(O)cc3O2		0.449806	0.336763	133.568	1451
NPS-D1-000080-F07		CCOC(=O)c1c(oc2ccc(OC(=O)N3CCOCC3)cc12)C(C)(C)C		0.280506	0.210186	133.456	1452
NPS-D1-000064-F03		CCc1cc2C(=O)C(=C(C)Oc2c(CN3CCOCC3)c1O)c4nc5ccccc5n4C		0.315749	0.237025	133.213	1453
NPS-D1-000077-H08		Oc1cc(O)c2C(=O)C=COc2c1		0.80421	0.603795	133.193	1454
NPS-D1-000067-F12		[Cl-].COc1cc2[C@H](C)[NH2+]CC3(CCCC3)c2cc1OC		0.876332	0.660571	132.663	1455
NPS-D1-000067-C12		COc1ccc(cc1)C2=CC(=O)c3c(O2)cc(O)c(OC)c3OC		0.95351	0.719247	132.571	1456
NPS-D1-000068-G06		CN1C(=O)N(CC(=O)NCCc2c[nH]c3ccccc23)C(=O)C14CCCCC4		0.411131	0.310925	132.228	1457
NPS-D1-000080-B05		CCCOc1ccc(cc1C2=NC(=O)c3c(N2)c(CCC)nn3C)S(=O)(=O)NCCC4CCCN4C		0.292522	0.221595	132.008	1458
NPS-D1-000074-B08		COc1ccc2c3ccnc4C=CC(=O)n(c2c1)c34		0.521069	0.395957	131.597	1459
NPS-D1-000083-A04		C[C@H]1OC(O[C@@H]2[C@@H](O)[C@H](O)C(CO)O[C@H]2O[C@@H]3[C@@H](O)[C@@H ](O)CO[C@H]3O[C@H]4CC[C@@]5(C)C(CC[C@]6(C)C5CC=C7C8CC(C)(C)CC[C@@]8(CC[C@@ ]67C)C(=O)O)C4(C)C)[C@@H](O)[C@H](O)C1O		0.155	0.118159	131.18	1460
NPS-D1-000072-C09		C[C@@H]1C[C@@]2(O[C@H]2C)C(=O)OC3CCN(C)C\C=C(\COC(=O)[C@]1(C)O)/C3=O		0.451658	0.345246	130.822	1461
NPS-D1-000080-B10		C[C@]12CCCC(=C)C1C[C@H]3[C@@H](C2)OC(=O)C3=C		0.319192	0.244456	130.572	1462
NPS-D1-000066-C08		CCN(CC)C(=O)Oc1ccc2C(=O)C(=COc2c1)Oc3ccccc3OC		0.747833	0.57492	130.076	1463
NPS-D1-000080-B08		COc1cc2CCN(Cc2cc1OC)C(=O)CCc3ccccc3		0.339421	0.261174	129.96	1464
NPS-D1-000072-B07		C[C@@H]1CC(OC(=O)C)C2(COC(=O)C)[C@H](CC[C@H](OC(=O)C)[C@]23CO3)[C@@]1(C)[C @@H]4C[C@H]5C=CO[C@H]5O4		0.398874	0.307103	129.883	1465
NPS-D1-000074-C05		CC(C)Oc1ccc(cc1)C(CCNC(=O)CC(C2CCOCC2(C)C)c3ccccc3)c4ccccc4		0.382726	0.296258	129.187	1466
NPS-D1-000072-F10		C[C@H](CC[C@@]1(O)O[C@H]2CC3C4CC=C5C[C@H](CC[C@]5(C)C4CC[C@]3(C)[C@H]2[C@ @H]1C)O[C@@H]6OC(CO)[C@@H](OC7O[C@H](C)C(O)[C@@H](O)[C@@H]7O)[C@H](O)[C @H]6OC8O[C@H](C)C(O)[C@@H](O)[C@@H]8O)CO[C@@H]9OC(CO)[C@@H](O)[C@H](O)[ C@H]9O		0.572398	0.444297	128.832	1467
NPS-D1-000067-C11		CC(=O)C1=CCC2C3CC[C@H]4C[C@H](O)CCC4(C)C3CCC12C		0.816715	0.634077	128.804	1468
NPS-D1-000074-F10		C[C@H]1CCC(=C(C)C)[C@H](CCC(=O)N2CCCCC2)[C@@]1(C)COc3ccc4C=CC(=O)Oc4c3		0.368954	0.286552	128.757	1469
NPS-D1-000072-D08		COc1ccccc1CCNC(=O)CCc2c[nH]c3ccccc23		0.428941	0.333957	128.442	1470
NPS-D1-000077-B07		CC(=O)NCCc1c[nH]c2ccc(O)cc12		0.67198	0.526364	127.664	1471
NPS-D1-000065-G10		CCN(CC)C(=O)N[C@@H]1CN(C)[C@@H]2Cc3c[nH]c4cccc(C2=C1)c34.OC(=O)\C=C/C(=O)O		0.80768	0.633444	127.506	1472
NPS-D1-000072-B06		Br.CC(Cc1ccc(O)cc1)NCC(O)c2cc(O)cc(O)c2		0.375452	0.295391	127.103	1473
NPS-D1-000064-C03		O=C(CCc1nc2ccccc2s1)NCCc3c[nH]c4ccccc34		0.386873	0.307297	125.896	1474
NPS-D1-000078-G10		COCCOC(=O)c1c(C)oc2ccc(OCc3cccc(c3)[N+](=O)[O-])cc12		0.357534	0.288088	124.106	1475
NPS-D1-000074-H08		CNC1=CC=C2C(=CC1=O)[C@H](CCc3cc(OC)c(OC)c(OC)c23)NC(=O)C		0.571765	0.461433	123.911	1476
NPS-D1-000065-A12		CCCCc1cc(C(=O)Cc2csc(C)n2)c(O)cc1O		1.68738	1.36567	123.557	1477
NPS-D1-000067-B09	1,2-dihydroxy-3- methyl-9,10- dihydroanthracene- 9,10-dione	Cc1cc2C(=O)c3ccccc3C(=O)c2c(O)c1O	602-63-1	1.02731	0.836826	122.763	1478
NPS-D1-000067-G10		OCC1OC(OCC2OC(OC\C=C\c3ccccc3)C(O)C(O)C2O)C(O)C1O		0.680322	0.554992	122.582	1479
NPS-D1-000067-A11		[I-].COc1cc2CC(C)(C)[N+](=Cc2cc1OC)C		1.33706	1.09327	122.299	1480
NPS-D1-000067-H12		[I-].COc1cc2CC[N+](C)(C)C3Cc4cccc(OC)c4c(c1O)c23		1.36655	1.11848	122.178	1481
NPS-D1-000067-G11		CC(C)CNC(=O)C1=Nc2ccccc2C(=O)N1		0.846373	0.695657	121.665	1482
NPS-D1-000072-B09		CC(=O)O[C@@H]1C[C@H](O)[C@@]23CO[C@H](O)[C@]1(C)[C@@H]2C[C@@H](O)[C@]4(C) [C@@H]3C(=O)[C@H](OC(=O)C)[C@@]5(C)[C@@H](C[C@H]6O[C@@]456)c7cocc7		0.432569	0.356595	121.306	1483
NPS-D1-000068-H06		Cc1cc(C)c2C(=CC(=O)Oc2c1)CP(=O)(O)CCc3ccccc3		0.440443	0.36408	120.974	1484
NPS-D1-000072-B11		Cl.CC(=O)O[C@H]1C[C@@](C)(O)C2CC=C(C)C2[C@H]3OC(=O)[C@]4(C[C@@]56C=C[C@]4(C )C5[C@H]7OC(=O)[C@@H](CN8CCOCC8)C7CC[C@@]6(C)O)C13		0.415254	0.343822	120.776	1485
NPS-D1-000072-B08		NC(=O)c1ccc(NC(=O)CCn2ccc3ccccc23)cc1		0.437475	0.365366	119.736	1486
NPS-D1-000072-F11		CN1[C@@H]2CCC1C[C@@H](C2)OC(=O)[C@H](CO)c3ccccc3		0.561953	0.477171	117.768	1487
NPS-D1-000064-G07		COc1cc(O)c(C(=O)\C=C\c2cccc(OC)c2OC)c(OC)c1		0.437637	0.372101	117.612	1488
NPS-D1-000072-F03		O[C@@H]([C@H]1C[C@@H]2CC[N@]1C[C@@H]2C=C)c3ccnc4ccccc34		0.457746	0.391116	117.036	1489
NPS-D1-000074-G08		CC(C)CC(=O)OC[C@@]1(O)[C@@H](OC(=O)CC(C)C)C=C2[C@@H]1[C@H](OC(=O)CC(C)C)OC =C2COC(=O)C		0.557447	0.47998	116.14	1490
NPS-D1-000067-A12		COc1ccc(cc1OC)C2=COc3cc(OC(=O)c4cccs4)ccc3C2=O		1.73162	1.49351	115.943	1491
NPS-D1-000072-C06		NC(=O)c1ccc(NC(=O)CN2C=Nc3ccccc3C2=O)cc1		0.406746	0.352465	115.4	1492
NPS-D1-000074-F08		CCN(CC)C1=CC=C2C(=CC1=O)[C@H](CCc3cc(OC)c(OC)c(OC)c23)NC		0.482294	0.419331	115.015	1493
NPS-D1-000069-H12		[Cl- ].CC[NH+]1C[C@]2(C)CC[C@H](OC)[C@@]34[C@@H]5C[C@@H]6CC[C@](O)([C@@H]([C@ @H](OC(=O)c7ccccc7)[C@H]23)[C@@H]14)[C@H]5C(=O)O6		0.751572	0.653798	114.955	1494
NPS-D1-000068-H07		COc1ccc2CC3c4c(CC[N+]3(C)C)cc(OC)c(O)c4c2c1O		0.453209	0.395796	114.506	1495
NPS-D1-000067-G03		CC1(C)CC2CC(C)(C[NH+]2Cc3c([O-])ccc4C(=O)C(=COc34)c5ccc6OCCOc6c5)C1		0.789372	0.711136	111.002	1496
NPS-D1-000068-H03		COc1cc2CCN(Cc2cc1OC)C(=O)c3c[nH]c4ccccc34		0.531198	0.479353	110.816	1497
NPS-D1-000072-C04		COC(=O)[C@@]12OC(C)(C)O[C@@H]1C[C@H]3[C@@H]4C[C@H](F)C5=CC(=O)C=C[C@]5(C) C4[C@@H](O)C[C@]23C		0.411486	0.38121	107.942	1498
NPS-D1-000075-H12		CC(=O)O\N=C(/C)\C1=CCC2C3CC=C4CC(CCC4(C)C3CCC12C)OC(=O)C		0.539864	0.505125	106.877	1499
NPS-D1-000068-H04		C[C@]12CC[C@H]3[C@@H](CCC4=CC(=O)CC[C@H]34)[C@@H]1CC[C@@H]2O		0.481656	0.45509	105.837	1500
NPS-D1-000064-C08		COC1=CC=C2C(=CC1=O)[C@H](CCc3cc(OC)c(OC)c(OC)c23)N(C)CC#CCOC(=O)c4ccc(OC)cc4		0.336117	0.31921	105.297	1501
NPS-D1-000074-C08		CCCc1cc2C(=O)C(=COc2cc1OS(=O)(=O)C)c3ccc4OCCCOc4c3		0.363479	0.345758	105.125	1502
NPS-D1-000068-H08		[I-].C[N+]12CCCCC1C(CNc3ccccc3[N+](=O)[O-])CCC2		0.417044	0.403556	103.342	1503
NPS-D1-000075-H06		COC1=CC2=NC3=C(C)NCCC3=C2C=C1		0.907248	0.877934	103.339	1504
NPS-D1-000078-H12		CC(=O)OC1C(N2CCOCC2)c3c(O)c(\C=C\C(=O)N4CCOCC4)ccc3OC1(C)C		0.781408	0.764955	102.151	1505
NPS-D1-000072-C07		[Cl-].[Cl-].CCC1(C)CC2(CCO1)C[NH2+]CC[NH2+]2		0.355145	0.360239	98.5861	1506
NPS-D1-000072-C05		C[C@H](CC[C@@H](O[C@@H]1O[C@H](CO[C@@H]2O[C@H](CO)[C@@H](O)[C@H](O)[C@ H]2O)[C@@H](O)[C@H](O)[C@H]1O[C@H]3O[C@@H](CO)[C@H](O)[C@@H](O)[C@@H]3O) C(C)(C)O)C4CC[C@@]5(C)[C@H]6CC=C7[C@@H](CC[C@H](O[C@@H]8OC(CO[C@@H]9O[C @H](CO)[C@@H](O)[C@H](O)[C@H]9O)[C@@H](O)[C@H](O)[C@H]8O)C7(C)C)[C@]6(C)C(= O)C[C@]45C		0.387258	0.396405	97.6924	1507
NPS-D1-000067-D12	Harmine Hydrochloride	Cl.COc1ccc2c(c1)[nH]c3c(C)nccc23	343-27-1	0.783328	0.813826	96.2526	1508
NPS-D1-000067-F05		CCc1cc(c(O)cc1OCC(=O)NN)c2n[nH]c(C)c2c3ccc4OCCOc4c3		0.103838	0.131475	78.9797	1509
NPS-D1-000071-E08		COc1ccccc1\C=C\2/C[C@@]3(C)C(CC[C@]4(C)C3CCC5C6C(CCC6(CC[C@@]45C)C(=O)O)C(= C)C)C(C)(C)C2=O		0.770082	0	0	1510
NPS-D1-000071-A08		CC(C)C1=CC23CCC4[C@](C)(CCC[C@@]4(C)C(=O)O)C2CC1C5C3C(=O)C(=CC5=O)Cl		0.678486	0	0	1511
NPS-D1-000071-H08		CC[C@H](CC[C@@H](C)[C@H]1CC[C@H]2[C@@H]3CCC4=CC(=O)CC[C@]4(C)[C@H]3CC[C@ ]12C)C(C)C		0.662128	0	0	1512
NPS-D1-000071-G08		C[C@@H]1CC[C@@H]2CC3=C(C)C(=O)C[C@]13C2(C)C		0.532686	0	0	1513
NPS-D1-000071-B08		O=C(N1CCCCC1)c2ccc3C(=O)N4CCCCCC4=Nc3c2		0.507933	0	0	1514
NPS-D1-000071-C08		CC(=CCC\C(=C\COc1c2C=CC(=O)Oc2cc3occc13)\C)C		0.483355	0	0	1515
NPS-D1-000071-F08		CC1(C)C2CC[C@]3(C)C(C(=O)C=C4[C@@H]5C[C@](C)(CC[C@]5(C)CC[C@@]34C)C(=O)O)[C@ @]2(C)CCC1=O		0.47575	0	0	1516
NPS-D1-000071-D08		CC1CC[C@@]2(OC1)OC3CC4C5CC[C@H]6CC(OC7OC(CO)C(OC8OC(CO)C(O)C(O)C8OC9OC(C O)C(O)C(O)C9O)C(O)C7O)[C@H](O)CC6(C)C5CCC4(C)C3[C@@H]2C		0.144249	0	0	1517
NPS-D1-000079-A03		COc1cccc(NCC2=CC(=O)Oc3cc(OC)ccc23)c1		0	0	0	1518
NPS-D1-000079-B03		OC1COC(OCC2OC(OC\C=C\c3ccccc3)C(O)C(O)C2O)C(O)C1O		0	0	0	1519
NPS-D1-000079-C03		CCCc1cc2C(=O)C(=COc2cc1O)c3nc4ccccc4s3		0	0	0	1520
NPS-D1-000079-D03		CC(C)OC(=O)c1c(C)oc2ccc(OC(=O)C)cc12		0	0	0	1521
NPS-D1-000079-E03		COc1c2CCC(O)C(CC=C(C)C)(OC)c2nc3occc13		0	0	0	1522
NPS-D1-000079-F03		Cc1coc2cc3OC(=O)C4=C(CCCC4)c3cc12		0	0	0	1523
NPS-D1-000079-G03		COc1cc2N=CN(CC(=O)N(C)Cc3ccccc3)C(=O)c2cc1OC		0	0	0	1524
NPS-D1-000079-H03		COc1cc(\C=C/CO)cc(OC)c1O[C@@H]2OC(CO)[C@@H](O)[C@H](O)C2O		0	0	0	1525
NPS-D1-000079-A04		CCOC(=O)Oc1cc2c(C(=O)OCC)c(C)oc2cc1Br		0	0	0	1526
NPS-D1-000079-B04		COc1c(O)cc2C(=O)N(C)c3cc4ccccc4c1c23		0	0	0	1527
NPS-D1-000079-C04		COc1c2CC(Oc2cc3OC(=CC(=O)c13)CO[C@@H]4OC(CO)[C@@H](O)C(O)C4O)C(C)(C)O		0	0	0	1528
NPS-D1-000079-D04		Cc1c(O)ccc(C(=O)COc2ccccc2)c1O		0	0	0	1529
NPS-D1-000079-E04		COc1cc2N3C4[C@@H]5C(CC3=O)OCC=C6CN7CC[C@]4([C@@H]7C[C@H]56)c2cc1OC		0	0	0	1530
NPS-D1-000079-F04		[Cl-].OC(=O)CC[NH2+]c1ncnc2ccccc12		0	0	0	1531
NPS-D1-000079-G04		COC(=O)c1c(C)oc2ccc(OC(=O)c3ccc(cc3)[N+](=O)[O-])cc12		0	0	0	1532
NPS-D1-000079-H04		COc1cc(cc(OC)c1O)[C@@H]2OC[C@@H]3[C@H]2CO[C@H]3c4cc(OC)c(O)c(OC)c4		0	0	0	1533
NPS-D1-000079-A05		CC(=O)Oc1cc(OC(=O)C)cc(OC(=O)C)c1		0	0	0	1534
NPS-D1-000079-B05		CCOc1cc2OC(=O)C=C(C)c2cc1OCC		0	0	0	1535
NPS-D1-000079-C05		CC12CCC3C(=CCc4cc(O)ccc34)C1CCC2=O		0	0	0	1536
NPS-D1-000079-D05		C\C=C(\C)/C(=O)O[C@H]1[C@H]2[C@@H](C[C@@H](C)[C@@H]3C=CC(=O)[C@@]13C)OC (=O)[C@H]2C		0	0	0	1537
NPS-D1-000079-E05		[I-].Cc1ccccc1C(=O)OCC2CCC[N+]3(C)CCCCC23		0	0	0	1538
NPS-D1-000079-F05		CCOC(=O)n1c(C)c2CCC\C=C/3\CCOc4ccc1c2c34		0	0	0	1539
NPS-D1-000079-G05		[K+].CN1C(=O)[N-]c2nc3cc(N)c(C)cc3nc2C1=O		0	0	0	1540
NPS-D1-000079-H05		CCOC(=O)c1c(oc2ccc(O)cc12)C(C)(C)C		0	0	0	1541
NPS-D1-000079-A06		CC(C)c1oc2cc3OC(=O)C=Cc3cc2c1		0	0	0	1542
NPS-D1-000079-B06		Oc1ccc2c(OC(=O)c3c2oc4cc(O)ccc34)c1		0	0	0	1543
NPS-D1-000079-C06		COCCOC(=O)c1c(C)oc2ccc(OCc3ccccc3F)cc12		0	0	0	1544
NPS-D1-000079-D06		Oc1ccc2C(=CC(=O)Oc2c1)c3ccccc3		0	0	0	1545
NPS-D1-000079-E06		O=C1N[C@@H](Cc2c[nH]cn2)C(=O)N3CCC[C@@H]13		0	0	0	1546
NPS-D1-000079-F06		CC(C)NC(=O)CN1C=Nc2ccccc2C1=O		0	0	0	1547
NPS-D1-000079-G06		COC(=O)[C@@]1(CO)[C@H]2Cc3c([nH]c4ccccc34)[C@]5(O)C[C@H]1\C(=C/C)\CN25		0	0	0	1548
NPS-D1-000079-H06		O=C1C(=COc2cc(OCC#N)ccc12)c3ccccc3		0	0	0	1549
NPS-D1-000079-A07		CCOc1ccc(cc1OCC)C(=O)O		0	0	0	1550
NPS-D1-000079-B07		CC[C@H](C)[C@@H]1NC(=O)[C@H](CC(C)C)NC1=O		0	0	0	1551
NPS-D1-000079-C07		CC1[C@@H](CC[C@]2(C)[C@@H]1CC[C@@]34CC(=O)[C@@](C)(CC[C@@H]23)C4)C(=O)O		0	0	0	1552
NPS-D1-000079-D07		CCCCCC[C@@H](O)C\C=C/CCCCCCCC(=O)O		0	0	0	1553
NPS-D1-000079-E07		C[C@@]1(CO)C[C@H](O)C[C@@]2(C)[C@@H]3CC[C@@](C)(C=C3CC[C@H]12)[C@@H](O)C O		0	0	0	1554
NPS-D1-000079-F07		CC(CC[C@@H](O[C@@H]1OC(CO[C@@H]2OC(CO)[C@@H](O)[C@H](O)C2O)[C@@H](O)[C @H](O)C1O[C@@H]3OC(CO)[C@@H](O)[C@H](O)C3O)C(C)(C)O)[C@H]4CCC5(C)C6CC=C7C( CC[C@H](O[C@@H]8OC(CO[C@@H]9OC(CO)[C@@H](O)[C@H](O)C9O)[C@@H](O)[C@H](O )C8O)C7(C)C)[C@]6(C)C(O)C[C@]45C		0	0	0	1555
NPS-D1-000079-G07		CC(=CCC[C@](C)(O)C1CC[C@]2(C)C1[C@H](O)CC3[C@@]4(C)CC[C@H](O)C(C)(C)C4[C@H](C[ C@@]23C)O[C@@H]5OC(CO)[C@@H](O)[C@H](O)C5O)C		0	0	0	1556
NPS-D1-000079-H07		OCC1OC2OC3C(O)C(O)C(OC3CO)OC4C(O)C(O)C(OC4CO)OC5C(O)C(O)C(OC5CO)OC6C(O)C(O )C(OC6CO)OC7C(O)C(O)C(OC7CO)OC8C(O)C(O)C(OC8CO)OC1C(O)C2O		0	0	0	1557
NPS-D1-000079-A08		CN1C(=O)N(C)c2ncn(CC(=O)NCc3ccc4OCOc4c3)c2C1=O		0	0	0	1558
NPS-D1-000079-B08		COc1ccc2C(=CC(=O)Oc2c1OC)c3ccccc3		0	0	0	1559
NPS-D1-000079-C08		COc1cc(\C=C\C(=O)c2ccc(O)cc2O)cc(CC=C(C)C)c1O		0	0	0	1560
NPS-D1-000079-D08		CC(=CCC[C@](C)(O[C@@H]1OC(CO)[C@@H](O)[C@H](O)C1O)C2CC[C@]3(C)C2[C@H](O)CC 4[C@@]5(C)CC[C@H](O)C(C)(C)C5C(O)C[C@@]34C)C		0	0	0	1561
NPS-D1-000079-E08		CC1OC(OC2[C@@H](O)[C@H](O)C(CO)O[C@H]2O[C@H]3C[C@]4(C)C(C[C@@H](O)C5C(CC[ C@@]45C)[C@@](C)(O)CCC=C(C)C)[C@@]6(C)CC[C@H](O)C(C)(C)C36)[C@@H](O)C(O)[C@H ]1O		0	0	0	1562
NPS-D1-000079-F08		COC(=O)C1=CO[C@@H](O[C@@H]2O[C@H](CO)[C@@H](O)[C@H](O)[C@H]2O)[C@@H]3[ C@H](C)O[C@@H](O)C[C@H]13		0	0	0	1563
NPS-D1-000079-G08		[O-][N+](=O)c1ccc(COc2ccc3C(=O)C(=COc3c2)c4ccccc4)cc1		0	0	0	1564
NPS-D1-000079-H08		CC1(C)O[C@H]2O[C@@H]([C@@H]3OC(C)(C)O[C@@H]3[C@H]2O1)C(=O)Nc4ccccc4		0	0	0	1565
NPS-D1-000079-A09		CC1(C)Oc2ccc3C=CC(=O)Oc3c2C/C/1=N/NC(=S)N		0	0	0	1566
NPS-D1-000079-B09		O=C(N1CCc2[nH]c3ccccc3c2C1)c4occc4		0	0	0	1567
NPS-D1-000079-C09		COc1cc2C3Cc4ccc(Oc5cc(CC6N(C)CCc7cc(OC)c(Oc(c1O)c2CCN3C)cc67)ccc5OC)cc4		0	0	0	1568
NPS-D1-000079-D09		COc1ccccc1CNC(=O)C2=CC3=C(CCC3)NC2=O		0	0	0	1569
NPS-D1-000079-E09		COc1cc2CCN(Cc2cc1OC)C(=O)C3=CNc4ccccc4C3=O		0	0	0	1570
NPS-D1-000079-F09		CC(=O)O[C@]12CCC(=CC[C@]13CC[C@H]2[C@](C)(OC3=O)\C=C\C=C(/C)\C(=O)O)C(=O) O		0	0	0	1571
NPS-D1-000079-G09		CC(C)C[C@@H]1NC(=O)[C@@H]2C[C@@H](O)CN2C1=O		0	0	0	1572
NPS-D1-000079-H09		C[C@]12CC[C@H]3[C@@H](CCc4cc(O)ccc34)[C@@H]1C[C@@H](O)[C@@H]2O		0	0	0	1573
NPS-D1-000079-A10		COc1cccc(OC2=COc3cc(OC(=O)C(C)C)ccc3C2=O)c1		0	0	0	1574
NPS-D1-000079-B10		OC(=O)c1ccccc1Cc2ccccc2		0	0	0	1575
NPS-D1-000079-C10		COc1ccccc1OC2=COc3cc(OS(=O)(=O)C)ccc3C2=O		0	0	0	1576
NPS-D1-000079-D10		CC(=O)Oc1cc(OC(=O)C)c2C(=CC(=O)Oc2c1)c3ccccc3		0	0	0	1577
NPS-D1-000079-E10		Cc1c(NC(=O)CN2C3CCC2CC4(C3)NC(=O)N[C@H]5OCCC[C@@H]45)cnn1C		0	0	0	1578
NPS-D1-000079-F10		CCCc1cc2C(=O)C(=COc2cc1O)c3csc(C)n3		0	0	0	1579
NPS-D1-000079-G10		COc1ccc2[C@H](OC(=O)c2c1OC)[C@@H]3N(C)CCc4cc5OCOc5cc34		0	0	0	1580
NPS-D1-000079-H10		[I-].Cc1cc(O)c2C(=O)C(=COc2c1)c3cccc[n+]3C		0	0	0	1581
NPS-D1-000079-A11		CCCC1=CC(=O)Oc2cc(OCC(=O)c3ccc(OC)cc3)ccc12		0	0	0	1582
NPS-D1-000079-B11		CCOC(=O)c1cc(C(=O)OCC)c(C)nc1C		0	0	0	1583
NPS-D1-000079-C11		COc1ccc(cc1OC)C2=C(C)Oc3cc(O)cc(O)c3C2=O		0	0	0	1584
NPS-D1-000079-D11		COc1cc2OC(=O)C=Cc2cc1OC		0	0	0	1585
NPS-D1-000079-E11		CCOC(=O)c1[nH]c(C)c(C(=O)N2CCc3cc(OC)c(OC)cc3C2)c1C		0	0	0	1586
NPS-D1-000079-F11		[Cl-].CC1OC(=O)C2=C1[NH+]3CCc4ccccc4C3C/C/2=N\O		0	0	0	1587
NPS-D1-000079-G11		COc1ccc(OC)c(CNC(=O)CCC[C@@H]2[C@H]3CCCN4CCC[C@@H](CN2C)[C@@H]34)c1		0	0	0	1588
NPS-D1-000079-H11		C(Nc1ncnc2[nH]cnc12)c3ccc4OCOc4c3		0	0	0	1589
NPS-D1-000079-A12		OCC1NC(=O)C(Cc2c[nH]c3ccccc23)NC1=O		0	0	0	1590
NPS-D1-000079-B12		COc1ccccc1C2=Cc3ccc(OC(=O)C)cc3OC2=O		0	0	0	1591
NPS-D1-000079-C12		COc1cc2CC[NH2+]C3CC4(C=CC(=O)C=C4)c(c1OC)c23.OS(=O)(=O)[O-]		0	0	0	1592
NPS-D1-000079-D12		COc1cc2OC(=CC(=O)c2c(O)c1OC)c3ccccc3		0	0	0	1593
NPS-D1-000079-E12		CC(C)CCNC(=O)Cc1c[nH]c2ccccc12		0	0	0	1594
NPS-D1-000079-F12		COc1ccc2C(=CC(=O)Oc2c1)CN3CCOCC3		0	0	0	1595
NPS-D1-000079-G12		COc1ccc2[C@H]3CC[C@@]4(C)[C@@H](CC[C@@]4(O)C#C)[C@@H]3CCc2c1		0	0	0	1596
NPS-D1-000079-H12		Cc1ccc2OC[C@@H]3C(C)(C)[C@H](CC[C@]3(C)c2c1)O[C@@H]4O[C@@H](CO)[C@H](O)[C@ @H](O)[C@H]4O		0	0	0	1597
